# Supplementary material for: Design, structure and plasma binding of ancestral β-CoV scaffold antigens
Source: Nat Commun. 2023 Oct 16;14:6527. doi: 10.1038/s41467-023-42200-x (PMC10579346; doi:10.1038/s41467-023-42200-x)
Supplement: Supplementary file 4 — Supplementary Data 1 [file 41467_2023_42200_MOESM4_ESM.xlsx]

## Sheet: Description
Overview of hydrogen bonds formed by mutated residues in AnSA-5. List of all potential hydrogen bonds in AnSA-5 that involve at least one mutated residue with respect to the SARS-CoV-2 S protein (Wuhan wt), sorted by increasing sequence position of the hydrogen bond donor residue. Hydrogen bonds and saltbridges were identified using the “hbonds”-function in ChimeraX v1.3 with default settings. Se…

## Sheet: All
Chain	Donor	Pos	WT	Pos	Domain	Second Struct	Similarity	Donor atom	D-H..A [Å]	Acceptor atom	Similarity	Second Struct	Domain	WT	Pos	Acceptor	Pos	Chain	Inter-Domain	Inter-Chain	Salt bridge
/A	K	26	R	21	NTD	loop	high	NZ	--- 2.7 ---	O	conserved	sheet	NTD	F	79	F	83	/A
/B	K	26	R	21	NTD	loop	high	NZ	--- 2.6 ---	O	conserved	sheet	NTD	F	79	F	83	/B
/A	K	26	R	21	NTD	loop	high	NZ	--- 2.2 ---	OD1	conserved	loop	NTD	N	81	N	85	/A
/C	K	26	R	21	NTD	loop	high	NZ	--- 2.5 ---	OD1	conserved	loop	NTD	N	81	N	85	/C
/A	K	26	R	21	NTD	loop	high	NZ	--- 1.6 ---	OD1	conserved	loop	NTD	D	138	D	142	/A			x
/B	K	26	R	21	NTD	loop	high	NZ	--- 1.6 ---	OD1	conserved	loop	NTD	D	138	D	142	/B			x
/C	K	26	R	21	NTD	loop	high	NZ	--- 1.6 ---	OD1	conserved	loop	NTD	D	138	D	142	/C			x
/A	T	27	T	22	NTD	loop	conserved	N	--- 1.9 ---	O	none	sheet	NTD	K	77	V	81	/A
/A	T	27	T	22	NTD	loop	conserved	OG1	--- 2.0 ---	O	none	sheet	NTD	K	77	V	81	/A
/B	T	27	T	22	NTD	loop	conserved	N	--- 2.2 ---	O	none	sheet	NTD	K	77	V	81	/B
/B	T	27	T	22	NTD	loop	conserved	OG1	--- 2.2 ---	O	none	sheet	NTD	K	77	V	81	/B
/C	T	27	T	22	NTD	loop	conserved	N	--- 2.2 ---	O	none	sheet	NTD	K	77	V	81	/C
/A	Q	33	*	*	NTD	sheet	none	NE2	--- 2.5 ---	OG1	conserved	sheet	NTD	T	63	T	68	/A
/B	Q	33	*	*	NTD	sheet	none	NE2	--- 2.3 ---	OG1	conserved	sheet	NTD	T	63	T	68	/B
/A	F	34	*	*	NTD	sheet	none	N	--- 2.0 ---	O	conserved	sheet	NTD	V	62	V	67	/A
/B	F	34	*	*	NTD	sheet	none	N	--- 2.1 ---	O	conserved	sheet	NTD	V	62	V	67	/B
/C	F	34	*	*	NTD	sheet	none	N	--- 2.0 ---	O	conserved	sheet	NTD	V	62	V	67	/C
/A	S	37	F	32	NTD	loop	none	OG	--- 2.3 ---	OG	low	loop	NTD	Q	218	S	216	/A
/B	S	37	F	32	NTD	loop	none	OG	--- 2.3 ---	OG	low	loop	NTD	Q	218	S	216	/B
/C	S	37	F	32	NTD	loop	none	OG	--- 2.3 ---	OG	low	loop	NTD	Q	218	S	216	/C
/A	R	38	T	33	NTD	loop	none	NH2	--- 1.9 ---	OD1	conserved	sheet	NTD	D	287	D	279	/A			x
/B	R	38	T	33	NTD	loop	none	NH2	--- 2.0 ---	OD1	conserved	sheet	NTD	D	287	D	279	/B			x
/C	R	38	T	33	NTD	loop	none	NH2	--- 2.1 ---	OD1	conserved	sheet	NTD	D	287	D	279	/C			x
/A	R	38	T	33	NTD	loop	none	NH2	--- 2.3 ---	O	conserved	sheet	NTD	A	288	A	280	/A
/B	R	38	T	33	NTD	loop	none	NH2	--- 2.2 ---	O	conserved	sheet	NTD	A	288	A	280	/B
/C	R	38	T	33	NTD	loop	none	NH2	--- 2.3 ---	O	conserved	sheet	NTD	A	288	A	280	/C
/A	R	39	R	34	NTD	loop	conserved	NH1	--- 2.1 ---	OE1	none	sheet	NTD	T	208	E	206	/A			x
/B	R	39	R	34	NTD	loop	conserved	NH1	--- 2.0 ---	OE1	none	sheet	NTD	T	208	E	206	/B			x
/B	R	39	R	34	NTD	loop	conserved	NH1	--- 2.7 ---	OE2	none	sheet	NTD	T	208	E	206	/B			x
/C	R	39	R	34	NTD	loop	conserved	NH1	--- 2.0 ---	OE1	none	sheet	NTD	T	208	E	206	/C			x
/A	Y	42	Y	37	NTD	loop	conserved	OH	--- 1.7 ---	O	none	sheet	NTD	L	54	Y	59	/A
/B	Y	42	Y	37	NTD	loop	conserved	OH	--- 1.6 ---	O	none	sheet	NTD	L	54	Y	59	/B
/C	Y	42	Y	37	NTD	loop	conserved	OH	--- 1.6 ---	O	none	sheet	NTD	L	54	Y	59	/C
/A	D	51	S	46	NTD	loop	low	N	--- 2.0 ---	O	conserved	loop	NTD	N	280	N	272	/A
/B	D	51	S	46	NTD	loop	low	N	--- 1.9 ---	O	conserved	loop	NTD	N	280	N	272	/B
/C	D	51	S	46	NTD	loop	low	N	--- 1.9 ---	O	conserved	loop	NTD	N	280	N	272	/C
/A	V	52	V	47	NTD	sheet	conserved	N	--- 2.6 ---	O	high	sheet	NTD	Y	279	F	271	/A
/A	Q	57	Q	52	NTD	sheet	conserved	NE2	--- 2.6 ---	OE1	none	helix	S2	T	747	Q	717	/B	x	x
/B	Q	57	Q	52	NTD	sheet	conserved	NE2	--- 2.7 ---	OE1	none	helix	S2	T	747	Q	717	/C	x	x
/A	D	58	D	53	NTD	sheet	conserved	N	--- 2.1 ---	O	none	sheet	NTD	R	273	T	265	/A
/B	D	58	D	53	NTD	sheet	conserved	N	--- 2.2 ---	O	none	sheet	NTD	R	273	T	265	/B
/C	D	58	D	53	NTD	sheet	conserved	N	--- 2.3 ---	O	none	sheet	NTD	R	273	T	265	/C
/A	Y	59	L	54	NTD	sheet	none	N	--- 2.0 ---	OD1	conserved	sheet	NTD	D	53	D	58	/A
/B	Y	59	L	54	NTD	sheet	none	N	--- 2.0 ---	OD1	conserved	sheet	NTD	D	53	D	58	/B
/A	F	60	F	55	NTD	sheet	conserved	N	--- 2.3 ---	O	high	sheet	NTD	Q	271	K	263	/A
/B	F	60	F	55	NTD	sheet	conserved	N	--- 2.3 ---	O	high	sheet	NTD	Q	271	K	263	/B
/C	F	60	F	55	NTD	sheet	conserved	N	--- 2.4 ---	O	high	sheet	NTD	Q	271	K	263	/C
/A	N	64	F	59	NTD	loop	none	N	--- 2.4 ---	O	conserved	loop	NTD	S	31	S	36	/A
/B	N	64	F	59	NTD	loop	none	N	--- 2.4 ---	O	conserved	loop	NTD	S	31	S	36	/B
/C	N	64	F	59	NTD	loop	none	N	--- 2.4 ---	O	conserved	loop	NTD	S	31	S	36	/C
/A	N	64	F	59	NTD	loop	none	ND2	--- 1.9 ---	OE1	none	loop	NTD	L	293	Q	285	/A
/B	N	64	F	59	NTD	loop	none	ND2	--- 1.8 ---	OE1	none	loop	NTD	L	293	Q	285	/B
/C	N	64	F	59	NTD	loop	none	ND2	--- 1.9 ---	OE1	none	loop	NTD	L	293	Q	285	/C
/A	V	67	V	62	NTD	sheet	conserved	N	--- 1.9 ---	O	none	sheet	NTD	*	*	F	34	/A
/B	V	67	V	62	NTD	sheet	conserved	N	--- 2.1 ---	O	none	sheet	NTD	*	*	F	34	/B
/C	V	67	V	62	NTD	sheet	conserved	N	--- 2.0 ---	O	none	sheet	NTD	*	*	F	34	/C
/A	R	69	W	64	NTD	sheet	none	N	--- 1.9 ---	O	low	loop	NTD	T	29	N	32	/A
/B	R	69	W	64	NTD	sheet	none	N	--- 2.0 ---	O	low	loop	NTD	T	29	N	32	/B
/C	R	69	W	64	NTD	sheet	none	N	--- 2.0 ---	O	low	loop	NTD	T	29	N	32	/C
/C	R	69	W	64	NTD	sheet	none	NH2	--- 2.3 ---	OD1	low	loop	NTD	T	29	N	32	/C
/A	Y	70	F	65	NTD	sheet	high	N	--- 2.0 ---	O	conserved	sheet	NTD	Y	265	Y	257	/A
/B	Y	70	F	65	NTD	sheet	high	N	--- 2.1 ---	O	conserved	sheet	NTD	Y	265	Y	257	/B
/C	Y	70	F	65	NTD	sheet	high	N	--- 2.0 ---	O	conserved	sheet	NTD	Y	265	Y	257	/C
/A	L	71	H	66	NTD	sheet	none	N	--- 2.0 ---	OD2	conserved	loop	NTD	D	80	D	84	/A
/B	L	71	H	66	NTD	sheet	none	N	--- 2.2 ---	OD2	conserved	loop	NTD	D	80	D	84	/B
/C	L	71	H	66	NTD	sheet	none	N	--- 2.2 ---	OD2	conserved	loop	NTD	D	80	D	84	/C
/A	S	72	A	67	NTD	sheet	none	OG	--- 2.1 ---	O	none	loop	NTD	G	261	E	253	/A
/A	S	72	A	67	NTD	sheet	none	N	--- 2.0 ---	O	conserved	sheet	NTD	A	263	A	255	/A
/B	S	72	A	67	NTD	sheet	none	N	--- 1.9 ---	O	conserved	sheet	NTD	A	263	A	255	/B
/C	S	72	A	67	NTD	sheet	none	N	--- 1.9 ---	O	conserved	sheet	NTD	A	263	A	255	/C
/A	L	73	I	68	NTD	sheet	high	N	--- 2.0 ---	O	conserved	sheet	NTD	R	78	R	82	/A
/B	L	73	I	68	NTD	sheet	high	N	--- 2.1 ---	O	conserved	sheet	NTD	R	78	R	82	/B
/C	L	73	I	68	NTD	sheet	high	N	--- 2.0 ---	O	conserved	sheet	NTD	R	78	R	82	/C
/A	N	74	H	69	NTD	sheet	high	ND2	--- 2.0 ---	OD1	none	helix	NTD	G	72	D	76	/A
/A	N	74	H	69	NTD	sheet	high	ND2	--- 2.6 ---	OD2	none	helix	NTD	G	72	D	76	/A
/A	A	75	S	71	NTD	sheet	none	N	--- 2.2 ---	O	none	sheet	NTD	T	76	I	80	/A
/B	A	75	S	71	NTD	sheet	none	N	--- 2.0 ---	O	none	sheet	NTD	T	76	I	80	/B
/B	D	76	G	72	NTD	helix	none	N	--- 2.5 ---	O	none	sheet	NTD	T	76	I	80	/B
/C	D	76	G	72	NTD	helix	none	N	--- 2.2 ---	O	none	sheet	NTD	T	76	I	80	/C
/B	S	77	T	73	NTD	helix	high	OG	--- 1.9 ---	OD1	none	helix	NTD	G	72	D	76	/B
/C	S	77	T	73	NTD	helix	high	OG	--- 1.8 ---	OD1	none	helix	NTD	G	72	D	76	/C
/B	N	78	N	74	NTD	helix	conserved	N	--- 2.1 ---	OD1	high	sheet	NTD	H	69	N	74	/B
/A	N	78	N	74	NTD	helix	conserved	N	--- 2.0 ---	O	none	sheet	NTD	S	71	A	75	/A
/A	R	79	G	75	NTD	loop	none	N	--- 2.0 ---	O	none	helix	NTD	G	72	D	76	/A
/A	R	79	G	75	NTD	loop	none	NH1	--- 2.0 ---	O	none	helix	NTD	G	72	D	76	/A
/B	R	79	G	75	NTD	loop	none	N	--- 1.6 ---	O	none	helix	NTD	G	72	D	76	/B
/B	R	79	G	75	NTD	loop	none	NH1	--- 1.9 ---	OD2	none	helix	NTD	G	72	D	76	/B			x
/C	R	79	G	75	NTD	loop	none	N	--- 1.9 ---	O	none	helix	NTD	G	72	D	76	/C
/C	R	79	G	75	NTD	loop	none	NH1	--- 2.3 ---	OD2	none	helix	NTD	G	72	D	76	/C			x
/A	I	80	T	76	NTD	sheet	none	N	--- 2.4 ---	O	none	sheet	NTD	S	71	A	75	/A
/B	I	80	T	76	NTD	sheet	none	N	--- 2.4 ---	O	none	helix	NTD	G	72	D	76	/B
/C	I	80	T	76	NTD	sheet	none	N	--- 2.2 ---	O	none	helix	NTD	G	72	D	76	/C
/A	R	82	R	78	NTD	sheet	conserved	N	--- 2.0 ---	O	high	sheet	NTD	I	68	L	73	/A
/B	R	82	R	78	NTD	sheet	conserved	N	--- 2.0 ---	O	high	sheet	NTD	I	68	L	73	/B
/C	R	82	R	78	NTD	sheet	conserved	N	--- 2.1 ---	O	high	sheet	NTD	I	68	L	73	/C
/A	D	84	D	80	NTD	loop	conserved	N	--- 2.0 ---	O	none	sheet	NTD	H	66	L	71	/A
/B	D	84	D	80	NTD	loop	conserved	N	--- 2.2 ---	O	none	sheet	NTD	H	66	L	71	/B
/C	D	84	D	80	NTD	loop	conserved	N	--- 2.1 ---	O	none	sheet	NTD	H	66	L	71	/C
/A	I	94	V	90	NTD	sheet	high	N	--- 2.3 ---	O	conserved	sheet	NTD	F	194	F	192	/A
/B	I	94	V	90	NTD	sheet	high	N	--- 2.1 ---	O	conserved	sheet	NTD	F	194	F	192	/B
/C	I	94	V	90	NTD	sheet	high	N	--- 2.4 ---	O	conserved	sheet	NTD	F	194	F	192	/C
/A	A	97	A	93	NTD	sheet	conserved	N	--- 2.1 ---	O	high	sheet	NTD	Y	266	F	258	/A
/B	A	97	A	93	NTD	sheet	conserved	N	--- 2.1 ---	O	high	sheet	NTD	Y	266	F	258	/B
/C	A	97	A	93	NTD	sheet	conserved	N	--- 2.2 ---	O	high	sheet	NTD	Y	266	F	258	/C
/A	A	98	S	94	NTD	sheet	none	N	--- 2.0 ---	O	conserved	sheet	NTD	R	190	R	188	/A
/B	A	98	S	94	NTD	sheet	none	N	--- 1.9 ---	O	conserved	sheet	NTD	R	190	R	188	/B
/C	A	98	S	94	NTD	sheet	none	N	--- 1.9 ---	O	conserved	sheet	NTD	R	190	R	188	/C
/B	T	99	T	95	NTD	sheet	conserved	OG1	--- 2.6 ---	O	high	sheet	NTD	N	188	H	186	/B
/C	T	99	T	95	NTD	sheet	conserved	OG1	--- 2.6 ---	O	high	sheet	NTD	N	188	H	186	/C
/A	E	100	E	96	NTD	sheet	conserved	N	--- 2.1 ---	O	high	sheet	NTD	N	188	H	186	/A
/B	E	100	E	96	NTD	sheet	conserved	N	--- 2.3 ---	O	high	sheet	NTD	N	188	H	186	/B
/C	E	100	E	96	NTD	sheet	conserved	N	--- 2.2 ---	O	high	sheet	NTD	N	188	H	186	/C
/A	K	101	K	97	NTD	loop	conserved	NZ	--- 1.7 ---	OE2	none	loop	NTD	G	261	E	253	/A			x
/A	S	102	S	98	NTD	loop	conserved	OG	--- 2.2 ---	OE2	none	loop	NTD	G	261	E	253	/A
/B	S	102	S	98	NTD	loop	conserved	OG	--- 1.6 ---	OE2	none	loop	NTD	G	261	E	253	/B
/A	V	104	I	100	NTD	loop	high	N	--- 2.3 ---	OE2	conserved	sheet	NTD	E	96	E	100	/A
/C	V	104	I	100	NTD	loop	high	N	--- 2.2 ---	OE1	conserved	sheet	NTD	E	96	E	100	/C
/A	R	106	R	102	NTD	sheet	conserved	N	--- 2.0 ---	O	high	sheet	NTD	L	241	V	239	/A
/B	R	106	R	102	NTD	sheet	conserved	N	--- 2.0 ---	O	high	sheet	NTD	L	241	V	239	/B
/C	R	106	R	102	NTD	sheet	conserved	N	--- 2.1 ---	O	high	sheet	NTD	L	241	V	239	/C
/C	G	107	G	103	NTD	sheet	conserved	N	--- 2.6 ---	O	high	sheet	NTD	L	241	V	239	/C
/A	I	109	I	105	NTD	sheet	conserved	N	--- 2.1 ---	O	high	sheet	NTD	Q	239	R	237	/A
/B	I	109	I	105	NTD	sheet	conserved	N	--- 2.1 ---	O	high	sheet	NTD	Q	239	R	237	/B
/C	I	109	I	105	NTD	sheet	conserved	N	--- 2.0 ---	O	high	sheet	NTD	Q	239	R	237	/C
/A	F	110	F	106	NTD	sheet	conserved	N	--- 1.8 ---	O	none	sheet	NTD	L	117	A	121	/A
/B	F	110	F	106	NTD	sheet	conserved	N	--- 1.7 ---	O	none	sheet	NTD	L	117	A	121	/B
/C	F	110	F	106	NTD	sheet	conserved	N	--- 1.8 ---	O	none	sheet	NTD	L	117	A	121	/C
/A	G	111	G	107	NTD	sheet	conserved	N	--- 2.3 ---	O	none	sheet	NTD	R	237	S	235	/A
/B	G	111	G	107	NTD	sheet	conserved	N	--- 2.1 ---	O	none	sheet	NTD	R	237	S	235	/B
/C	G	111	G	107	NTD	sheet	conserved	N	--- 2.1 ---	O	none	sheet	NTD	R	237	S	235	/C
/B	S	112	T	108	NTD	loop	high	OG	--- 1.8 ---	O	conserved	loop	NTD	N	234	N	232	/B
/C	S	112	T	108	NTD	loop	high	OG	--- 1.8 ---	O	conserved	loop	NTD	N	234	N	232	/C
/A	T	117	K	113	NTD	loop	low	N	--- 2.0 ---	OD1	conserved	loop	NTD	D	111	D	115	/A
/A	T	117	K	113	NTD	loop	low	OG1	--- 1.6 ---	OD1	conserved	loop	NTD	D	111	D	115	/A
/B	T	117	K	113	NTD	loop	low	N	--- 2.1 ---	OD1	conserved	loop	NTD	D	111	D	115	/B
/B	T	117	K	113	NTD	loop	low	OG1	--- 1.6 ---	OD1	conserved	loop	NTD	D	111	D	115	/B
/C	T	117	K	113	NTD	loop	low	N	--- 2.1 ---	OD1	conserved	loop	NTD	D	111	D	115	/C
/C	T	117	K	113	NTD	loop	low	OG1	--- 1.6 ---	OD1	conserved	loop	NTD	D	111	D	115	/C
/A	S	118	T	114	NTD	loop	high	OG	--- 2.2 ---	OG1	conserved	loop	NTD	T	109	T	113	/A
/B	S	118	T	114	NTD	loop	high	OG	--- 2.2 ---	OG1	conserved	loop	NTD	T	109	T	113	/B
/C	S	118	T	114	NTD	loop	high	OG	--- 2.1 ---	OG1	conserved	loop	NTD	T	109	T	113	/C
/A	S	118	T	114	NTD	loop	high	N	--- 2.3 ---	O	conserved	loop	NTD	D	111	D	115	/A
/B	S	118	T	114	NTD	loop	high	N	--- 2.4 ---	O	conserved	loop	NTD	D	111	D	115	/B
/C	S	118	T	114	NTD	loop	high	N	--- 2.2 ---	O	conserved	loop	NTD	D	111	D	115	/C
/A	A	121	L	117	NTD	sheet	none	N	--- 1.9 ---	O	conserved	sheet	NTD	F	106	F	110	/A
/B	A	121	L	117	NTD	sheet	none	N	--- 1.9 ---	O	conserved	sheet	NTD	F	106	F	110	/B
/C	A	121	L	117	NTD	sheet	none	N	--- 1.9 ---	O	conserved	sheet	NTD	F	106	F	110	/C
/A	I	122	L	118	NTD	sheet	high	N	--- 2.1 ---	O	conserved	sheet	NTD	K	129	K	133	/A
/B	I	122	L	118	NTD	sheet	high	N	--- 2.1 ---	O	conserved	sheet	NTD	K	129	K	133	/B
/C	I	122	L	118	NTD	sheet	high	N	--- 2.1 ---	O	conserved	sheet	NTD	K	129	K	133	/C
/A	V	124	V	120	NTD	sheet	conserved	N	--- 2.2 ---	O	high	sheet	NTD	V	127	I	131	/A
/B	V	124	V	120	NTD	sheet	conserved	N	--- 2.3 ---	O	high	sheet	NTD	V	127	I	131	/B
/C	V	124	V	120	NTD	sheet	conserved	N	--- 2.2 ---	O	high	sheet	NTD	V	127	I	131	/C
/A	S	127	A	123	NTD	loop	none	OG	--- 2.8 ---	OE1	none	loop	NTD	L	176	Q	174	/A
/A	H	129	N	125	NTD	sheet	high	N	--- 1.9 ---	O	conserved	sheet	NTD	N	122	N	126	/A
/B	H	129	N	125	NTD	sheet	high	N	--- 2.0 ---	O	conserved	sheet	NTD	N	122	N	126	/B
/C	H	129	N	125	NTD	sheet	high	N	--- 2.3 ---	O	conserved	sheet	NTD	N	122	N	126	/C
/A	H	129	N	125	NTD	sheet	high	ND1	--- 1.8 ---	O	conserved	loop	NTD	S	172	S	170	/A
/B	H	129	N	125	NTD	sheet	high	ND1	--- 1.8 ---	O	conserved	loop	NTD	S	172	S	170	/B
/C	H	129	N	125	NTD	sheet	high	ND1	--- 1.9 ---	O	conserved	loop	NTD	S	172	S	170	/C
/A	I	131	V	127	NTD	sheet	high	N	--- 2.0 ---	O	conserved	sheet	NTD	V	120	V	124	/A
/B	I	131	V	127	NTD	sheet	high	N	--- 2.0 ---	O	conserved	sheet	NTD	V	120	V	124	/B
/C	I	131	V	127	NTD	sheet	high	N	--- 2.1 ---	O	conserved	sheet	NTD	V	120	V	124	/C
/A	K	133	K	129	NTD	sheet	conserved	N	--- 2.3 ---	O	high	sheet	NTD	L	118	I	122	/A
/B	K	133	K	129	NTD	sheet	conserved	N	--- 2.3 ---	O	high	sheet	NTD	L	118	I	122	/B
/C	K	133	K	129	NTD	sheet	conserved	N	--- 2.3 ---	O	high	sheet	NTD	L	118	I	122	/C
/A	V	134	V	130	NTD	sheet	conserved	N	--- 2.2 ---	O	high	sheet	NTD	F	168	Y	166	/A
/B	V	134	V	130	NTD	sheet	conserved	N	--- 2.3 ---	O	high	sheet	NTD	F	168	Y	166	/B
/C	V	134	V	130	NTD	sheet	conserved	N	--- 2.1 ---	O	high	sheet	NTD	F	168	Y	166	/C
/A	N	136	E	132	NTD	loop	high	ND2	--- 2.0 ---	O	low	loop	NTD	S	112	N	116	/A
/B	N	136	E	132	NTD	loop	high	ND2	--- 1.7 ---	O	low	loop	NTD	S	112	N	116	/B
/C	N	136	E	132	NTD	loop	high	ND2	--- 1.8 ---	O	low	loop	NTD	S	112	N	116	/C
/B	N	136	E	132	NTD	loop	high	N	--- 2.3 ---	O	conserved	loop	NTD	N	165	N	163	/B
/C	N	136	E	132	NTD	loop	high	N	--- 2.2 ---	O	conserved	loop	NTD	N	165	N	163	/C
/A	Q	138	Q	134	NTD	loop	conserved	N	--- 2.3 ---	O	low	loop	NTD	S	162	N	160	/A
/B	Q	138	Q	134	NTD	loop	conserved	N	--- 2.4 ---	O	low	loop	NTD	S	162	N	160	/B
/C	Q	138	Q	134	NTD	loop	conserved	N	--- 2.3 ---	O	low	loop	NTD	S	162	N	160	/C
/A	M	144	F	140	NTD	sheet	high	N	--- 2.3 ---	O	conserved	loop	NTD	W	152	W	156	/A
/B	M	144	F	140	NTD	sheet	high	N	--- 2.2 ---	O	conserved	loop	NTD	W	152	W	156	/B
/C	M	144	F	140	NTD	sheet	high	N	--- 2.3 ---	O	conserved	loop	NTD	W	152	W	156	/C
/A	F	145	L	141	NTD	sheet	high	N	--- 2.2 ---	O	high	sheet	NTD	L	242	M	240	/A
/B	F	145	L	141	NTD	sheet	high	N	--- 2.3 ---	O	high	sheet	NTD	L	242	M	240	/B
/C	F	145	L	141	NTD	sheet	high	N	--- 2.2 ---	O	high	sheet	NTD	L	242	M	240	/C
/A	T	146	G	142	NTD	sheet	none	N	--- 2.3 ---	O	conserved	loop	NTD	K	150	K	154	/A
/A	T	146	G	142	NTD	sheet	none	OG1	--- 1.9 ---	O	conserved	loop	NTD	K	150	K	154	/A
/B	T	146	G	142	NTD	sheet	none	N	--- 2.2 ---	O	conserved	loop	NTD	K	150	K	154	/B
/B	T	146	G	142	NTD	sheet	none	OG1	--- 2.2 ---	O	conserved	loop	NTD	K	150	K	154	/B
/C	T	146	G	142	NTD	sheet	none	N	--- 2.2 ---	O	conserved	loop	NTD	K	150	K	154	/C
/C	T	146	G	142	NTD	sheet	none	OG1	--- 1.9 ---	O	conserved	loop	NTD	K	150	K	154	/C
/A	V	147	V	143	NTD	sheet	conserved	N	--- 2.2 ---	O	high	sheet	NTD	L	244	M	242	/A
/B	V	147	V	143	NTD	sheet	conserved	N	--- 2.2 ---	O	high	sheet	NTD	L	244	M	242	/B
/C	V	147	V	143	NTD	sheet	conserved	N	--- 2.3 ---	O	high	sheet	NTD	L	244	M	242	/C
/A	S	148	Y	144	NTD	sheet	none	N	--- 2.2 ---	O	high	loop	NTD	K	147	Q	151	/A
/B	S	148	Y	144	NTD	sheet	none	N	--- 2.2 ---	O	high	loop	NTD	K	147	Q	151	/B
/C	S	148	Y	144	NTD	sheet	none	N	--- 2.1 ---	O	high	loop	NTD	K	147	Q	151	/C
/A	R	149	Y	145	NTD	loop	none	N	--- 2.0 ---	O	high	sheet	NTD	T	250	S	244	/A
/B	R	149	Y	145	NTD	loop	none	N	--- 2.1 ---	O	high	sheet	NTD	T	250	S	244	/B
/C	R	149	Y	145	NTD	loop	none	N	--- 2.6 ---	O	high	sheet	NTD	T	250	S	244	/C
/A	R	149	Y	145	NTD	loop	none	NE	--- 2.1 ---	O	conserved	loop	NTD	P	251	P	245	/A
/B	R	149	Y	145	NTD	loop	none	NE	--- 2.3 ---	O	conserved	loop	NTD	P	251	P	245	/B
/A	Q	151	K	147	NTD	loop	high	N	--- 2.0 ---	O	none	sheet	NTD	Y	144	S	148	/A
/B	Q	151	K	147	NTD	loop	high	N	--- 2.1 ---	O	none	sheet	NTD	Y	144	S	148	/B
/C	Q	151	K	147	NTD	loop	high	N	--- 2.2 ---	O	none	sheet	NTD	Y	144	S	148	/C
/B	H	152	N	148	NTD	loop	high	ND1	--- 2.1 ---	OG	none	loop	NTD	A	123	S	127	/B
/A	Y	153	N	149	NTD	loop	none	N	--- 2.1 ---	O	none	sheet	NTD	G	142	T	146	/A
/B	Y	153	N	149	NTD	loop	none	N	--- 1.9 ---	O	none	sheet	NTD	G	142	T	146	/B
/C	Y	153	N	149	NTD	loop	none	N	--- 2.0 ---	O	none	sheet	NTD	G	142	T	146	/C
/A	K	154	K	150	NTD	loop	conserved	N	--- 2.0 ---	OG1	none	sheet	NTD	G	142	T	146	/A
/B	K	154	K	150	NTD	loop	conserved	N	--- 2.1 ---	OG1	none	sheet	NTD	G	142	T	146	/B
/C	K	154	K	150	NTD	loop	conserved	N	--- 1.9 ---	OG1	none	sheet	NTD	G	142	T	146	/C
/A	W	156	W	152	NTD	loop	conserved	N	--- 2.1 ---	O	high	sheet	NTD	F	140	M	144	/A
/C	W	156	W	152	NTD	loop	conserved	N	--- 1.9 ---	O	high	sheet	NTD	F	140	M	144	/C
/B	V	157	V	159	NTD	loop	conserved	N	--- 2.1 ---	O	high	loop	NTD	S	151	T	155	/B
/A	T	159	S	161	NTD	loop	high	N	--- 2.1 ---	O	conserved	loop	NTD	Q	134	Q	138	/A
/A	T	159	S	161	NTD	loop	high	OG1	--- 2.9 ---	OE1	conserved	loop	NTD	Q	134	Q	138	/A
/B	T	159	S	161	NTD	loop	high	N	--- 2.1 ---	O	conserved	loop	NTD	Q	134	Q	138	/B
/C	T	159	S	161	NTD	loop	high	N	--- 2.0 ---	O	conserved	loop	NTD	Q	134	Q	138	/C
/A	N	160	S	162	NTD	loop	low	ND2	--- 1.9 ---	OE1	conserved	loop	NTD	Q	134	Q	138	/A
/B	N	160	S	162	NTD	loop	low	ND2	--- 1.8 ---	OE1	conserved	loop	NTD	Q	134	Q	138	/B
/C	N	160	S	162	NTD	loop	low	ND2	--- 1.7 ---	OE1	conserved	loop	NTD	Q	134	Q	138	/C
/B	R	162	N	164	NTD	loop	low	N	--- 2.2 ---	O	high	loop	NTD	E	132	N	136	/B
/C	R	162	N	164	NTD	loop	low	N	--- 2.3 ---	O	high	loop	NTD	E	132	N	136	/C
/A	R	162	N	164	NTD	loop	low	NE	--- 2.1 ---	OD1	conserved	loop	NTD	N	165	N	163	/A
/A	R	162	N	164	NTD	loop	low	NH2	--- 2.3 ---	OD1	conserved	loop	NTD	N	165	N	163	/A
/A	S	170	S	172	NTD	loop	conserved	N	--- 2.1 ---	O	high	sheet	NTD	V	126	I	130	/A
/B	S	170	S	172	NTD	loop	conserved	N	--- 2.2 ---	O	high	sheet	NTD	V	126	I	130	/B
/C	S	170	S	172	NTD	loop	conserved	N	--- 2.1 ---	O	high	sheet	NTD	V	126	I	130	/C
/A	L	175	M	177	NTD	loop	high	N	--- 2.6 ---	O	none	loop	NTD	A	123	S	127	/A
/B	L	175	M	177	NTD	loop	high	N	--- 2.3 ---	O	none	loop	NTD	A	123	S	127	/B
/C	L	175	M	177	NTD	loop	high	N	--- 2.2 ---	OE1	none	loop	NTD	L	176	Q	174	/C
/C	S	178	E	180	NTD	loop	low	OG	--- 2.0 ---	O	none	loop	NTD	H	146	G	150	/C
/B	S	178	E	180	NTD	loop	low	OG	--- 2.0 ---	O	high	loop	NTD	L	179	V	177	/B
/C	E	179	G	181	NTD	loop	none	N	--- 2.1 ---	O	high	loop	NTD	L	179	V	177	/C
/A	K	180	K	182	NTD	loop	conserved	N	--- 2.2 ---	O	low	loop	NTD	E	180	S	178	/A
/B	K	180	K	182	NTD	loop	conserved	N	--- 2.0 ---	O	low	loop	NTD	E	180	S	178	/B
/A	N	183	N	185	NTD	loop	conserved	ND2	--- 1.7 ---	OD1	high	loop	NTD	N	211	D	209	/A
/B	N	183	N	185	NTD	loop	conserved	ND2	--- 1.9 ---	OD1	high	loop	NTD	N	211	D	209	/B
/C	N	183	N	185	NTD	loop	conserved	ND2	--- 1.8 ---	OD1	high	loop	NTD	N	211	D	209	/C
/A	H	186	N	188	NTD	sheet	high	N	--- 2.0 ---	O	conserved	sheet	NTD	E	96	E	100	/A
/B	H	186	N	188	NTD	sheet	high	N	--- 2.3 ---	O	conserved	sheet	NTD	E	96	E	100	/B
/C	H	186	N	188	NTD	sheet	high	N	--- 2.2 ---	O	conserved	sheet	NTD	E	96	E	100	/C
/A	H	186	N	188	NTD	sheet	high	ND1	--- 1.9 ---	OH	high	sheet	NTD	H	207	Y	205	/A
/B	H	186	N	188	NTD	sheet	high	ND1	--- 1.7 ---	OH	high	sheet	NTD	H	207	Y	205	/B
/C	H	186	N	188	NTD	sheet	high	ND1	--- 1.9 ---	OH	high	sheet	NTD	H	207	Y	205	/C
/A	L	187	L	189	NTD	sheet	conserved	N	--- 2.1 ---	O	none	sheet	NTD	T	208	E	206	/A
/B	L	187	L	189	NTD	sheet	conserved	N	--- 2.1 ---	O	none	sheet	NTD	T	208	E	206	/B
/C	L	187	L	189	NTD	sheet	conserved	N	--- 2.2 ---	O	none	sheet	NTD	T	208	E	206	/C
/A	R	188	R	190	NTD	sheet	conserved	N	--- 2.0 ---	O	none	sheet	NTD	S	94	A	98	/A
/B	R	188	R	190	NTD	sheet	conserved	N	--- 1.9 ---	O	none	sheet	NTD	S	94	A	98	/B
/C	R	188	R	190	NTD	sheet	conserved	N	--- 2.0 ---	O	none	sheet	NTD	S	94	A	98	/C
/A	E	189	E	191	NTD	sheet	conserved	N	--- 2.1 ---	O	none	sheet	NTD	K	206	A	204	/A
/B	E	189	E	191	NTD	sheet	conserved	N	--- 2.1 ---	O	none	sheet	NTD	K	206	A	204	/B
/C	E	189	E	191	NTD	sheet	conserved	N	--- 2.1 ---	O	none	sheet	NTD	K	206	A	204	/C
/A	F	192	F	194	NTD	sheet	conserved	N	--- 2.2 ---	O	high	sheet	NTD	V	90	I	94	/A
/B	F	192	F	194	NTD	sheet	conserved	N	--- 2.0 ---	O	high	sheet	NTD	V	90	I	94	/B
/C	F	192	F	194	NTD	sheet	conserved	N	--- 2.2 ---	O	high	sheet	NTD	V	90	I	94	/C
/A	K	193	K	195	NTD	sheet	conserved	N	--- 2.1 ---	O	high	sheet	NTD	K	202	H	200	/A
/B	K	193	K	195	NTD	sheet	conserved	N	--- 2.2 ---	O	high	sheet	NTD	K	202	H	200	/B
/C	K	193	K	195	NTD	sheet	conserved	N	--- 2.2 ---	O	high	sheet	NTD	K	202	H	200	/C
/A	N	194	N	196	NTD	sheet	conserved	ND2	--- 3.0 ---	O	high	sheet	NTD	Y	200	F	198	/A
/B	N	194	N	196	NTD	sheet	conserved	ND2	--- 2.9 ---	O	high	sheet	NTD	Y	200	F	198	/B
/C	N	194	N	196	NTD	sheet	conserved	ND2	--- 2.8 ---	O	high	sheet	NTD	Y	200	F	198	/C
/A	V	195	I	197	NTD	sheet	high	N	--- 2.1 ---	O	high	sheet	NTD	Y	200	F	198	/A
/B	V	195	I	197	NTD	sheet	high	N	--- 2.1 ---	O	high	sheet	NTD	Y	200	F	198	/B
/C	V	195	I	197	NTD	sheet	high	N	--- 2.1 ---	O	high	sheet	NTD	Y	200	F	198	/C
/A	F	198	Y	200	NTD	sheet	high	N	--- 2.1 ---	O	high	sheet	NTD	I	197	V	195	/A
/B	F	198	Y	200	NTD	sheet	high	N	--- 2.1 ---	O	high	sheet	NTD	I	197	V	195	/B
/C	F	198	Y	200	NTD	sheet	high	N	--- 2.1 ---	O	high	sheet	NTD	I	197	V	195	/C
/A	L	199	F	201	NTD	sheet	high	N	--- 2.2 ---	O	conserved	sheet	NTD	L	229	L	227	/A
/B	L	199	F	201	NTD	sheet	high	N	--- 2.2 ---	O	conserved	sheet	NTD	L	229	L	227	/B
/C	L	199	F	201	NTD	sheet	high	N	--- 2.3 ---	O	conserved	sheet	NTD	L	229	L	227	/C
/A	H	200	K	202	NTD	sheet	high	N	--- 1.8 ---	O	conserved	sheet	NTD	K	195	K	193	/A
/B	H	200	K	202	NTD	sheet	high	N	--- 1.8 ---	O	conserved	sheet	NTD	K	195	K	193	/B
/C	H	200	K	202	NTD	sheet	high	N	--- 1.8 ---	O	conserved	sheet	NTD	K	195	K	193	/C
/A	V	201	I	203	NTD	sheet	high	N	--- 2.0 ---	O	high	sheet	NTD	V	227	L	225	/A
/B	V	201	I	203	NTD	sheet	high	N	--- 2.0 ---	O	high	sheet	NTD	V	227	L	225	/B
/C	V	201	I	203	NTD	sheet	high	N	--- 2.1 ---	O	high	sheet	NTD	V	227	L	225	/C
/A	S	203	S	205	NTD	sheet	conserved	N	--- 2.0 ---	O	high	sheet	NTD	E	224	K	222	/A
/B	S	203	S	205	NTD	sheet	conserved	N	--- 2.0 ---	O	high	sheet	NTD	E	224	K	222	/B
/C	S	203	S	205	NTD	sheet	conserved	N	--- 2.0 ---	O	high	sheet	NTD	E	224	K	222	/C
/A	A	204	K	206	NTD	sheet	none	N	--- 2.3 ---	O	conserved	sheet	NTD	E	191	E	189	/A
/B	A	204	K	206	NTD	sheet	none	N	--- 2.3 ---	O	conserved	sheet	NTD	E	191	E	189	/B
/C	A	204	K	206	NTD	sheet	none	N	--- 2.3 ---	O	conserved	sheet	NTD	E	191	E	189	/C
/A	E	206	T	208	NTD	sheet	none	N	--- 2.1 ---	O	conserved	sheet	NTD	L	189	L	187	/A
/B	E	206	T	208	NTD	sheet	none	N	--- 2.1 ---	O	conserved	sheet	NTD	L	189	L	187	/B
/C	E	206	T	208	NTD	sheet	none	N	--- 2.1 ---	O	conserved	sheet	NTD	L	189	L	187	/C
/B	G	217	G	219	NTD	loop	conserved	N	--- 2.6 ---	O	none	loop	NTD	F	32	S	37	/B
/C	G	217	G	219	NTD	loop	conserved	N	--- 2.6 ---	O	none	loop	NTD	F	32	S	37	/C
/A	S	219	S	221	NTD	loop	conserved	N	--- 2.5 ---	O	none	loop	NTD	T	33	R	38	/A
/A	K	222	E	224	NTD	sheet	high	N	--- 2.2 ---	O	conserved	sheet	NTD	S	205	S	203	/A
/B	K	222	E	224	NTD	sheet	high	N	--- 2.1 ---	O	conserved	sheet	NTD	S	205	S	203	/B
/C	K	222	E	224	NTD	sheet	high	N	--- 2.2 ---	O	conserved	sheet	NTD	S	205	S	203	/C
/A	I	224	L	226	NTD	sheet	high	N	--- 1.8 ---	O	high	sheet	NTD	I	203	V	201	/A
/B	I	224	L	226	NTD	sheet	high	N	--- 1.9 ---	O	high	sheet	NTD	I	203	V	201	/B
/C	I	224	L	226	NTD	sheet	high	N	--- 1.9 ---	O	high	sheet	NTD	I	203	V	201	/C
/A	L	225	V	227	NTD	sheet	high	N	--- 2.3 ---	O	high	sheet	NTD	I	203	V	201	/A
/B	L	225	V	227	NTD	sheet	high	N	--- 2.4 ---	O	high	sheet	NTD	I	203	V	201	/B
/C	L	225	V	227	NTD	sheet	high	N	--- 2.3 ---	O	high	sheet	NTD	I	203	V	201	/C
/A	K	226	D	228	NTD	sheet	low	NZ	--- 2.8 ---	OD2	low	loop	NTD	K	41	D	46	/A			x
/C	K	226	D	228	NTD	sheet	low	NZ	--- 2.2 ---	OD2	low	loop	NTD	K	41	D	46	/C			x
/B	K	226	D	228	NTD	sheet	low	NZ	--- 2.5 ---	OE2	conserved	sheet	RBD	E	516	E	490	/A	x	x	x
/C	K	226	D	228	NTD	sheet	low	NZ	--- 2.5 ---	OE2	conserved	sheet	RBD	E	516	E	490	/B	x	x	x
/A	L	227	L	229	NTD	sheet	conserved	N	--- 2.2 ---	O	high	sheet	NTD	F	201	L	199	/A
/B	L	227	L	229	NTD	sheet	conserved	N	--- 2.2 ---	O	high	sheet	NTD	F	201	L	199	/B
/C	L	227	L	229	NTD	sheet	conserved	N	--- 2.3 ---	O	high	sheet	NTD	F	201	L	199	/C
/A	L	229	I	231	NTD	loop	high	N	--- 2.0 ---	O	conserved	sheet	NTD	L	229	L	227	/A
/B	L	229	I	231	NTD	loop	high	N	--- 1.9 ---	O	conserved	sheet	NTD	L	229	L	227	/B
/C	L	229	I	231	NTD	loop	high	N	--- 1.8 ---	O	conserved	sheet	NTD	L	229	L	227	/C
/A	T	234	T	236	NTD	loop	conserved	OG1	--- 2.6 ---	OG	high	loop	NTD	T	108	S	112	/A
/A	S	235	R	237	NTD	sheet	none	N	--- 2.1 ---	O	conserved	sheet	NTD	G	107	G	111	/A
/B	S	235	R	237	NTD	sheet	none	N	--- 1.9 ---	O	conserved	sheet	NTD	G	107	G	111	/B
/C	S	235	R	237	NTD	sheet	none	N	--- 2.0 ---	O	conserved	sheet	NTD	G	107	G	111	/C
/A	R	237	Q	239	NTD	sheet	high	NH1	--- 2.5 ---	O	conserved	loop	NTD	N	81	N	85	/A
/B	R	237	Q	239	NTD	sheet	high	NH1	--- 2.3 ---	O	conserved	loop	NTD	N	81	N	85	/B
/C	R	237	Q	239	NTD	sheet	high	NH1	--- 2.3 ---	O	conserved	loop	NTD	N	81	N	85	/C
/A	R	237	Q	239	NTD	sheet	high	N	--- 2.4 ---	O	conserved	sheet	NTD	I	105	I	109	/A
/B	R	237	Q	239	NTD	sheet	high	N	--- 2.4 ---	O	conserved	sheet	NTD	I	105	I	109	/B
/C	R	237	Q	239	NTD	sheet	high	N	--- 2.3 ---	O	conserved	sheet	NTD	I	105	I	109	/C
/A	R	237	Q	239	NTD	sheet	high	NH1	--- 2.1 ---	O	high	loop	NTD	N	137	D	141	/A
/A	R	237	Q	239	NTD	sheet	high	NH2	--- 2.4 ---	O	high	loop	NTD	N	137	D	141	/A
/B	R	237	Q	239	NTD	sheet	high	NH1	--- 2.1 ---	O	high	loop	NTD	N	137	D	141	/B
/B	R	237	Q	239	NTD	sheet	high	NH2	--- 2.1 ---	O	high	loop	NTD	N	137	D	141	/B
/C	R	237	Q	239	NTD	sheet	high	NH1	--- 2.3 ---	O	high	loop	NTD	N	137	D	141	/C
/C	R	237	Q	239	NTD	sheet	high	NH2	--- 2.2 ---	O	high	loop	NTD	N	137	D	141	/C
/A	V	239	L	241	NTD	sheet	high	N	--- 2.0 ---	O	conserved	sheet	NTD	G	103	G	107	/A
/B	V	239	L	241	NTD	sheet	high	N	--- 2.0 ---	O	conserved	sheet	NTD	G	103	G	107	/B
/C	V	239	L	241	NTD	sheet	high	N	--- 1.9 ---	O	conserved	sheet	NTD	G	103	G	107	/C
/A	T	241	A	243	NTD	sheet	none	N	--- 2.2 ---	O	high	loop	NTD	I	100	V	104	/A
/B	T	241	A	243	NTD	sheet	none	N	--- 2.2 ---	O	high	loop	NTD	I	100	V	104	/B
/C	T	241	A	243	NTD	sheet	none	N	--- 2.2 ---	O	high	loop	NTD	I	100	V	104	/C
/A	M	242	L	244	NTD	sheet	high	N	--- 2.3 ---	O	high	sheet	NTD	L	141	F	145	/A
/B	M	242	L	244	NTD	sheet	high	N	--- 2.2 ---	O	high	sheet	NTD	L	141	F	145	/B
/C	M	242	L	244	NTD	sheet	high	N	--- 2.3 ---	O	high	sheet	NTD	L	141	F	145	/C
/A	F	243	L	249	NTD	sheet	high	N	--- 2.0 ---	O	none	loop	NTD	T	259	L	251	/A
/B	F	243	L	249	NTD	sheet	high	N	--- 1.9 ---	O	none	loop	NTD	T	259	L	251	/B
/C	F	243	L	249	NTD	sheet	high	N	--- 1.9 ---	O	none	loop	NTD	T	259	L	251	/C
/B	T	246	S	254	NTD	loop	high	N	--- 2.1 ---	OG	high	sheet	NTD	T	250	S	244	/B
/C	T	246	S	254	NTD	loop	high	N	--- 2.2 ---	OG	high	sheet	NTD	T	250	S	244	/C
/B	T	247	S	255	NTD	loop	high	OG1	--- 1.6 ---	O	high	loop	NTD	S	254	T	246	/B
/A	L	251	T	259	NTD	loop	none	N	--- 1.8 ---	O	high	sheet	NTD	L	249	F	243	/A
/B	L	251	T	259	NTD	loop	none	N	--- 1.8 ---	O	high	sheet	NTD	L	249	F	243	/B
/C	L	251	T	259	NTD	loop	none	N	--- 1.7 ---	O	high	sheet	NTD	L	249	F	243	/C
/A	A	255	A	263	NTD	sheet	conserved	N	--- 2.0 ---	O	none	sheet	NTD	A	67	S	72	/A
/B	A	255	A	263	NTD	sheet	conserved	N	--- 2.4 ---	O	none	sheet	NTD	A	67	S	72	/B
/C	A	255	A	263	NTD	sheet	conserved	N	--- 2.5 ---	O	none	sheet	NTD	A	67	S	72	/C
/A	Y	257	Y	265	NTD	sheet	conserved	N	--- 2.0 ---	O	high	sheet	NTD	F	65	Y	70	/A
/B	Y	257	Y	265	NTD	sheet	conserved	N	--- 2.1 ---	O	high	sheet	NTD	F	65	Y	70	/B
/C	Y	257	Y	265	NTD	sheet	conserved	N	--- 2.1 ---	O	high	sheet	NTD	F	65	Y	70	/C
/A	F	258	Y	266	NTD	sheet	high	N	--- 1.9 ---	O	conserved	sheet	NTD	A	93	A	97	/A
/B	F	258	Y	266	NTD	sheet	high	N	--- 1.9 ---	O	conserved	sheet	NTD	A	93	A	97	/B
/C	F	258	Y	266	NTD	sheet	high	N	--- 2.1 ---	O	conserved	sheet	NTD	A	93	A	97	/C
/A	K	263	Q	271	NTD	sheet	high	N	--- 2.0 ---	O	conserved	sheet	NTD	F	55	F	60	/A
/B	K	263	Q	271	NTD	sheet	high	N	--- 2.0 ---	O	conserved	sheet	NTD	F	55	F	60	/B
/C	K	263	Q	271	NTD	sheet	high	N	--- 2.1 ---	O	conserved	sheet	NTD	F	55	F	60	/C
/A	T	265	R	273	NTD	sheet	none	N	--- 2.0 ---	O	conserved	sheet	NTD	D	53	D	58	/A
/B	T	265	R	273	NTD	sheet	none	N	--- 2.0 ---	O	conserved	sheet	NTD	D	53	D	58	/B
/C	T	265	R	273	NTD	sheet	none	N	--- 2.1 ---	O	conserved	sheet	NTD	D	53	D	58	/C
/A	T	265	R	273	NTD	sheet	none	OG1	--- 2.3 ---	O	high	sheet	NTD	Q	271	K	263	/A
/B	T	265	R	273	NTD	sheet	none	OG1	--- 2.4 ---	O	high	sheet	NTD	Q	271	K	263	/B
/C	T	265	R	273	NTD	sheet	none	OG1	--- 2.3 ---	O	high	sheet	NTD	Q	271	K	263	/C
/A	M	268	L	276	NTD	sheet	high	N	--- 2.2 ---	O	conserved	sheet	NTD	V	289	V	281	/A
/B	M	268	L	276	NTD	sheet	high	N	--- 2.2 ---	O	conserved	sheet	NTD	V	289	V	281	/B
/C	M	268	L	276	NTD	sheet	high	N	--- 2.0 ---	O	conserved	sheet	NTD	V	289	V	281	/C
/A	F	271	Y	279	NTD	sheet	high	N	--- 1.9 ---	O	conserved	sheet	NTD	V	47	V	52	/A
/B	F	271	Y	279	NTD	sheet	high	N	--- 2.0 ---	O	conserved	sheet	NTD	V	47	V	52	/B
/C	F	271	Y	279	NTD	sheet	high	N	--- 2.0 ---	O	conserved	sheet	NTD	V	47	V	52	/C
/A	V	281	V	289	NTD	sheet	conserved	N	--- 2.1 ---	O	high	sheet	NTD	L	276	M	268	/A
/B	V	281	V	289	NTD	sheet	conserved	N	--- 2.1 ---	O	high	sheet	NTD	L	276	M	268	/B
/C	V	281	V	289	NTD	sheet	conserved	N	--- 2.0 ---	O	high	sheet	NTD	L	276	M	268	/C
/A	S	284	A	292	NTD	loop	none	N	--- 2.5 ---	OD1	conserved	sheet	NTD	D	290	D	282	/A
/B	S	284	A	292	NTD	loop	none	N	--- 2.5 ---	OD1	conserved	sheet	NTD	D	290	D	282	/B
/C	S	284	A	292	NTD	loop	none	N	--- 2.4 ---	OD1	conserved	sheet	NTD	D	290	D	282	/C
/A	S	284	A	292	NTD	loop	none	OG	--- 2.0 ---	O	conserved	loop	S1	F	318	F	310	/A	x
/B	S	284	A	292	NTD	loop	none	OG	--- 2.0 ---	O	conserved	loop	S1	F	318	F	310	/B	x
/C	S	284	A	292	NTD	loop	none	OG	--- 2.1 ---	O	conserved	loop	S1	F	318	F	310	/C	x
/A	Q	285	L	293	NTD	loop	none	NE2	--- 2.3 ---	O	conserved	loop	NTD	F	58	F	63	/A
/B	Q	285	L	293	NTD	loop	none	NE2	--- 2.3 ---	O	conserved	loop	NTD	F	58	F	63	/B
/C	Q	285	L	293	NTD	loop	none	NE2	--- 2.3 ---	O	conserved	loop	NTD	F	58	F	63	/C
/A	Q	285	L	293	NTD	loop	none	N	--- 2.1 ---	O	conserved	sheet	NTD	D	290	D	282	/A
/A	Q	285	L	293	NTD	loop	none	NE2	--- 2.3 ---	OD2	conserved	sheet	NTD	D	290	D	282	/A
/B	Q	285	L	293	NTD	loop	none	N	--- 2.1 ---	O	conserved	sheet	NTD	D	290	D	282	/B
/B	Q	285	L	293	NTD	loop	none	NE2	--- 2.2 ---	OD2	conserved	sheet	NTD	D	290	D	282	/B
/C	Q	285	L	293	NTD	loop	none	N	--- 2.1 ---	O	conserved	sheet	NTD	D	290	D	282	/C
/C	Q	285	L	293	NTD	loop	none	NE2	--- 2.3 ---	OD2	conserved	sheet	NTD	D	290	D	282	/C
/A	L	291	T	299	NTD	helix	none	N	--- 2.1 ---	O	conserved	helix	NTD	P	295	P	287	/A
/B	L	291	T	299	NTD	helix	none	N	--- 2.1 ---	O	conserved	helix	NTD	P	295	P	287	/B
/C	L	291	T	299	NTD	helix	none	N	--- 2.1 ---	O	conserved	helix	NTD	P	295	P	287	/C
/A	L	295	L	303	NTD	loop	conserved	N	--- 1.9 ---	O	none	helix	NTD	T	299	L	291	/A
/B	L	295	L	303	NTD	loop	conserved	N	--- 2.0 ---	O	none	helix	NTD	T	299	L	291	/B
/C	L	295	L	303	NTD	loop	conserved	N	--- 2.0 ---	O	none	helix	NTD	T	299	L	291	/C
/B	Q	316	E	324	RBD	loop	high	NE2	--- 2.9 ---	OE1	high	loop	RBD	K	537	Q	511	/B
/C	Q	316	E	324	RBD	loop	high	NE2	--- 2.8 ---	OE1	high	loop	RBD	K	537	Q	511	/C
/A	V	318	I	326	RBD	sheet	high	N	--- 1.9 ---	O	conserved	sheet	RBD	N	540	N	514	/A
/B	V	318	I	326	RBD	sheet	high	N	--- 1.9 ---	O	conserved	sheet	RBD	N	540	N	514	/B
/C	V	318	I	326	RBD	sheet	high	N	--- 1.9 ---	O	conserved	sheet	RBD	N	540	N	514	/C
/A	N	326	N	334	RBD	loop	conserved	ND2	--- 2.8 ---	O	high	loop	RBD	N	360	D	352	/A
/B	N	326	N	334	RBD	loop	conserved	ND2	--- 2.8 ---	O	high	loop	RBD	N	360	D	352	/B
/C	N	326	N	334	RBD	loop	conserved	ND2	--- 2.8 ---	O	high	loop	RBD	N	360	D	352	/C
/A	N	335	N	343	RBD	loop	conserved	N	--- 2.2 ---	O	none	helix	RBD	G	339	D	331	/A
/B	N	335	N	343	RBD	loop	conserved	N	--- 2.2 ---	O	none	helix	RBD	G	339	D	331	/B
/C	N	335	N	343	RBD	loop	conserved	N	--- 2.2 ---	O	none	helix	RBD	G	339	D	331	/C
/C	Y	343	Y	351	RBD	helix	conserved	OH	--- 2.5 ---	OD1	low	loop	RBD	T	470	N	457	/C
/A	E	346	N	354	RBD	sheet	high	N	--- 2.4 ---	O	high	sheet	RBD	S	399	T	391	/A
/B	E	346	N	354	RBD	sheet	high	N	--- 2.5 ---	O	high	sheet	RBD	S	399	T	391	/B
/C	E	346	N	354	RBD	sheet	high	N	--- 2.5 ---	O	high	sheet	RBD	S	399	T	391	/C
/A	T	348	K	356	RBD	sheet	low	N	--- 2.1 ---	O	conserved	sheet	RBD	A	397	A	389	/A
/A	T	348	K	356	RBD	sheet	low	OG1	--- 2.6 ---	O	conserved	sheet	RBD	A	397	A	389	/A
/B	T	348	K	356	RBD	sheet	low	N	--- 2.2 ---	O	conserved	sheet	RBD	A	397	A	389	/B
/B	T	348	K	356	RBD	sheet	low	OG1	--- 2.7 ---	O	conserved	sheet	RBD	A	397	A	389	/B
/C	T	348	K	356	RBD	sheet	low	N	--- 2.3 ---	O	conserved	sheet	RBD	A	397	A	389	/C
/C	T	348	K	356	RBD	sheet	low	OG1	--- 2.7 ---	O	conserved	sheet	RBD	A	397	A	389	/C
/A	T	358	S	366	RBD	helix	high	OG1	--- 1.8 ---	OD1	conserved	loop	RBD	D	364	D	356	/A
/B	T	358	S	366	RBD	helix	high	OG1	--- 1.9 ---	OD1	conserved	loop	RBD	D	364	D	356	/B
/C	T	358	S	366	RBD	helix	high	OG1	--- 1.9 ---	OD1	conserved	loop	RBD	D	364	D	356	/C
/A	Y	361	Y	369	RBD	loop	conserved	N	--- 2.3 ---	O	high	helix	RBD	S	366	T	358	/A
/B	Y	361	Y	369	RBD	loop	conserved	N	--- 2.3 ---	O	high	helix	RBD	S	366	T	358	/B
/C	Y	361	Y	369	RBD	loop	conserved	N	--- 2.3 ---	O	high	helix	RBD	S	366	T	358	/C
/A	T	364	A	372	RBD	loop	none	N	--- 2.1 ---	O	conserved	helix	RBD	L	368	L	360	/A
/B	T	364	A	372	RBD	loop	none	N	--- 2.1 ---	O	conserved	helix	RBD	L	368	L	360	/B
/B	T	364	A	372	RBD	loop	none	OG1	--- 3.1 ---	O	conserved	helix	RBD	L	368	L	360	/B
/C	T	364	A	372	RBD	loop	none	N	--- 2.1 ---	O	conserved	helix	RBD	L	368	L	360	/C
/A	S	367	S	375	RBD	loop	conserved	OG	--- 1.7 ---	OE2	none	helix	RBD	G	504	E	478	/C		x
/B	S	367	S	375	RBD	loop	conserved	OG	--- 1.6 ---	OE2	none	helix	RBD	G	504	E	478	/A		x
/C	S	367	S	375	RBD	loop	conserved	OG	--- 1.7 ---	OE2	none	helix	RBD	G	504	E	478	/B		x
/A	S	377	T	385	RBD	helix	high	OG	--- 3.0 ---	O	conserved	loop	RBD	G	413	G	405	/C		x
/A	S	377	T	385	RBD	helix	high	OG	--- 2.5 ---	OD2	conserved	loop	S2	D	985	D	955	/B	x	x
/C	S	377	T	385	RBD	helix	high	OG	--- 2.0 ---	OD2	conserved	loop	S2	D	985	D	955	/A	x	x
/B	S	386	N	394	RBD	sheet	low	OG	--- 2.1 ---	O	conserved	loop	RBD	T	393	T	385	/B
/A	S	386	N	394	RBD	sheet	low	OG	--- 2.4 ---	OE1	conserved	sheet	RBD	E	516	E	490	/A
/C	S	386	N	394	RBD	sheet	low	OG	--- 2.1 ---	OE1	conserved	sheet	RBD	E	516	E	490	/C
/A	A	389	A	397	RBD	sheet	conserved	N	--- 1.9 ---	O	low	sheet	RBD	K	356	T	348	/A
/B	A	389	A	397	RBD	sheet	conserved	N	--- 2.0 ---	O	low	sheet	RBD	K	356	T	348	/B
/C	A	389	A	397	RBD	sheet	conserved	N	--- 2.1 ---	O	low	sheet	RBD	K	356	T	348	/C
/A	T	391	S	399	RBD	sheet	high	N	--- 2.2 ---	O	high	sheet	RBD	N	354	E	346	/A
/B	T	391	S	399	RBD	sheet	high	N	--- 2.2 ---	O	high	sheet	RBD	N	354	E	346	/B
/C	T	391	S	399	RBD	sheet	high	N	--- 2.3 ---	O	high	sheet	RBD	N	354	E	346	/C
/C	T	391	S	399	RBD	sheet	high	OG1	--- 2.7 ---	O	high	sheet	RBD	N	354	E	346	/C
/A	L	393	V	401	RBD	sheet	high	N	--- 2.1 ---	O	low	loop	RBD	A	348	P	340	/A
/B	L	393	V	401	RBD	sheet	high	N	--- 2.1 ---	O	low	loop	RBD	A	348	P	340	/B
/C	L	393	V	401	RBD	sheet	high	N	--- 2.1 ---	O	low	loop	RBD	A	348	P	340	/C
/A	I	394	I	402	RBD	sheet	conserved	N	--- 2.2 ---	O	none	sheet	RBD	Y	508	T	482	/A
/B	I	394	I	402	RBD	sheet	conserved	N	--- 2.3 ---	O	none	sheet	RBD	Y	508	T	482	/B
/C	I	394	I	402	RBD	sheet	conserved	N	--- 2.3 ---	O	none	sheet	RBD	Y	508	T	482	/C
/A	S	396	G	404	RBD	helix	none	N	--- 2.1 ---	O	conserved	loop	RBD	Q	506	Q	480	/A
/A	S	396	G	404	RBD	helix	none	OG	--- 2.4 ---	O	conserved	loop	RBD	Q	506	Q	480	/A
/B	S	396	G	404	RBD	helix	none	N	--- 2.0 ---	O	conserved	loop	RBD	Q	506	Q	480	/B
/B	S	396	G	404	RBD	helix	none	OG	--- 2.1 ---	O	conserved	loop	RBD	Q	506	Q	480	/B
/C	S	396	G	404	RBD	helix	none	N	--- 2.1 ---	O	conserved	loop	RBD	Q	506	Q	480	/C
/C	S	396	G	404	RBD	helix	none	OG	--- 1.9 ---	O	conserved	loop	RBD	Q	506	Q	480	/C
/A	S	397	D	405	RBD	helix	low	OG	--- 2.5 ---	OG	conserved	loop	RBD	S	373	S	365	/B		x
/B	S	397	D	405	RBD	helix	low	OG	--- 2.4 ---	OG	conserved	loop	RBD	S	373	S	365	/C		x
/C	S	397	D	405	RBD	helix	low	OG	--- 2.3 ---	OG	conserved	loop	RBD	S	373	S	365	/A		x
/A	S	397	D	405	RBD	helix	low	N	--- 2.2 ---	O	none	helix	RBD	G	504	E	478	/A
/B	S	397	D	405	RBD	helix	low	N	--- 2.2 ---	O	none	helix	RBD	G	504	E	478	/B
/C	S	397	D	405	RBD	helix	low	N	--- 2.3 ---	O	none	helix	RBD	G	504	E	478	/C
/A	V	399	V	407	RBD	helix	conserved	N	--- 2.5 ---	O	none	helix	RBD	G	404	S	396	/A
/B	V	399	V	407	RBD	helix	conserved	N	--- 2.5 ---	O	none	helix	RBD	G	404	S	396	/B
/A	V	402	I	410	RBD	loop	high	N	--- 2.3 ---	O	conserved	helix	RBD	V	407	V	399	/A
/B	V	402	I	410	RBD	loop	high	N	--- 2.6 ---	O	conserved	helix	RBD	V	407	V	399	/B
/C	V	402	I	410	RBD	loop	high	N	--- 2.3 ---	O	conserved	helix	RBD	V	407	V	399	/C
/A	Y	413	Y	421	RBD	helix	conserved	N	--- 2.3 ---	O	none	helix	RBD	K	417	V	409	/A
/B	Y	413	Y	421	RBD	helix	conserved	N	--- 2.4 ---	O	none	helix	RBD	K	417	V	409	/B
/C	Y	413	Y	421	RBD	helix	conserved	N	--- 2.3 ---	O	none	helix	RBD	K	417	V	409	/C
/A	N	414	N	422	RBD	loop	conserved	ND2	--- 2.0 ---	O	none	helix	RBD	K	417	V	409	/A
/B	N	414	N	422	RBD	loop	conserved	ND2	--- 2.0 ---	O	none	helix	RBD	K	417	V	409	/B
/C	N	414	N	422	RBD	loop	conserved	ND2	--- 1.9 ---	O	none	helix	RBD	K	417	V	409	/C
/A	N	429	N	437	RBD	sheet	conserved	N	--- 2.3 ---	OE1	none	helix	RBD	G	504	E	478	/C		x
/B	N	429	N	437	RBD	sheet	conserved	N	--- 2.3 ---	OE2	none	helix	RBD	G	504	E	478	/A		x
/C	N	429	N	437	RBD	sheet	conserved	N	--- 2.4 ---	OE1	none	helix	RBD	G	504	E	478	/B		x
/A	T	430	S	438	RBD	loop	high	OG1	--- 1.5 ---	OD2	conserved	loop	RBD	D	442	D	434	/A
/B	T	430	S	438	RBD	loop	high	OG1	--- 1.6 ---	OD2	conserved	loop	RBD	D	442	D	434	/B
/C	T	430	S	438	RBD	loop	high	OG1	--- 1.6 ---	OD2	conserved	loop	RBD	D	442	D	434	/C
/A	T	430	S	438	RBD	loop	high	N	--- 2.2 ---	O	low	sheet	RBD	P	507	A	481	/A
/B	T	430	S	438	RBD	loop	high	N	--- 2.2 ---	O	low	sheet	RBD	P	507	A	481	/B
/C	T	430	S	438	RBD	loop	high	N	--- 2.1 ---	O	low	sheet	RBD	P	507	A	481	/C
/A	A	431	N	439	RBD	loop	none	N	--- 1.9 ---	OD1	conserved	sheet	RBD	N	437	N	429	/A
/B	A	431	N	439	RBD	loop	none	N	--- 1.9 ---	OD1	conserved	sheet	RBD	N	437	N	429	/B
/C	A	431	N	439	RBD	loop	none	N	--- 1.9 ---	OD1	conserved	sheet	RBD	N	437	N	429	/C
/A	Q	433	L	441	RBD	loop	none	N	--- 2.1 ---	O	high	loop	RBD	S	438	T	430	/A
/B	Q	433	L	441	RBD	loop	none	N	--- 2.1 ---	O	high	loop	RBD	S	438	T	430	/B
/A	D	434	D	442	RBD	loop	conserved	N	--- 2.0 ---	O	high	loop	RBD	S	438	T	430	/A
/B	D	434	D	442	RBD	loop	conserved	N	--- 2.0 ---	O	high	loop	RBD	S	438	T	430	/B
/C	D	434	D	442	RBD	loop	conserved	N	--- 2.0 ---	O	high	loop	RBD	S	438	T	430	/C
/A	G	436	K	444	RBD	sheet	none	N	--- 2.5 ---	O	conserved	sheet	RBD	F	497	F	471	/A
/B	G	436	K	444	RBD	sheet	none	N	--- 2.6 ---	O	conserved	sheet	RBD	F	497	F	471	/B
/C	G	436	K	444	RBD	sheet	none	N	--- 2.6 ---	O	conserved	sheet	RBD	F	497	F	471	/C
/A	N	437	N	450	RBD	sheet	conserved	ND2	--- 2.5 ---	OD1	none	sheet	RBD	G	496	D	470	/A
/B	N	437	N	450	RBD	sheet	conserved	ND2	--- 2.6 ---	OD1	none	sheet	RBD	G	496	D	470	/B
/C	N	437	N	450	RBD	sheet	conserved	ND2	--- 2.4 ---	OD1	none	sheet	RBD	G	496	D	470	/C
/A	Y	439	L	452	RBD	sheet	none	N	--- 2.3 ---	OG	conserved	loop	RBD	S	349	S	341	/A
/B	Y	439	L	452	RBD	sheet	none	N	--- 2.3 ---	OG	conserved	loop	RBD	S	349	S	341	/B
/C	Y	439	L	452	RBD	sheet	none	N	--- 2.3 ---	OG	conserved	loop	RBD	S	349	S	341	/C
/A	Y	440	Y	453	RBD	sheet	conserved	N	--- 2.0 ---	O	low	sheet	RBD	Q	493	S	467	/A
/B	Y	440	Y	453	RBD	sheet	conserved	N	--- 2.1 ---	O	low	sheet	RBD	Q	493	S	467	/B
/C	Y	440	Y	453	RBD	sheet	conserved	N	--- 2.1 ---	O	low	sheet	RBD	Q	493	S	467	/C
/A	R	441	R	454	RBD	sheet	conserved	NH1	--- 2.2 ---	OG1	none	loop	RBD	P	491	T	465	/A
/B	R	441	R	454	RBD	sheet	conserved	NH1	--- 2.4 ---	OG1	none	loop	RBD	P	491	T	465	/B
/C	R	441	R	454	RBD	sheet	conserved	NH1	--- 2.2 ---	OG1	none	loop	RBD	P	491	T	465	/C
/A	S	442	L	455	RBD	loop	none	OG	--- 1.6 ---	OG	low	sheet	RBD	Q	493	S	467	/A
/B	S	442	L	455	RBD	loop	none	OG	--- 1.7 ---	OG	low	sheet	RBD	Q	493	S	467	/B
/C	S	442	L	455	RBD	loop	none	OG	--- 1.7 ---	OG	low	sheet	RBD	Q	493	S	467	/C
/A	R	444	R	457	RBD	loop	conserved	NH1	--- 2.0 ---	O	high	loop	RBD	S	459	T	446	/A
/B	R	444	R	457	RBD	loop	conserved	NH1	--- 2.1 ---	O	high	loop	RBD	S	459	T	446	/B
/C	R	444	R	457	RBD	loop	conserved	NH1	--- 2.2 ---	O	high	loop	RBD	S	459	T	446	/C
/A	S	458	E	484	RBD	loop	low	OG	--- 1.9 ---	O	none	loop	RBD	G	485	D	459	/A
/C	S	458	E	484	RBD	loop	low	OG	--- 2.3 ---	O	none	loop	RBD	C	488	G	462	/C
/A	D	459	G	485	RBD	loop	none	N	--- 1.7 ---	O	none	loop	RBD	Y	489	V	463	/A
/B	D	459	G	485	RBD	loop	none	N	--- 2.0 ---	O	none	loop	RBD	Y	489	V	463	/B
/C	D	459	G	485	RBD	loop	none	N	--- 2.1 ---	O	none	loop	RBD	Y	489	V	463	/C
/A	E	460	F	486	RBD	loop	none	N	--- 1.9 ---	OD1	none	loop	RBD	G	485	D	459	/A
/C	N	461	N	487	RBD	loop	conserved	N	--- 2.0 ---	OD1	none	loop	RBD	G	485	D	459	/C
/A	G	462	C	488	RBD	loop	none	N	--- 2.1 ---	O	none	loop	RBD	G	485	D	459	/A
/B	G	462	C	488	RBD	loop	none	N	--- 2.0 ---	O	none	loop	RBD	G	485	D	459	/B
/C	G	462	C	488	RBD	loop	none	N	--- 1.7 ---	OD1	none	loop	RBD	G	485	D	459	/C
/A	R	464	F	490	RBD	loop	none	NE	--- 2.4 ---	OD1	low	loop	RBD	T	470	N	457	/A
/A	R	464	F	490	RBD	loop	none	NH2	--- 2.5 ---	OD1	low	loop	RBD	T	470	N	457	/A
/A	T	465	P	491	RBD	loop	none	N	--- 2.1 ---	O	low	loop	RBD	T	470	N	457	/A
/A	T	465	P	491	RBD	loop	none	OG1	--- 2.0 ---	O	low	loop	RBD	T	470	N	457	/A
/B	T	465	P	491	RBD	loop	none	N	--- 2.1 ---	O	low	loop	RBD	T	470	N	457	/B
/C	T	465	P	491	RBD	loop	none	N	--- 1.9 ---	O	low	loop	RBD	T	470	N	457	/C
/C	T	465	P	491	RBD	loop	none	OG1	--- 1.9 ---	O	low	loop	RBD	T	470	N	457	/C
/A	S	467	Q	493	RBD	sheet	low	N	--- 2.0 ---	O	conserved	sheet	RBD	Y	453	Y	440	/A
/B	S	467	Q	493	RBD	sheet	low	N	--- 2.0 ---	O	conserved	sheet	RBD	Y	453	Y	440	/B
/C	S	467	Q	493	RBD	sheet	low	N	--- 2.1 ---	O	conserved	sheet	RBD	Y	453	Y	440	/C
/A	F	471	F	497	RBD	sheet	conserved	N	--- 2.5 ---	O	none	sheet	RBD	K	444	G	436	/A
/B	F	471	F	497	RBD	sheet	conserved	N	--- 2.6 ---	O	none	sheet	RBD	K	444	G	436	/B
/C	F	471	F	497	RBD	sheet	conserved	N	--- 2.5 ---	O	none	sheet	RBD	K	444	G	436	/C
/A	V	475	N	501	RBD	loop	none	N	--- 2.2 ---	O	high	loop	RBD	Q	498	N	472	/A
/B	V	475	N	501	RBD	loop	none	N	--- 2.2 ---	O	high	loop	RBD	Q	498	N	472	/B
/C	V	475	N	501	RBD	loop	none	N	--- 2.4 ---	O	high	loop	RBD	Q	498	N	472	/C
/A	Y	479	Y	505	RBD	helix	conserved	N	--- 2.0 ---	O	none	loop	RBD	G	502	P	476	/A
/B	Y	479	Y	505	RBD	helix	conserved	N	--- 1.9 ---	O	none	loop	RBD	G	502	P	476	/B
/C	Y	479	Y	505	RBD	helix	conserved	N	--- 2.0 ---	O	none	loop	RBD	G	502	P	476	/C
/A	Q	480	Q	506	RBD	loop	conserved	NE2	--- 2.2 ---	O	none	loop	RBD	N	501	V	475	/A
/B	Q	480	Q	506	RBD	loop	conserved	NE2	--- 2.2 ---	O	none	loop	RBD	N	501	V	475	/B
/C	Q	480	Q	506	RBD	loop	conserved	NE2	--- 2.2 ---	O	none	loop	RBD	N	501	V	475	/C
/A	Q	480	Q	506	RBD	loop	conserved	N	--- 2.2 ---	O	high	helix	RBD	V	503	I	477	/A
/B	Q	480	Q	506	RBD	loop	conserved	N	--- 2.2 ---	O	high	helix	RBD	V	503	I	477	/B
/C	Q	480	Q	506	RBD	loop	conserved	N	--- 2.1 ---	O	high	helix	RBD	V	503	I	477	/C
/A	T	482	Y	508	RBD	sheet	none	N	--- 1.8 ---	O	conserved	sheet	RBD	I	402	I	394	/A
/B	T	482	Y	508	RBD	sheet	none	N	--- 1.8 ---	O	conserved	sheet	RBD	I	402	I	394	/B
/B	T	482	Y	508	RBD	sheet	none	OG1	--- 2.4 ---	O	conserved	sheet	RBD	I	402	I	394	/B
/C	T	482	Y	508	RBD	sheet	none	N	--- 1.9 ---	O	conserved	sheet	RBD	I	402	I	394	/C
/C	T	482	Y	508	RBD	sheet	none	OG1	--- 2.4 ---	O	conserved	sheet	RBD	I	402	I	394	/C
/A	T	482	Y	508	RBD	sheet	none	OG1	--- 2.0 ---	O	conserved	sheet	RBD	W	436	W	428	/A
/A	E	490	E	516	RBD	sheet	conserved	N	--- 2.6 ---	O	low	sheet	RBD	N	394	S	386	/A
/B	E	490	E	516	RBD	sheet	conserved	N	--- 2.4 ---	O	low	sheet	RBD	N	394	S	386	/B
/A	N	493	H	519	RBD	loop	high	ND2	--- 2.1 ---	O	conserved	sheet	SD1	F	565	F	539	/A	x
/B	N	493	H	519	RBD	loop	high	ND2	--- 2.0 ---	O	conserved	sheet	SD1	F	565	F	539	/B	x
/C	N	493	H	519	RBD	loop	high	ND2	--- 2.2 ---	O	conserved	sheet	SD1	F	565	F	539	/C	x
/A	T	505	T	531	RBD	loop	conserved	OG1	--- 2.5 ---	O	low	sheet	RBD	S	325	E	317	/A
/B	T	505	T	531	RBD	loop	conserved	OG1	--- 2.4 ---	O	low	sheet	RBD	S	325	E	317	/B
/C	T	505	T	531	RBD	loop	conserved	OG1	--- 2.3 ---	O	high	loop	RBD	N	532	Q	506	/C
/A	K	509	K	535	RBD	loop	conserved	NZ	--- 1.6 ---	OD1	high	sheet	SD1	E	554	D	528	/A	x		x
/B	K	509	K	535	RBD	loop	conserved	NZ	--- 1.7 ---	OD1	high	sheet	SD1	E	554	D	528	/B	x		x
/C	K	509	K	535	RBD	loop	conserved	NZ	--- 1.7 ---	OD1	high	sheet	SD1	E	554	D	528	/C	x		x
/A	N	514	N	540	RBD	sheet	conserved	N	--- 2.1 ---	O	high	loop	RBD	E	324	Q	316	/A
/B	N	514	N	540	RBD	sheet	conserved	N	--- 2.1 ---	O	high	loop	RBD	E	324	Q	316	/B
/C	N	514	N	540	RBD	sheet	conserved	N	--- 2.2 ---	O	high	loop	RBD	E	324	Q	316	/C
/B	N	514	N	540	RBD	sheet	conserved	ND2	--- 2.1 ---	OE2	low	sheet	RBD	S	325	E	317	/B
/C	N	514	N	540	RBD	sheet	conserved	ND2	--- 2.1 ---	OE2	low	sheet	RBD	S	325	E	317	/C
/A	N	516	N	542	SD1	sheet	conserved	N	--- 2.1 ---	O	high	sheet	RBD	I	326	V	318	/A	x
/B	N	516	N	542	SD1	sheet	conserved	N	--- 2.0 ---	O	high	sheet	RBD	I	326	V	318	/B	x
/C	N	516	N	542	SD1	sheet	conserved	N	--- 2.1 ---	O	high	sheet	RBD	I	326	V	318	/C	x
/A	V	525	V	551	SD1	sheet	conserved	N	--- 2.0 ---	O	high	sheet	SD1	T	588	S	562	/A
/B	V	525	V	551	SD1	sheet	conserved	N	--- 2.0 ---	O	high	sheet	SD1	T	588	S	562	/B
/C	V	525	V	551	SD1	sheet	conserved	N	--- 2.1 ---	O	high	sheet	SD1	T	588	S	562	/C
/A	T	527	T	553	SD1	sheet	conserved	OG1	--- 2.1 ---	O	high	sheet	SD1	E	554	D	528	/A
/B	T	527	T	553	SD1	sheet	conserved	OG1	--- 2.3 ---	O	high	sheet	SD1	E	554	D	528	/B
/C	T	527	T	553	SD1	sheet	conserved	OG1	--- 2.2 ---	O	high	sheet	SD1	E	554	D	528	/C
/A	R	532	K	558	SD1	loop	high	NH2	--- 2.7 ---	OE1	none	loop	SD1	L	560	Q	534	/A
/B	R	532	K	558	SD1	loop	high	NH2	--- 2.5 ---	OE1	none	loop	SD1	L	560	Q	534	/B
/C	R	532	K	558	SD1	loop	high	N	--- 2.3 ---	OD1	conserved	loop	S2	D	843	D	813	/A	x	x
/A	Q	534	L	560	SD1	loop	none	NE2	--- 2.3 ---	OD1	conserved	loop	NTD	N	282	N	274	/B	x	x
/B	Q	534	L	560	SD1	loop	none	NE2	--- 2.4 ---	OD1	conserved	loop	NTD	N	282	N	274	/C	x	x
/C	Q	534	L	560	SD1	loop	none	NE2	--- 2.6 ---	OD1	conserved	loop	NTD	N	282	N	274	/A	x	x
/A	Q	534	L	560	SD1	loop	none	N	--- 2.4 ---	OE1	conserved	loop	SD1	Q	563	Q	537	/A
/B	Q	534	L	560	SD1	loop	none	N	--- 2.4 ---	OE1	conserved	loop	SD1	Q	563	Q	537	/B
/C	Q	534	L	560	SD1	loop	none	N	--- 2.4 ---	OE1	conserved	loop	SD1	Q	563	Q	537	/C
/A	Q	537	Q	563	SD1	loop	conserved	N	--- 2.1 ---	O	none	loop	SD1	L	560	Q	534	/A
/B	Q	537	Q	563	SD1	loop	conserved	N	--- 2.1 ---	O	none	loop	SD1	L	560	Q	534	/B
/C	Q	537	Q	563	SD1	loop	conserved	N	--- 2.2 ---	O	none	loop	SD1	L	560	Q	534	/C
/A	Q	538	Q	564	SD1	loop	conserved	N	--- 1.9 ---	OD1	high	loop	RBD	H	519	N	493	/A	x
/B	Q	538	Q	564	SD1	loop	conserved	N	--- 1.8 ---	OD1	high	loop	RBD	H	519	N	493	/B	x
/C	Q	538	Q	564	SD1	loop	conserved	N	--- 2.0 ---	OD1	high	loop	RBD	H	519	N	493	/C	x
/A	F	539	F	565	SD1	sheet	conserved	N	--- 2.4 ---	OD1	high	loop	RBD	H	519	N	493	/A	x
/B	F	539	F	565	SD1	sheet	conserved	N	--- 2.3 ---	OD1	high	loop	RBD	H	519	N	493	/B	x
/C	F	539	F	565	SD1	sheet	conserved	N	--- 2.4 ---	OD1	high	loop	RBD	H	519	N	493	/C	x
/A	G	540	G	566	SD1	sheet	conserved	N	--- 1.9 ---	O	none	sheet	SD1	A	575	S	549	/A
/B	G	540	G	566	SD1	sheet	conserved	N	--- 2.0 ---	O	none	sheet	SD1	A	575	S	549	/B
/C	G	540	G	566	SD1	sheet	conserved	N	--- 2.0 ---	O	none	sheet	SD1	A	575	S	549	/C
/A	D	542	D	568	SD1	loop	conserved	N	--- 2.2 ---	O	none	loop	SD1	T	572	F	546	/A
/B	D	542	D	568	SD1	loop	conserved	N	--- 2.2 ---	O	none	loop	SD1	T	572	F	546	/B
/C	D	542	D	568	SD1	loop	conserved	N	--- 2.2 ---	O	none	loop	SD1	T	572	F	546	/C
/A	S	544	A	570	SD1	loop	none	N	--- 1.7 ---	OD1	conserved	loop	SD1	D	568	D	542	/A
/A	S	544	A	570	SD1	loop	none	OG	--- 1.7 ---	OD1	conserved	loop	SD1	D	568	D	542	/A
/A	S	544	A	570	SD1	loop	none	OG	--- 2.8 ---	OD2	conserved	loop	SD1	D	568	D	542	/A
/B	S	544	A	570	SD1	loop	none	N	--- 1.7 ---	OD1	conserved	loop	SD1	D	568	D	542	/B
/B	S	544	A	570	SD1	loop	none	OG	--- 1.7 ---	OD1	conserved	loop	SD1	D	568	D	542	/B
/B	S	544	A	570	SD1	loop	none	OG	--- 2.8 ---	OD2	conserved	loop	SD1	D	568	D	542	/B
/C	S	544	A	570	SD1	loop	none	N	--- 1.7 ---	OD1	conserved	loop	SD1	D	568	D	542	/C
/C	S	544	A	570	SD1	loop	none	OG	--- 1.7 ---	OD1	conserved	loop	SD1	D	568	D	542	/C
/C	S	544	A	570	SD1	loop	none	OG	--- 2.8 ---	OD2	conserved	loop	SD1	D	568	D	542	/C
/A	F	546	T	572	SD1	loop	none	N	--- 2.3 ---	OG	none	loop	SD1	A	570	S	544	/A
/B	F	546	T	572	SD1	loop	none	N	--- 2.4 ---	OG	none	loop	SD1	A	570	S	544	/B
/C	F	546	T	572	SD1	loop	none	N	--- 2.2 ---	OG	none	loop	SD1	A	570	S	544	/C
/A	S	549	A	575	SD1	sheet	none	N	--- 2.6 ---	O	conserved	sheet	SD1	G	566	G	540	/A
/B	S	549	A	575	SD1	sheet	none	N	--- 2.6 ---	O	conserved	sheet	SD1	G	566	G	540	/B
/C	S	549	A	575	SD1	sheet	none	N	--- 2.6 ---	O	conserved	sheet	SD1	G	566	G	540	/C
/A	S	549	A	575	SD1	sheet	none	OG	--- 2.3 ---	OD1	conserved	sheet	SD1	D	586	D	560	/A
/B	S	549	A	575	SD1	sheet	none	OG	--- 2.4 ---	OD1	conserved	sheet	SD1	D	586	D	560	/B
/C	S	549	A	575	SD1	sheet	none	OG	--- 2.3 ---	OD1	conserved	sheet	SD1	D	586	D	560	/C
/A	R	551	R	577	SD1	sheet	conserved	NH1	--- 2.1 ---	O	none	loop	SD1	L	560	Q	534	/A
/B	R	551	R	577	SD1	sheet	conserved	NH1	--- 2.0 ---	O	none	loop	SD1	L	560	Q	534	/B
/C	R	551	R	577	SD1	sheet	conserved	NH1	--- 2.1 ---	O	none	loop	SD1	L	560	Q	534	/C
/C	R	551	R	577	SD1	sheet	conserved	NH2	--- 2.9 ---	O	none	loop	SD1	L	560	Q	534	/C
/A	S	562	T	588	SD1	sheet	high	N	--- 2.3 ---	O	conserved	sheet	SD1	V	551	V	525	/A
/B	S	562	T	588	SD1	sheet	high	N	--- 2.3 ---	O	conserved	sheet	SD1	V	551	V	525	/B
/C	S	562	T	588	SD1	sheet	high	N	--- 2.1 ---	O	conserved	sheet	SD1	V	551	V	525	/C
/A	T	576	T	602	SD2	loop	conserved	OG1	--- 2.5 ---	OD1	low	loop	S1	T	307	N	299	/A	x
/B	T	576	T	602	SD2	loop	conserved	OG1	--- 2.0 ---	OD1	low	loop	S1	T	307	N	299	/B	x
/C	T	576	T	602	SD2	loop	conserved	OG1	--- 2.1 ---	OD1	low	loop	S1	T	307	N	299	/C	x
/A	A	578	T	604	SD2	loop	none	N	--- 2.1 ---	O	conserved	loop	SD2	G	601	G	575	/A
/B	A	578	T	604	SD2	loop	none	N	--- 2.1 ---	O	conserved	loop	SD2	G	601	G	575	/B
/C	A	578	T	604	SD2	loop	none	N	--- 2.1 ---	O	conserved	loop	SD2	G	601	G	575	/C
/A	S	579	S	605	SD2	loop	conserved	OG	--- 2.0 ---	OE1	high	loop	SD2	Q	607	E	581	/A
/B	S	579	S	605	SD2	loop	conserved	OG	--- 1.9 ---	OE1	high	loop	SD2	Q	607	E	581	/B
/C	S	579	S	605	SD2	loop	conserved	OG	--- 1.9 ---	OE1	high	loop	SD2	Q	607	E	581	/C
/A	E	581	Q	607	SD2	loop	high	N	--- 2.2 ---	OG	conserved	loop	SD2	S	605	S	579	/A
/B	E	581	Q	607	SD2	loop	high	N	--- 2.1 ---	OG	conserved	loop	SD2	S	605	S	579	/B
/C	E	581	Q	607	SD2	loop	high	N	--- 2.2 ---	OG	conserved	loop	SD2	S	605	S	579	/C
/A	D	593	E	619	SD2	loop	high	N	--- 2.1 ---	O	conserved	loop	SD2	N	616	N	590	/A
/B	D	593	E	619	SD2	loop	high	N	--- 2.0 ---	O	conserved	loop	SD2	N	616	N	590	/B
/C	D	593	E	619	SD2	loop	high	N	--- 2.0 ---	O	conserved	loop	SD2	N	616	N	590	/C
/A	T	596	V	622	SD2	helix	none	N	--- 2.0 ---	O	high	loop	SD2	E	619	D	593	/A
/A	T	596	V	622	SD2	helix	none	OG1	--- 2.0 ---	O	high	loop	SD2	E	619	D	593	/A
/B	T	596	V	622	SD2	helix	none	N	--- 2.0 ---	O	high	loop	SD2	E	619	D	593	/B
/B	T	596	V	622	SD2	helix	none	OG1	--- 2.0 ---	O	high	loop	SD2	E	619	D	593	/B
/C	T	596	V	622	SD2	helix	none	N	--- 1.9 ---	O	high	loop	SD2	E	619	D	593	/C
/C	T	596	V	622	SD2	helix	none	OG1	--- 1.9 ---	O	high	loop	SD2	E	619	D	593	/C
/A	A	597	A	623	SD2	helix	conserved	N	--- 2.0 ---	O	high	loop	SD2	E	619	D	593	/A
/B	A	597	A	623	SD2	helix	conserved	N	--- 1.9 ---	O	high	loop	SD2	E	619	D	593	/B
/C	A	597	A	623	SD2	helix	conserved	N	--- 2.0 ---	O	high	loop	SD2	E	619	D	593	/C
/A	T	604	T	630	SD2	loop	conserved	OG1	--- 1.9 ---	O	none	loop	NTD	L	293	Q	285	/A	x
/B	T	604	T	630	SD2	loop	conserved	OG1	--- 1.8 ---	O	none	loop	NTD	L	293	Q	285	/B	x
/C	T	604	T	630	SD2	loop	conserved	OG1	--- 1.8 ---	O	none	loop	NTD	L	293	Q	285	/C	x
/A	S	647	S	673	SD2	sheet	conserved	N	--- 2.2 ---	O	high	sheet	S2	I	693	V	663	/A	x
/B	S	647	S	673	SD2	sheet	conserved	N	--- 2.3 ---	O	high	sheet	S2	I	693	V	663	/B	x
/C	S	647	S	673	SD2	sheet	conserved	N	--- 2.2 ---	O	high	sheet	S2	I	693	V	663	/C	x
/A	Y	648	Y	674	SD2	sheet	conserved	OH	--- 2.2 ---	OE1	high	loop	SD2	Q	607	E	581	/A
/B	Y	648	Y	674	SD2	sheet	conserved	OH	--- 2.3 ---	OE1	high	loop	SD2	Q	607	E	581	/B
/C	Y	648	Y	674	SD2	sheet	conserved	OH	--- 2.1 ---	OE1	high	loop	SD2	Q	607	E	581	/C
/A	H	649	Q	675	SD2	sheet	high	N	--- 2.0 ---	O	conserved	sheet	S2	S	691	S	661	/A	x
/B	H	649	Q	675	SD2	sheet	high	N	--- 2.1 ---	O	conserved	sheet	S2	S	691	S	661	/B	x
/C	H	649	Q	675	SD2	sheet	high	N	--- 2.1 ---	O	conserved	sheet	S2	S	691	S	661	/C	x
/A	S	661	S	691	S2	sheet	conserved	N	--- 2.0 ---	O	high	sheet	SD2	Q	675	H	649	/A	x
/B	S	661	S	691	S2	sheet	conserved	N	--- 2.0 ---	O	high	sheet	SD2	Q	675	H	649	/B	x
/C	S	661	S	691	S2	sheet	conserved	N	--- 2.0 ---	O	high	sheet	SD2	Q	675	H	649	/C	x
/A	V	663	I	693	S2	sheet	high	N	--- 2.0 ---	O	conserved	sheet	SD2	S	673	S	647	/A	x
/B	V	663	I	693	S2	sheet	high	N	--- 2.1 ---	O	conserved	sheet	SD2	S	673	S	647	/B	x
/C	V	663	I	693	S2	sheet	high	N	--- 2.1 ---	O	conserved	sheet	SD2	S	673	S	647	/C	x
/A	Y	677	Y	707	S2	loop	conserved	N	--- 2.1 ---	O	high	loop	S2	V	705	I	675	/A
/B	Y	677	Y	707	S2	loop	conserved	N	--- 2.0 ---	O	high	loop	S2	V	705	I	675	/B
/C	Y	677	Y	707	S2	loop	conserved	N	--- 2.1 ---	O	high	loop	S2	V	705	I	675	/C
/A	S	681	S	711	S2	sheet	conserved	N	--- 2.6 ---	O	none	loop	S2	S	708	A	678	/A
/C	S	681	S	711	S2	sheet	conserved	N	--- 2.5 ---	O	none	loop	S2	S	708	A	678	/C
/A	I	684	I	714	S2	sheet	conserved	N	--- 2.3 ---	O	high	sheet	S2	K	1073	R	1043	/A
/B	I	684	I	714	S2	sheet	conserved	N	--- 2.3 ---	O	high	sheet	S2	K	1073	R	1043	/B
/C	I	684	I	714	S2	sheet	conserved	N	--- 2.2 ---	O	high	sheet	S2	K	1073	R	1043	/C
/A	N	687	N	717	S2	sheet	conserved	N	--- 2.2 ---	O	none	sheet	S2	A	1070	S	1040	/A
/B	N	687	N	717	S2	sheet	conserved	N	--- 2.2 ---	O	none	sheet	S2	A	1070	S	1040	/B
/C	N	687	N	717	S2	sheet	conserved	N	--- 2.1 ---	O	none	sheet	S2	A	1070	S	1040	/C
/A	S	689	T	719	S2	sheet	high	N	--- 1.8 ---	O	conserved	sheet	S2	V	1068	V	1038	/A
/B	S	689	T	719	S2	sheet	high	N	--- 1.9 ---	O	conserved	sheet	S2	V	1068	V	1038	/B
/C	S	689	T	719	S2	sheet	high	N	--- 1.8 ---	O	conserved	sheet	S2	V	1068	V	1038	/C
/A	M	697	L	727	S2	sheet	high	N	--- 2.1 ---	O	conserved	sheet	S2	V	1060	V	1030	/A
/B	M	697	L	727	S2	sheet	high	N	--- 2.1 ---	O	conserved	sheet	S2	V	1060	V	1030	/B
/C	M	697	L	727	S2	sheet	high	N	--- 2.1 ---	O	conserved	sheet	S2	V	1060	V	1030	/C
/A	T	704	T	734	S2	sheet	conserved	N	--- 2.2 ---	O	none	loop	S2	T	732	A	702	/A
/B	T	704	T	734	S2	sheet	conserved	N	--- 2.2 ---	O	none	loop	S2	T	732	A	702	/B
/C	T	704	T	734	S2	sheet	conserved	N	--- 2.3 ---	O	none	loop	S2	T	732	A	702	/C
/A	S	720	S	750	S2	helix	conserved	OG	--- 2.0 ---	O	none	helix	S2	T	747	Q	717	/A
/B	S	720	S	750	S2	helix	conserved	OG	--- 2.0 ---	O	none	helix	S2	T	747	Q	717	/B
/C	S	720	S	750	S2	helix	conserved	OG	--- 1.9 ---	O	none	helix	S2	T	747	Q	717	/C
/A	N	721	N	751	S2	helix	conserved	N	--- 2.0 ---	O	none	helix	S2	T	747	Q	717	/A
/B	N	721	N	751	S2	helix	conserved	N	--- 2.0 ---	O	none	helix	S2	T	747	Q	717	/B
/C	N	721	N	751	S2	helix	conserved	N	--- 2.0 ---	O	none	helix	S2	T	747	Q	717	/C
/A	I	742	V	772	S2	helix	high	N	--- 2.2 ---	O	conserved	helix	S2	T	768	T	738	/A
/B	I	742	V	772	S2	helix	high	N	--- 2.3 ---	O	conserved	helix	S2	T	768	T	738	/B
/C	I	742	V	772	S2	helix	high	N	--- 2.3 ---	O	conserved	helix	S2	T	768	T	738	/C
/A	K	746	K	776	S2	helix	conserved	N	--- 2.4 ---	O	high	helix	S2	V	772	I	742	/A
/B	K	746	K	776	S2	helix	conserved	N	--- 2.3 ---	O	high	helix	S2	V	772	I	742	/B
/C	K	746	K	776	S2	helix	conserved	N	--- 2.3 ---	O	high	helix	S2	V	772	I	742	/C
/A	M	758	I	788	S2	sheet	high	N	--- 1.8 ---	O	conserved	sheet	S2	A	701	A	671	/C		x
/B	M	758	I	788	S2	sheet	high	N	--- 1.9 ---	O	conserved	sheet	S2	A	701	A	671	/A		x
/C	M	758	I	788	S2	sheet	high	N	--- 1.8 ---	O	conserved	sheet	S2	A	701	A	671	/B		x
/A	Q	806	Q	836	S2	loop	conserved	N	--- 1.9 ---	OE1	high	loop	S2	D	839	E	809	/A
/B	Q	806	Q	836	S2	loop	conserved	N	--- 1.9 ---	OE1	high	loop	S2	D	839	E	809	/B
/C	Q	806	Q	836	S2	loop	conserved	N	--- 2.0 ---	OE1	high	loop	S2	D	839	E	809	/C
/A	E	809	D	839	S2	loop	high	N	--- 2.1 ---	O	conserved	loop	S2	Q	836	Q	806	/A
/B	E	809	D	839	S2	loop	high	N	--- 2.0 ---	O	conserved	loop	S2	Q	836	Q	806	/B
/C	E	809	D	839	S2	loop	high	N	--- 2.1 ---	O	conserved	loop	S2	Q	836	Q	806	/C
/A	S	815	A	845	S2	helix	none	OG	--- 2.3 ---	OE1	conserved	loop	NTD	E	281	E	273	/A	x
/B	S	815	A	845	S2	helix	none	OG	--- 2.8 ---	OE1	conserved	loop	NTD	E	281	E	273	/B	x
/B	S	815	A	845	S2	helix	none	OG	--- 2.3 ---	OE2	conserved	loop	NTD	E	281	E	273	/B	x
/C	S	815	A	845	S2	helix	none	OG	--- 2.2 ---	OE1	conserved	loop	NTD	E	281	E	273	/C	x
/C	S	815	A	845	S2	helix	none	OG	--- 2.9 ---	OE2	conserved	loop	NTD	E	281	E	273	/C	x
/A	N	826	N	856	S2	helix	conserved	ND2	--- 2.2 ---	OG	none	loop	SD1	A	570	S	544	/C	x	x
/B	N	826	N	856	S2	helix	conserved	ND2	--- 2.1 ---	OG	none	loop	SD1	A	570	S	544	/A	x	x
/C	N	826	N	856	S2	helix	conserved	ND2	--- 2.1 ---	OG	none	loop	SD1	A	570	S	544	/B	x	x
/A	A	842	Q	872	S2	helix	none	N	--- 2.3 ---	O	conserved	helix	S2	E	868	E	838	/A
/B	A	842	Q	872	S2	helix	none	N	--- 2.3 ---	O	conserved	helix	S2	E	868	E	838	/B
/C	A	842	Q	872	S2	helix	none	N	--- 2.3 ---	O	conserved	helix	S2	E	868	E	838	/C
/A	A	845	S	875	S2	helix	none	N	--- 2.1 ---	O	conserved	helix	S2	A	871	A	841	/A
/B	A	845	S	875	S2	helix	none	N	--- 2.0 ---	O	conserved	helix	S2	A	871	A	841	/B
/C	A	845	S	875	S2	helix	none	N	--- 2.1 ---	O	conserved	helix	S2	A	871	A	841	/C
/A	A	846	A	876	S2	helix	conserved	N	--- 2.2 ---	O	none	helix	S2	Q	872	A	842	/A
/B	A	846	A	876	S2	helix	conserved	N	--- 2.2 ---	O	none	helix	S2	Q	872	A	842	/B
/C	A	846	A	876	S2	helix	conserved	N	--- 2.2 ---	O	none	helix	S2	Q	872	A	842	/C
/A	V	848	L	878	S2	helix	high	N	--- 2.1 ---	O	conserved	helix	S2	T	874	T	844	/A
/B	V	848	L	878	S2	helix	high	N	--- 2.1 ---	O	conserved	helix	S2	T	874	T	844	/B
/C	V	848	L	878	S2	helix	high	N	--- 2.1 ---	O	conserved	helix	S2	T	874	T	844	/C
/A	S	849	A	879	S2	helix	none	N	--- 2.2 ---	O	none	helix	S2	S	875	A	845	/A
/A	S	849	A	879	S2	helix	none	OG	--- 1.7 ---	O	none	helix	S2	S	875	A	845	/A
/B	S	849	A	879	S2	helix	none	N	--- 2.1 ---	O	none	helix	S2	S	875	A	845	/B
/B	S	849	A	879	S2	helix	none	OG	--- 1.7 ---	O	none	helix	S2	S	875	A	845	/B
/C	S	849	A	879	S2	helix	none	N	--- 2.1 ---	O	none	helix	S2	S	875	A	845	/C
/C	S	849	A	879	S2	helix	none	OG	--- 1.7 ---	O	none	helix	S2	S	875	A	845	/C
/A	A	852	I	882	S2	helix	none	N	--- 2.1 ---	O	high	helix	S2	L	878	V	848	/A
/B	A	852	I	882	S2	helix	none	N	--- 2.0 ---	O	high	helix	S2	L	878	V	848	/B
/C	A	852	I	882	S2	helix	none	N	--- 2.1 ---	O	high	helix	S2	L	878	V	848	/C
/A	T	853	T	883	S2	helix	conserved	N	--- 2.5 ---	O	none	helix	S2	A	879	S	849	/A
/A	T	853	T	883	S2	helix	conserved	OG1	--- 1.8 ---	O	none	helix	S2	A	879	S	849	/A
/B	T	853	T	883	S2	helix	conserved	N	--- 2.5 ---	O	none	helix	S2	A	879	S	849	/B
/B	T	853	T	883	S2	helix	conserved	OG1	--- 1.8 ---	O	none	helix	S2	A	879	S	849	/B
/C	T	853	T	883	S2	helix	conserved	N	--- 2.6 ---	O	none	helix	S2	A	879	S	849	/C
/C	T	853	T	883	S2	helix	conserved	OG1	--- 1.8 ---	O	none	helix	S2	A	879	S	849	/C
/A	A	854	S	884	S2	helix	none	N	--- 1.8 ---	O	conserved	helix	S2	G	880	G	850	/A
/B	A	854	S	884	S2	helix	none	N	--- 1.9 ---	O	conserved	helix	S2	G	880	G	850	/B
/C	A	854	S	884	S2	helix	none	N	--- 1.9 ---	O	conserved	helix	S2	G	880	G	850	/C
/A	T	857	T	887	S2	helix	conserved	N	--- 2.4 ---	O	none	helix	S2	S	884	A	854	/A
/A	T	857	T	887	S2	helix	conserved	OG1	--- 1.9 ---	O	none	helix	S2	S	884	A	854	/A
/B	T	857	T	887	S2	helix	conserved	N	--- 2.4 ---	O	none	helix	S2	S	884	A	854	/B
/B	T	857	T	887	S2	helix	conserved	OG1	--- 1.8 ---	O	none	helix	S2	S	884	A	854	/B
/C	T	857	T	887	S2	helix	conserved	N	--- 2.5 ---	O	none	helix	S2	S	884	A	854	/C
/C	T	857	T	887	S2	helix	conserved	OG1	--- 1.9 ---	O	none	helix	S2	S	884	A	854	/C
/A	Q	892	L	922	S2	helix	none	NE2	--- 2.6 ---	OD1	conserved	sheet	S2	N	717	N	687	/A
/B	Q	892	L	922	S2	helix	none	NE2	--- 2.7 ---	OD1	conserved	sheet	S2	N	717	N	687	/B
/C	Q	892	L	922	S2	helix	none	NE2	--- 2.6 ---	OD1	conserved	sheet	S2	N	717	N	687	/C
/A	Q	896	Q	926	S2	helix	conserved	N	--- 2.0 ---	O	none	helix	S2	L	922	Q	892	/A
/B	Q	896	Q	926	S2	helix	conserved	N	--- 2.0 ---	O	none	helix	S2	L	922	Q	892	/B
/C	Q	896	Q	926	S2	helix	conserved	N	--- 2.0 ---	O	none	helix	S2	L	922	Q	892	/C
/A	K	899	S	929	S2	helix	low	N	--- 2.0 ---	O	conserved	helix	S2	N	925	N	895	/A
/B	K	899	S	929	S2	helix	low	N	--- 2.0 ---	O	conserved	helix	S2	N	925	N	895	/B
/C	K	899	S	929	S2	helix	low	N	--- 2.0 ---	O	conserved	helix	S2	N	925	N	895	/C
/A	S	902	G	932	S2	helix	none	N	--- 2.2 ---	O	conserved	helix	S2	N	928	N	898	/A
/B	S	902	G	932	S2	helix	none	N	--- 2.2 ---	O	conserved	helix	S2	N	928	N	898	/B
/C	S	902	G	932	S2	helix	none	N	--- 2.2 ---	O	conserved	helix	S2	N	928	N	898	/C
/A	Q	903	K	933	S2	helix	high	N	--- 2.1 ---	O	low	helix	S2	S	929	K	899	/A
/B	Q	903	K	933	S2	helix	high	N	--- 2.1 ---	O	low	helix	S2	S	929	K	899	/B
/C	Q	903	K	933	S2	helix	high	N	--- 2.1 ---	O	low	helix	S2	S	929	K	899	/C
/A	E	906	D	936	S2	helix	high	N	--- 2.0 ---	O	none	helix	S2	G	932	S	902	/A
/B	E	906	D	936	S2	helix	high	N	--- 2.1 ---	O	none	helix	S2	G	932	S	902	/B
/C	E	906	D	936	S2	helix	high	N	--- 2.0 ---	O	none	helix	S2	G	932	S	902	/C
/A	S	907	S	937	S2	helix	conserved	N	--- 2.2 ---	O	high	helix	S2	K	933	Q	903	/A
/A	S	907	S	937	S2	helix	conserved	OG	--- 2.1 ---	O	high	helix	S2	K	933	Q	903	/A
/B	S	907	S	937	S2	helix	conserved	N	--- 2.1 ---	O	high	helix	S2	K	933	Q	903	/B
/B	S	907	S	937	S2	helix	conserved	OG	--- 3.0 ---	O	high	helix	S2	K	933	Q	903	/B
/C	S	907	S	937	S2	helix	conserved	N	--- 2.1 ---	O	high	helix	S2	K	933	Q	903	/C
/C	S	907	S	937	S2	helix	conserved	OG	--- 2.1 ---	O	high	helix	S2	K	933	Q	903	/C
/A	T	909	S	939	S2	helix	high	N	--- 2.2 ---	O	conserved	helix	S2	Q	935	Q	905	/A
/A	T	909	S	939	S2	helix	high	OG1	--- 1.9 ---	O	conserved	helix	S2	Q	935	Q	905	/A
/B	T	909	S	939	S2	helix	high	N	--- 2.2 ---	O	conserved	helix	S2	Q	935	Q	905	/B
/B	T	909	S	939	S2	helix	high	OG1	--- 2.0 ---	O	conserved	helix	S2	Q	935	Q	905	/B
/C	T	909	S	939	S2	helix	high	N	--- 2.2 ---	O	conserved	helix	S2	Q	935	Q	905	/C
/C	T	909	S	939	S2	helix	high	OG1	--- 1.9 ---	O	conserved	helix	S2	Q	935	Q	905	/C
/A	T	910	S	940	S2	helix	high	N	--- 2.3 ---	O	high	helix	S2	D	936	E	906	/A
/A	T	910	S	940	S2	helix	high	OG1	--- 2.0 ---	O	high	helix	S2	D	936	E	906	/A
/B	T	910	S	940	S2	helix	high	N	--- 2.4 ---	O	high	helix	S2	D	936	E	906	/B
/B	T	910	S	940	S2	helix	high	OG1	--- 2.1 ---	O	high	helix	S2	D	936	E	906	/B
/C	T	910	S	940	S2	helix	high	N	--- 2.6 ---	O	high	helix	S2	D	936	E	906	/C
/C	T	910	S	940	S2	helix	high	OG1	--- 2.0 ---	O	high	helix	S2	D	936	E	906	/C
/C	T	910	S	940	S2	helix	high	N	--- 2.4 ---	O	conserved	helix	S2	S	937	S	907	/C
/A	T	911	T	941	S2	loop	conserved	OG1	--- 2.2 ---	OG1	high	helix	S2	S	940	T	910	/A
/B	T	911	T	941	S2	loop	conserved	OG1	--- 2.2 ---	OG1	high	helix	S2	S	940	T	910	/B
/C	T	911	T	941	S2	loop	conserved	OG1	--- 2.4 ---	OG1	high	helix	S2	S	940	T	910	/C
/A	G	916	G	946	S2	helix	conserved	N	--- 2.3 ---	O	high	helix	S2	S	943	T	913	/A
/B	G	916	G	946	S2	helix	conserved	N	--- 2.4 ---	O	high	helix	S2	S	943	T	913	/B
/C	G	916	G	946	S2	helix	conserved	N	--- 2.2 ---	O	high	helix	S2	S	943	T	913	/C
/A	A	1025	S	1055	S2	sheet	none	N	--- 2.0 ---	OE2	conserved	helix	S2	E	819	E	789	/A
/B	A	1025	S	1055	S2	sheet	none	N	--- 1.9 ---	OE2	conserved	helix	S2	E	819	E	789	/B
/C	A	1025	S	1055	S2	sheet	none	N	--- 1.9 ---	OE2	conserved	helix	S2	E	819	E	789	/C
/A	V	1030	V	1060	S2	sheet	conserved	N	--- 2.1 ---	O	high	sheet	S2	L	727	M	697	/A
/B	V	1030	V	1060	S2	sheet	conserved	N	--- 2.1 ---	O	high	sheet	S2	L	727	M	697	/B
/C	V	1030	V	1060	S2	sheet	conserved	N	--- 2.1 ---	O	high	sheet	S2	L	727	M	697	/C
/A	V	1038	V	1068	S2	sheet	conserved	N	--- 1.9 ---	O	high	sheet	S2	T	719	S	689	/A
/B	V	1038	V	1068	S2	sheet	conserved	N	--- 2.0 ---	O	high	sheet	S2	T	719	S	689	/B
/C	V	1038	V	1068	S2	sheet	conserved	N	--- 1.9 ---	O	high	sheet	S2	T	719	S	689	/C
/A	S	1040	A	1070	S2	sheet	none	N	--- 2.0 ---	O	conserved	sheet	S2	N	717	N	687	/A
/B	S	1040	A	1070	S2	sheet	none	N	--- 1.9 ---	O	conserved	sheet	S2	N	717	N	687	/B
/C	S	1040	A	1070	S2	sheet	none	N	--- 1.9 ---	O	conserved	sheet	S2	N	717	N	687	/C
/A	S	1040	A	1070	S2	sheet	none	OG	--- 2.4 ---	OG	high	sheet	S2	T	719	S	689	/A
/B	S	1040	A	1070	S2	sheet	none	OG	--- 2.4 ---	OG	high	sheet	S2	T	719	S	689	/B
/C	S	1040	A	1070	S2	sheet	none	OG	--- 2.4 ---	OG	high	sheet	S2	T	719	S	689	/C
/A	R	1043	K	1073	S2	sheet	high	N	--- 2.2 ---	O	conserved	sheet	S2	I	714	I	684	/A
/B	R	1043	K	1073	S2	sheet	high	N	--- 2.2 ---	O	conserved	sheet	S2	I	714	I	684	/B
/C	R	1043	K	1073	S2	sheet	high	N	--- 2.2 ---	O	conserved	sheet	S2	I	714	I	684	/C
/A	I	1051	I	1081	S2	loop	conserved	N	--- 2.2 ---	O	high	sheet	S2	H	1088	Y	1058	/A
/B	I	1051	I	1081	S2	loop	conserved	N	--- 2.1 ---	O	high	sheet	S2	H	1088	Y	1058	/B
/C	I	1051	I	1081	S2	loop	conserved	N	--- 2.1 ---	O	high	sheet	S2	H	1088	Y	1058	/C
/A	C	1052	C	1082	S2	loop	conserved	N	--- 1.7 ---	O	high	loop	S2	V	1133	I	1103	/A
/B	C	1052	C	1082	S2	loop	conserved	N	--- 1.6 ---	O	high	loop	S2	V	1133	I	1103	/B
/C	C	1052	C	1082	S2	loop	conserved	N	--- 1.7 ---	O	high	loop	S2	V	1133	I	1103	/C
/A	Y	1058	H	1088	S2	sheet	high	N	--- 1.9 ---	O	conserved	loop	S2	I	1081	I	1051	/A
/B	Y	1058	H	1088	S2	sheet	high	N	--- 1.9 ---	O	conserved	loop	S2	I	1081	I	1051	/B
/C	Y	1058	H	1088	S2	sheet	high	N	--- 1.8 ---	O	conserved	loop	S2	I	1081	I	1051	/C
/B	S	1067	S	1097	S2	sheet	conserved	OG	--- 2.2 ---	O	none	loop	S2	H	1101	S	1071	/B
/A	N	1068	N	1098	S2	loop	conserved	N	--- 2.4 ---	O	none	loop	S2	H	1101	S	1071	/A
/B	N	1068	N	1098	S2	loop	conserved	N	--- 2.6 ---	O	none	loop	S2	H	1101	S	1071	/B
/C	N	1068	N	1098	S2	loop	conserved	N	--- 2.5 ---	O	none	loop	S2	H	1101	S	1071	/C
/A	T	1070	T	1100	S2	loop	conserved	OG1	--- 2.3 ---	OG	none	loop	S2	H	1101	S	1071	/A
/B	T	1070	T	1100	S2	loop	conserved	OG1	--- 2.3 ---	OG	none	loop	S2	H	1101	S	1071	/B
/C	T	1070	T	1100	S2	loop	conserved	OG1	--- 2.3 ---	OG	none	loop	S2	H	1101	S	1071	/C
/A	S	1071	H	1101	S2	loop	none	N	--- 2.4 ---	OD1	conserved	loop	S2	N	1098	N	1068	/A
/B	S	1071	H	1101	S2	loop	none	N	--- 2.4 ---	OD1	conserved	loop	S2	N	1098	N	1068	/B
/C	S	1071	H	1101	S2	loop	none	N	--- 2.4 ---	OD1	conserved	loop	S2	N	1098	N	1068	/C
/A	I	1074	V	1104	S2	sheet	high	N	--- 2.1 ---	O	conserved	loop	S2	Q	1113	Q	1083	/A
/B	I	1074	V	1104	S2	sheet	high	N	--- 2.1 ---	O	conserved	loop	S2	Q	1113	Q	1083	/B
/C	I	1074	V	1104	S2	sheet	high	N	--- 2.3 ---	O	conserved	loop	S2	Q	1113	Q	1083	/C
/A	Q	1076	Q	1106	S2	loop	conserved	NE2	--- 2.0 ---	OG	low	loop	S2	E	1111	S	1081	/A
/B	Q	1076	Q	1106	S2	loop	conserved	NE2	--- 2.1 ---	OG	low	loop	S2	E	1111	S	1081	/B
/C	Q	1076	Q	1106	S2	loop	conserved	NE2	--- 2.0 ---	OG	low	loop	S2	E	1111	S	1081	/C
/A	S	1081	E	1111	S2	loop	low	N	--- 2.1 ---	OG1	conserved	sheet	S2	T	1105	T	1075	/A
/B	S	1081	E	1111	S2	loop	low	N	--- 2.1 ---	OG1	conserved	sheet	S2	T	1105	T	1075	/B
/C	S	1081	E	1111	S2	loop	low	N	--- 2.1 ---	OG1	conserved	sheet	S2	T	1105	T	1075	/C
/A	Q	1083	Q	1113	S2	loop	conserved	N	--- 1.9 ---	O	high	sheet	S2	V	1104	I	1074	/A
/B	Q	1083	Q	1113	S2	loop	conserved	N	--- 1.9 ---	O	high	sheet	S2	V	1104	I	1074	/B
/C	Q	1083	Q	1113	S2	loop	conserved	N	--- 2.0 ---	O	high	sheet	S2	V	1104	I	1074	/C
/A	Q	1083	Q	1113	S2	loop	conserved	NE2	--- 2.9 ---	O	low	loop	S2	E	1111	S	1081	/A
/B	Q	1083	Q	1113	S2	loop	conserved	NE2	--- 2.8 ---	O	low	loop	S2	E	1111	S	1081	/B
/C	Q	1083	Q	1113	S2	loop	conserved	NE2	--- 2.1 ---	O	low	loop	S2	E	1111	S	1081	/C
/A	A	1093	S	1123	S2	loop	none	N	--- 2.1 ---	O	conserved	loop	S2	A	1087	A	1057	/A
/B	A	1093	S	1123	S2	loop	none	N	--- 2.1 ---	O	conserved	loop	S2	A	1087	A	1057	/B
/C	A	1093	S	1123	S2	loop	none	N	--- 2.1 ---	O	conserved	loop	S2	A	1087	A	1057	/C
/A	I	1103	V	1133	S2	loop	high	N	--- 2.4 ---	O	conserved	loop	S2	A	1080	A	1050	/A
/B	I	1103	V	1133	S2	loop	high	N	--- 2.5 ---	O	conserved	loop	S2	A	1080	A	1050	/B
/C	I	1103	V	1133	S2	loop	high	N	--- 2.5 ---	O	conserved	loop	S2	A	1080	A	1050	/C

## Sheet: sc(donor)-sc(acceptor)
Chain	Donor	Pos	WT	Pos	Domain	Second Struct	Similarity	Donor atom	D-H..A [Å]	Acceptor atom	Similarity	Second Struct	Domain	WT	Pos	Acceptor	Pos	Chain	Inter-Domain	Inter-Chain	Salt bridge
/A	K	26	R	21	NTD	loop	high	NZ	--- 2.2 ---	OD1	conserved	loop	NTD	N	81	N	85	/A
/C	K	26	R	21	NTD	loop	high	NZ	--- 2.5 ---	OD1	conserved	loop	NTD	N	81	N	85	/C
/A	K	26	R	21	NTD	loop	high	NZ	--- 1.6 ---	OD1	conserved	loop	NTD	D	138	D	142	/A			x
/B	K	26	R	21	NTD	loop	high	NZ	--- 1.6 ---	OD1	conserved	loop	NTD	D	138	D	142	/B			x
/C	K	26	R	21	NTD	loop	high	NZ	--- 1.6 ---	OD1	conserved	loop	NTD	D	138	D	142	/C			x
/A	Q	33	*	*	NTD	sheet	none	NE2	--- 2.5 ---	OG1	conserved	sheet	NTD	T	63	T	68	/A
/B	Q	33	*	*	NTD	sheet	none	NE2	--- 2.3 ---	OG1	conserved	sheet	NTD	T	63	T	68	/B
/A	S	37	F	32	NTD	loop	none	OG	--- 2.3 ---	OG	low	loop	NTD	Q	218	S	216	/A
/B	S	37	F	32	NTD	loop	none	OG	--- 2.3 ---	OG	low	loop	NTD	Q	218	S	216	/B
/C	S	37	F	32	NTD	loop	none	OG	--- 2.3 ---	OG	low	loop	NTD	Q	218	S	216	/C
/A	R	38	T	33	NTD	loop	none	NH2	--- 1.9 ---	OD1	conserved	sheet	NTD	D	287	D	279	/A			x
/B	R	38	T	33	NTD	loop	none	NH2	--- 2.0 ---	OD1	conserved	sheet	NTD	D	287	D	279	/B			x
/C	R	38	T	33	NTD	loop	none	NH2	--- 2.1 ---	OD1	conserved	sheet	NTD	D	287	D	279	/C			x
/A	R	39	R	34	NTD	loop	conserved	NH1	--- 2.1 ---	OE1	none	sheet	NTD	T	208	E	206	/A			x
/B	R	39	R	34	NTD	loop	conserved	NH1	--- 2.0 ---	OE1	none	sheet	NTD	T	208	E	206	/B			x
/B	R	39	R	34	NTD	loop	conserved	NH1	--- 2.7 ---	OE2	none	sheet	NTD	T	208	E	206	/B			x
/C	R	39	R	34	NTD	loop	conserved	NH1	--- 2.0 ---	OE1	none	sheet	NTD	T	208	E	206	/C			x
/A	Q	57	Q	52	NTD	sheet	conserved	NE2	--- 2.6 ---	OE1	none	helix	S2	T	747	Q	717	/B	x	x
/B	Q	57	Q	52	NTD	sheet	conserved	NE2	--- 2.7 ---	OE1	none	helix	S2	T	747	Q	717	/C	x	x
/A	N	64	F	59	NTD	loop	none	ND2	--- 1.9 ---	OE1	none	loop	NTD	L	293	Q	285	/A
/B	N	64	F	59	NTD	loop	none	ND2	--- 1.8 ---	OE1	none	loop	NTD	L	293	Q	285	/B
/C	N	64	F	59	NTD	loop	none	ND2	--- 1.9 ---	OE1	none	loop	NTD	L	293	Q	285	/C
/C	R	69	W	64	NTD	sheet	none	NH2	--- 2.3 ---	OD1	low	loop	NTD	T	29	N	32	/C
/A	N	74	H	69	NTD	sheet	high	ND2	--- 2.0 ---	OD1	none	helix	NTD	G	72	D	76	/A
/A	N	74	H	69	NTD	sheet	high	ND2	--- 2.6 ---	OD2	none	helix	NTD	G	72	D	76	/A
/B	S	77	T	73	NTD	helix	high	OG	--- 1.9 ---	OD1	none	helix	NTD	G	72	D	76	/B
/C	S	77	T	73	NTD	helix	high	OG	--- 1.8 ---	OD1	none	helix	NTD	G	72	D	76	/C
/B	R	79	G	75	NTD	loop	none	NH1	--- 1.9 ---	OD2	none	helix	NTD	G	72	D	76	/B			x
/C	R	79	G	75	NTD	loop	none	NH1	--- 2.3 ---	OD2	none	helix	NTD	G	72	D	76	/C			x
/A	K	101	K	97	NTD	loop	conserved	NZ	--- 1.7 ---	OE2	none	loop	NTD	G	261	E	253	/A			x
/A	S	102	S	98	NTD	loop	conserved	OG	--- 2.2 ---	OE2	none	loop	NTD	G	261	E	253	/A
/B	S	102	S	98	NTD	loop	conserved	OG	--- 1.6 ---	OE2	none	loop	NTD	G	261	E	253	/B
/A	T	117	K	113	NTD	loop	low	OG1	--- 1.6 ---	OD1	conserved	loop	NTD	D	111	D	115	/A
/B	T	117	K	113	NTD	loop	low	OG1	--- 1.6 ---	OD1	conserved	loop	NTD	D	111	D	115	/B
/C	T	117	K	113	NTD	loop	low	OG1	--- 1.6 ---	OD1	conserved	loop	NTD	D	111	D	115	/C
/A	S	118	T	114	NTD	loop	high	OG	--- 2.2 ---	OG1	conserved	loop	NTD	T	109	T	113	/A
/B	S	118	T	114	NTD	loop	high	OG	--- 2.2 ---	OG1	conserved	loop	NTD	T	109	T	113	/B
/C	S	118	T	114	NTD	loop	high	OG	--- 2.1 ---	OG1	conserved	loop	NTD	T	109	T	113	/C
/A	S	127	A	123	NTD	loop	none	OG	--- 2.8 ---	OE1	none	loop	NTD	L	176	Q	174	/A
/B	H	152	N	148	NTD	loop	high	ND1	--- 2.1 ---	OG	none	loop	NTD	A	123	S	127	/B
/A	T	159	S	161	NTD	loop	high	OG1	--- 2.9 ---	OE1	conserved	loop	NTD	Q	134	Q	138	/A
/A	N	160	S	162	NTD	loop	low	ND2	--- 1.9 ---	OE1	conserved	loop	NTD	Q	134	Q	138	/A
/B	N	160	S	162	NTD	loop	low	ND2	--- 1.8 ---	OE1	conserved	loop	NTD	Q	134	Q	138	/B
/C	N	160	S	162	NTD	loop	low	ND2	--- 1.7 ---	OE1	conserved	loop	NTD	Q	134	Q	138	/C
/A	R	162	N	164	NTD	loop	low	NE	--- 2.1 ---	OD1	conserved	loop	NTD	N	165	N	163	/A
/A	R	162	N	164	NTD	loop	low	NH2	--- 2.3 ---	OD1	conserved	loop	NTD	N	165	N	163	/A
/A	N	183	N	185	NTD	loop	conserved	ND2	--- 1.7 ---	OD1	high	loop	NTD	N	211	D	209	/A
/B	N	183	N	185	NTD	loop	conserved	ND2	--- 1.9 ---	OD1	high	loop	NTD	N	211	D	209	/B
/C	N	183	N	185	NTD	loop	conserved	ND2	--- 1.8 ---	OD1	high	loop	NTD	N	211	D	209	/C
/A	H	186	N	188	NTD	sheet	high	ND1	--- 1.9 ---	OH	high	sheet	NTD	H	207	Y	205	/A
/B	H	186	N	188	NTD	sheet	high	ND1	--- 1.7 ---	OH	high	sheet	NTD	H	207	Y	205	/B
/C	H	186	N	188	NTD	sheet	high	ND1	--- 1.9 ---	OH	high	sheet	NTD	H	207	Y	205	/C
/A	K	226	D	228	NTD	sheet	low	NZ	--- 2.8 ---	OD2	low	loop	NTD	K	41	D	46	/A			x
/C	K	226	D	228	NTD	sheet	low	NZ	--- 2.2 ---	OD2	low	loop	NTD	K	41	D	46	/C			x
/B	K	226	D	228	NTD	sheet	low	NZ	--- 2.5 ---	OE2	conserved	sheet	RBD	E	516	E	490	/A	x	x	x
/C	K	226	D	228	NTD	sheet	low	NZ	--- 2.5 ---	OE2	conserved	sheet	RBD	E	516	E	490	/B	x	x	x
/A	T	234	T	236	NTD	loop	conserved	OG1	--- 2.6 ---	OG	high	loop	NTD	T	108	S	112	/A
/A	Q	285	L	293	NTD	loop	none	NE2	--- 2.3 ---	OD2	conserved	sheet	NTD	D	290	D	282	/A
/B	Q	285	L	293	NTD	loop	none	NE2	--- 2.2 ---	OD2	conserved	sheet	NTD	D	290	D	282	/B
/C	Q	285	L	293	NTD	loop	none	NE2	--- 2.3 ---	OD2	conserved	sheet	NTD	D	290	D	282	/C
/B	Q	316	E	324	RBD	loop	high	NE2	--- 2.9 ---	OE1	high	loop	RBD	K	537	Q	511	/B
/C	Q	316	E	324	RBD	loop	high	NE2	--- 2.8 ---	OE1	high	loop	RBD	K	537	Q	511	/C
/C	Y	343	Y	351	RBD	helix	conserved	OH	--- 2.5 ---	OD1	low	loop	RBD	T	470	N	457	/C
/A	T	358	S	366	RBD	helix	high	OG1	--- 1.8 ---	OD1	conserved	loop	RBD	D	364	D	356	/A
/B	T	358	S	366	RBD	helix	high	OG1	--- 1.9 ---	OD1	conserved	loop	RBD	D	364	D	356	/B
/C	T	358	S	366	RBD	helix	high	OG1	--- 1.9 ---	OD1	conserved	loop	RBD	D	364	D	356	/C
/A	S	367	S	375	RBD	loop	conserved	OG	--- 1.7 ---	OE2	none	helix	RBD	G	504	E	478	/C		x
/B	S	367	S	375	RBD	loop	conserved	OG	--- 1.6 ---	OE2	none	helix	RBD	G	504	E	478	/A		x
/C	S	367	S	375	RBD	loop	conserved	OG	--- 1.7 ---	OE2	none	helix	RBD	G	504	E	478	/B		x
/A	S	377	T	385	RBD	helix	high	OG	--- 2.5 ---	OD2	conserved	loop	S2	D	985	D	955	/B	x	x
/C	S	377	T	385	RBD	helix	high	OG	--- 2.0 ---	OD2	conserved	loop	S2	D	985	D	955	/A	x	x
/A	S	386	N	394	RBD	sheet	low	OG	--- 2.4 ---	OE1	conserved	sheet	RBD	E	516	E	490	/A
/C	S	386	N	394	RBD	sheet	low	OG	--- 2.1 ---	OE1	conserved	sheet	RBD	E	516	E	490	/C
/A	S	397	D	405	RBD	helix	low	OG	--- 2.5 ---	OG	conserved	loop	RBD	S	373	S	365	/B		x
/B	S	397	D	405	RBD	helix	low	OG	--- 2.4 ---	OG	conserved	loop	RBD	S	373	S	365	/C		x
/C	S	397	D	405	RBD	helix	low	OG	--- 2.3 ---	OG	conserved	loop	RBD	S	373	S	365	/A		x
/A	T	430	S	438	RBD	loop	high	OG1	--- 1.5 ---	OD2	conserved	loop	RBD	D	442	D	434	/A
/B	T	430	S	438	RBD	loop	high	OG1	--- 1.6 ---	OD2	conserved	loop	RBD	D	442	D	434	/B
/C	T	430	S	438	RBD	loop	high	OG1	--- 1.6 ---	OD2	conserved	loop	RBD	D	442	D	434	/C
/A	N	437	N	450	RBD	sheet	conserved	ND2	--- 2.5 ---	OD1	none	sheet	RBD	G	496	D	470	/A
/B	N	437	N	450	RBD	sheet	conserved	ND2	--- 2.6 ---	OD1	none	sheet	RBD	G	496	D	470	/B
/C	N	437	N	450	RBD	sheet	conserved	ND2	--- 2.4 ---	OD1	none	sheet	RBD	G	496	D	470	/C
/A	R	441	R	454	RBD	sheet	conserved	NH1	--- 2.2 ---	OG1	none	loop	RBD	P	491	T	465	/A
/B	R	441	R	454	RBD	sheet	conserved	NH1	--- 2.4 ---	OG1	none	loop	RBD	P	491	T	465	/B
/C	R	441	R	454	RBD	sheet	conserved	NH1	--- 2.2 ---	OG1	none	loop	RBD	P	491	T	465	/C
/A	S	442	L	455	RBD	loop	none	OG	--- 1.6 ---	OG	low	sheet	RBD	Q	493	S	467	/A
/B	S	442	L	455	RBD	loop	none	OG	--- 1.7 ---	OG	low	sheet	RBD	Q	493	S	467	/B
/C	S	442	L	455	RBD	loop	none	OG	--- 1.7 ---	OG	low	sheet	RBD	Q	493	S	467	/C
/A	R	464	F	490	RBD	loop	none	NE	--- 2.4 ---	OD1	low	loop	RBD	T	470	N	457	/A
/A	R	464	F	490	RBD	loop	none	NH2	--- 2.5 ---	OD1	low	loop	RBD	T	470	N	457	/A
/A	K	509	K	535	RBD	loop	conserved	NZ	--- 1.6 ---	OD1	high	sheet	SD1	E	554	D	528	/A	x		x
/B	K	509	K	535	RBD	loop	conserved	NZ	--- 1.7 ---	OD1	high	sheet	SD1	E	554	D	528	/B	x		x
/C	K	509	K	535	RBD	loop	conserved	NZ	--- 1.7 ---	OD1	high	sheet	SD1	E	554	D	528	/C	x		x
/B	N	514	N	540	RBD	sheet	conserved	ND2	--- 2.1 ---	OE2	low	sheet	RBD	S	325	E	317	/B
/C	N	514	N	540	RBD	sheet	conserved	ND2	--- 2.1 ---	OE2	low	sheet	RBD	S	325	E	317	/C
/A	R	532	K	558	SD1	loop	high	NH2	--- 2.7 ---	OE1	none	loop	SD1	L	560	Q	534	/A
/B	R	532	K	558	SD1	loop	high	NH2	--- 2.5 ---	OE1	none	loop	SD1	L	560	Q	534	/B
/A	Q	534	L	560	SD1	loop	none	NE2	--- 2.3 ---	OD1	conserved	loop	NTD	N	282	N	274	/B	x	x
/B	Q	534	L	560	SD1	loop	none	NE2	--- 2.4 ---	OD1	conserved	loop	NTD	N	282	N	274	/C	x	x
/C	Q	534	L	560	SD1	loop	none	NE2	--- 2.6 ---	OD1	conserved	loop	NTD	N	282	N	274	/A	x	x
/A	S	544	A	570	SD1	loop	none	OG	--- 1.7 ---	OD1	conserved	loop	SD1	D	568	D	542	/A
/A	S	544	A	570	SD1	loop	none	OG	--- 2.8 ---	OD2	conserved	loop	SD1	D	568	D	542	/A
/B	S	544	A	570	SD1	loop	none	OG	--- 1.7 ---	OD1	conserved	loop	SD1	D	568	D	542	/B
/B	S	544	A	570	SD1	loop	none	OG	--- 2.8 ---	OD2	conserved	loop	SD1	D	568	D	542	/B
/C	S	544	A	570	SD1	loop	none	OG	--- 1.7 ---	OD1	conserved	loop	SD1	D	568	D	542	/C
/C	S	544	A	570	SD1	loop	none	OG	--- 2.8 ---	OD2	conserved	loop	SD1	D	568	D	542	/C
/A	S	549	A	575	SD1	sheet	none	OG	--- 2.3 ---	OD1	conserved	sheet	SD1	D	586	D	560	/A
/B	S	549	A	575	SD1	sheet	none	OG	--- 2.4 ---	OD1	conserved	sheet	SD1	D	586	D	560	/B
/C	S	549	A	575	SD1	sheet	none	OG	--- 2.3 ---	OD1	conserved	sheet	SD1	D	586	D	560	/C
/A	T	576	T	602	SD2	loop	conserved	OG1	--- 2.5 ---	OD1	low	loop	S1	T	307	N	299	/A	x
/B	T	576	T	602	SD2	loop	conserved	OG1	--- 2.0 ---	OD1	low	loop	S1	T	307	N	299	/B	x
/C	T	576	T	602	SD2	loop	conserved	OG1	--- 2.1 ---	OD1	low	loop	S1	T	307	N	299	/C	x
/A	S	579	S	605	SD2	loop	conserved	OG	--- 2.0 ---	OE1	high	loop	SD2	Q	607	E	581	/A
/B	S	579	S	605	SD2	loop	conserved	OG	--- 1.9 ---	OE1	high	loop	SD2	Q	607	E	581	/B
/C	S	579	S	605	SD2	loop	conserved	OG	--- 1.9 ---	OE1	high	loop	SD2	Q	607	E	581	/C
/A	Y	648	Y	674	SD2	sheet	conserved	OH	--- 2.2 ---	OE1	high	loop	SD2	Q	607	E	581	/A
/B	Y	648	Y	674	SD2	sheet	conserved	OH	--- 2.3 ---	OE1	high	loop	SD2	Q	607	E	581	/B
/C	Y	648	Y	674	SD2	sheet	conserved	OH	--- 2.1 ---	OE1	high	loop	SD2	Q	607	E	581	/C
/A	S	815	A	845	S2	helix	none	OG	--- 2.3 ---	OE1	conserved	loop	NTD	E	281	E	273	/A	x
/B	S	815	A	845	S2	helix	none	OG	--- 2.8 ---	OE1	conserved	loop	NTD	E	281	E	273	/B	x
/B	S	815	A	845	S2	helix	none	OG	--- 2.3 ---	OE2	conserved	loop	NTD	E	281	E	273	/B	x
/C	S	815	A	845	S2	helix	none	OG	--- 2.2 ---	OE1	conserved	loop	NTD	E	281	E	273	/C	x
/C	S	815	A	845	S2	helix	none	OG	--- 2.9 ---	OE2	conserved	loop	NTD	E	281	E	273	/C	x
/A	N	826	N	856	S2	helix	conserved	ND2	--- 2.2 ---	OG	none	loop	SD1	A	570	S	544	/C	x	x
/B	N	826	N	856	S2	helix	conserved	ND2	--- 2.1 ---	OG	none	loop	SD1	A	570	S	544	/A	x	x
/C	N	826	N	856	S2	helix	conserved	ND2	--- 2.1 ---	OG	none	loop	SD1	A	570	S	544	/B	x	x
/A	Q	892	L	922	S2	helix	none	NE2	--- 2.6 ---	OD1	conserved	sheet	S2	N	717	N	687	/A
/B	Q	892	L	922	S2	helix	none	NE2	--- 2.7 ---	OD1	conserved	sheet	S2	N	717	N	687	/B
/C	Q	892	L	922	S2	helix	none	NE2	--- 2.6 ---	OD1	conserved	sheet	S2	N	717	N	687	/C
/A	T	911	T	941	S2	loop	conserved	OG1	--- 2.2 ---	OG1	high	helix	S2	S	940	T	910	/A
/B	T	911	T	941	S2	loop	conserved	OG1	--- 2.2 ---	OG1	high	helix	S2	S	940	T	910	/B
/C	T	911	T	941	S2	loop	conserved	OG1	--- 2.4 ---	OG1	high	helix	S2	S	940	T	910	/C
/A	S	1040	A	1070	S2	sheet	none	OG	--- 2.4 ---	OG	high	sheet	S2	T	719	S	689	/A
/B	S	1040	A	1070	S2	sheet	none	OG	--- 2.4 ---	OG	high	sheet	S2	T	719	S	689	/B
/C	S	1040	A	1070	S2	sheet	none	OG	--- 2.4 ---	OG	high	sheet	S2	T	719	S	689	/C
/A	T	1070	T	1100	S2	loop	conserved	OG1	--- 2.3 ---	OG	none	loop	S2	H	1101	S	1071	/A
/B	T	1070	T	1100	S2	loop	conserved	OG1	--- 2.3 ---	OG	none	loop	S2	H	1101	S	1071	/B
/C	T	1070	T	1100	S2	loop	conserved	OG1	--- 2.3 ---	OG	none	loop	S2	H	1101	S	1071	/C
/A	Q	1076	Q	1106	S2	loop	conserved	NE2	--- 2.0 ---	OG	low	loop	S2	E	1111	S	1081	/A
/B	Q	1076	Q	1106	S2	loop	conserved	NE2	--- 2.1 ---	OG	low	loop	S2	E	1111	S	1081	/B
/C	Q	1076	Q	1106	S2	loop	conserved	NE2	--- 2.0 ---	OG	low	loop	S2	E	1111	S	1081	/C

## Sheet: sc(donor)-bb(acceptor)
Chain	Donor	Pos	WT	Pos	Domain	Second Struct	Similarity	Donor atom	D-H..A [Å]	Acceptor atom	Similarity	Second Struct	Domain	WT	Pos	Acceptor	Pos	Chain	Inter-Domain	Inter-Chain
/A	K	26	R	21	NTD	loop	high	NZ	--- 2.7 ---	O	conserved	sheet	NTD	F	79	F	83	/A
/B	K	26	R	21	NTD	loop	high	NZ	--- 2.6 ---	O	conserved	sheet	NTD	F	79	F	83	/B
/A	T	27	T	22	NTD	loop	conserved	OG1	--- 2.0 ---	O	none	sheet	NTD	K	77	V	81	/A
/B	T	27	T	22	NTD	loop	conserved	OG1	--- 2.2 ---	O	none	sheet	NTD	K	77	V	81	/B
/A	R	38	T	33	NTD	loop	none	NH2	--- 2.3 ---	O	conserved	sheet	NTD	A	288	A	280	/A
/B	R	38	T	33	NTD	loop	none	NH2	--- 2.2 ---	O	conserved	sheet	NTD	A	288	A	280	/B
/C	R	38	T	33	NTD	loop	none	NH2	--- 2.3 ---	O	conserved	sheet	NTD	A	288	A	280	/C
/A	Y	42	Y	37	NTD	loop	conserved	OH	--- 1.7 ---	O	none	sheet	NTD	L	54	Y	59	/A
/B	Y	42	Y	37	NTD	loop	conserved	OH	--- 1.6 ---	O	none	sheet	NTD	L	54	Y	59	/B
/C	Y	42	Y	37	NTD	loop	conserved	OH	--- 1.6 ---	O	none	sheet	NTD	L	54	Y	59	/C
/A	S	72	A	67	NTD	sheet	none	OG	--- 2.1 ---	O	none	loop	NTD	G	261	E	253	/A
/A	R	79	G	75	NTD	loop	none	NH1	--- 2.0 ---	O	none	helix	NTD	G	72	D	76	/A
/B	T	99	T	95	NTD	sheet	conserved	OG1	--- 2.6 ---	O	high	sheet	NTD	N	188	H	186	/B
/C	T	99	T	95	NTD	sheet	conserved	OG1	--- 2.6 ---	O	high	sheet	NTD	N	188	H	186	/C
/B	S	112	T	108	NTD	loop	high	OG	--- 1.8 ---	O	conserved	loop	NTD	N	234	N	232	/B
/C	S	112	T	108	NTD	loop	high	OG	--- 1.8 ---	O	conserved	loop	NTD	N	234	N	232	/C
/A	H	129	N	125	NTD	sheet	high	ND1	--- 1.8 ---	O	conserved	loop	NTD	S	172	S	170	/A
/B	H	129	N	125	NTD	sheet	high	ND1	--- 1.8 ---	O	conserved	loop	NTD	S	172	S	170	/B
/C	H	129	N	125	NTD	sheet	high	ND1	--- 1.9 ---	O	conserved	loop	NTD	S	172	S	170	/C
/A	N	136	E	132	NTD	loop	high	ND2	--- 2.0 ---	O	low	loop	NTD	S	112	N	116	/A
/B	N	136	E	132	NTD	loop	high	ND2	--- 1.7 ---	O	low	loop	NTD	S	112	N	116	/B
/C	N	136	E	132	NTD	loop	high	ND2	--- 1.8 ---	O	low	loop	NTD	S	112	N	116	/C
/A	T	146	G	142	NTD	sheet	none	OG1	--- 1.9 ---	O	conserved	loop	NTD	K	150	K	154	/A
/B	T	146	G	142	NTD	sheet	none	OG1	--- 2.2 ---	O	conserved	loop	NTD	K	150	K	154	/B
/C	T	146	G	142	NTD	sheet	none	OG1	--- 1.9 ---	O	conserved	loop	NTD	K	150	K	154	/C
/A	R	149	Y	145	NTD	loop	none	NE	--- 2.1 ---	O	conserved	loop	NTD	P	251	P	245	/A
/B	R	149	Y	145	NTD	loop	none	NE	--- 2.3 ---	O	conserved	loop	NTD	P	251	P	245	/B
/C	S	178	E	180	NTD	loop	low	OG	--- 2.0 ---	O	none	loop	NTD	H	146	G	150	/C
/B	S	178	E	180	NTD	loop	low	OG	--- 2.0 ---	O	high	loop	NTD	L	179	V	177	/B
/A	N	194	N	196	NTD	sheet	conserved	ND2	--- 3.0 ---	O	high	sheet	NTD	Y	200	F	198	/A
/B	N	194	N	196	NTD	sheet	conserved	ND2	--- 2.9 ---	O	high	sheet	NTD	Y	200	F	198	/B
/C	N	194	N	196	NTD	sheet	conserved	ND2	--- 2.8 ---	O	high	sheet	NTD	Y	200	F	198	/C
/A	R	237	Q	239	NTD	sheet	high	NH1	--- 2.5 ---	O	conserved	loop	NTD	N	81	N	85	/A
/B	R	237	Q	239	NTD	sheet	high	NH1	--- 2.3 ---	O	conserved	loop	NTD	N	81	N	85	/B
/C	R	237	Q	239	NTD	sheet	high	NH1	--- 2.3 ---	O	conserved	loop	NTD	N	81	N	85	/C
/A	R	237	Q	239	NTD	sheet	high	NH1	--- 2.1 ---	O	high	loop	NTD	N	137	D	141	/A
/A	R	237	Q	239	NTD	sheet	high	NH2	--- 2.4 ---	O	high	loop	NTD	N	137	D	141	/A
/B	R	237	Q	239	NTD	sheet	high	NH1	--- 2.1 ---	O	high	loop	NTD	N	137	D	141	/B
/B	R	237	Q	239	NTD	sheet	high	NH2	--- 2.1 ---	O	high	loop	NTD	N	137	D	141	/B
/C	R	237	Q	239	NTD	sheet	high	NH1	--- 2.3 ---	O	high	loop	NTD	N	137	D	141	/C
/C	R	237	Q	239	NTD	sheet	high	NH2	--- 2.2 ---	O	high	loop	NTD	N	137	D	141	/C
/B	T	247	S	255	NTD	loop	high	OG1	--- 1.6 ---	O	high	loop	NTD	S	254	T	246	/B
/A	T	265	R	273	NTD	sheet	none	OG1	--- 2.3 ---	O	high	sheet	NTD	Q	271	K	263	/A
/B	T	265	R	273	NTD	sheet	none	OG1	--- 2.4 ---	O	high	sheet	NTD	Q	271	K	263	/B
/C	T	265	R	273	NTD	sheet	none	OG1	--- 2.3 ---	O	high	sheet	NTD	Q	271	K	263	/C
/A	S	284	A	292	NTD	loop	none	OG	--- 2.0 ---	O	conserved	loop	S1	F	318	F	310	/A	x
/B	S	284	A	292	NTD	loop	none	OG	--- 2.0 ---	O	conserved	loop	S1	F	318	F	310	/B	x
/C	S	284	A	292	NTD	loop	none	OG	--- 2.1 ---	O	conserved	loop	S1	F	318	F	310	/C	x
/A	Q	285	L	293	NTD	loop	none	NE2	--- 2.3 ---	O	conserved	loop	NTD	F	58	F	63	/A
/B	Q	285	L	293	NTD	loop	none	NE2	--- 2.3 ---	O	conserved	loop	NTD	F	58	F	63	/B
/C	Q	285	L	293	NTD	loop	none	NE2	--- 2.3 ---	O	conserved	loop	NTD	F	58	F	63	/C
/A	N	326	N	334	RBD	loop	conserved	ND2	--- 2.8 ---	O	high	loop	RBD	N	360	D	352	/A
/B	N	326	N	334	RBD	loop	conserved	ND2	--- 2.8 ---	O	high	loop	RBD	N	360	D	352	/B
/C	N	326	N	334	RBD	loop	conserved	ND2	--- 2.8 ---	O	high	loop	RBD	N	360	D	352	/C
/A	T	348	K	356	RBD	sheet	low	OG1	--- 2.6 ---	O	conserved	sheet	RBD	A	397	A	389	/A
/B	T	348	K	356	RBD	sheet	low	OG1	--- 2.7 ---	O	conserved	sheet	RBD	A	397	A	389	/B
/C	T	348	K	356	RBD	sheet	low	OG1	--- 2.7 ---	O	conserved	sheet	RBD	A	397	A	389	/C
/B	T	364	A	372	RBD	loop	none	OG1	--- 3.1 ---	O	conserved	helix	RBD	L	368	L	360	/B
/A	S	377	T	385	RBD	helix	high	OG	--- 3.0 ---	O	conserved	loop	RBD	G	413	G	405	/C		x
/B	S	386	N	394	RBD	sheet	low	OG	--- 2.1 ---	O	conserved	loop	RBD	T	393	T	385	/B
/C	T	391	S	399	RBD	sheet	high	OG1	--- 2.7 ---	O	high	sheet	RBD	N	354	E	346	/C
/A	S	396	G	404	RBD	helix	none	OG	--- 2.4 ---	O	conserved	loop	RBD	Q	506	Q	480	/A
/B	S	396	G	404	RBD	helix	none	OG	--- 2.1 ---	O	conserved	loop	RBD	Q	506	Q	480	/B
/C	S	396	G	404	RBD	helix	none	OG	--- 1.9 ---	O	conserved	loop	RBD	Q	506	Q	480	/C
/A	N	414	N	422	RBD	loop	conserved	ND2	--- 2.0 ---	O	none	helix	RBD	K	417	V	409	/A
/B	N	414	N	422	RBD	loop	conserved	ND2	--- 2.0 ---	O	none	helix	RBD	K	417	V	409	/B
/C	N	414	N	422	RBD	loop	conserved	ND2	--- 1.9 ---	O	none	helix	RBD	K	417	V	409	/C
/A	R	444	R	457	RBD	loop	conserved	NH1	--- 2.0 ---	O	high	loop	RBD	S	459	T	446	/A
/B	R	444	R	457	RBD	loop	conserved	NH1	--- 2.1 ---	O	high	loop	RBD	S	459	T	446	/B
/C	R	444	R	457	RBD	loop	conserved	NH1	--- 2.2 ---	O	high	loop	RBD	S	459	T	446	/C
/A	S	458	E	484	RBD	loop	low	OG	--- 1.9 ---	O	none	loop	RBD	G	485	D	459	/A
/C	S	458	E	484	RBD	loop	low	OG	--- 2.3 ---	O	none	loop	RBD	C	488	G	462	/C
/A	T	465	P	491	RBD	loop	none	OG1	--- 2.0 ---	O	low	loop	RBD	T	470	N	457	/A
/C	T	465	P	491	RBD	loop	none	OG1	--- 1.9 ---	O	low	loop	RBD	T	470	N	457	/C
/A	Q	480	Q	506	RBD	loop	conserved	NE2	--- 2.2 ---	O	none	loop	RBD	N	501	V	475	/A
/B	Q	480	Q	506	RBD	loop	conserved	NE2	--- 2.2 ---	O	none	loop	RBD	N	501	V	475	/B
/C	Q	480	Q	506	RBD	loop	conserved	NE2	--- 2.2 ---	O	none	loop	RBD	N	501	V	475	/C
/B	T	482	Y	508	RBD	sheet	none	OG1	--- 2.4 ---	O	conserved	sheet	RBD	I	402	I	394	/B
/C	T	482	Y	508	RBD	sheet	none	OG1	--- 2.4 ---	O	conserved	sheet	RBD	I	402	I	394	/C
/A	T	482	Y	508	RBD	sheet	none	OG1	--- 2.0 ---	O	conserved	sheet	RBD	W	436	W	428	/A
/A	N	493	H	519	RBD	loop	high	ND2	--- 2.1 ---	O	conserved	sheet	SD1	F	565	F	539	/A	x
/B	N	493	H	519	RBD	loop	high	ND2	--- 2.0 ---	O	conserved	sheet	SD1	F	565	F	539	/B	x
/C	N	493	H	519	RBD	loop	high	ND2	--- 2.2 ---	O	conserved	sheet	SD1	F	565	F	539	/C	x
/A	T	505	T	531	RBD	loop	conserved	OG1	--- 2.5 ---	O	low	sheet	RBD	S	325	E	317	/A
/B	T	505	T	531	RBD	loop	conserved	OG1	--- 2.4 ---	O	low	sheet	RBD	S	325	E	317	/B
/C	T	505	T	531	RBD	loop	conserved	OG1	--- 2.3 ---	O	high	loop	RBD	N	532	Q	506	/C
/A	T	527	T	553	SD1	sheet	conserved	OG1	--- 2.1 ---	O	high	sheet	SD1	E	554	D	528	/A
/B	T	527	T	553	SD1	sheet	conserved	OG1	--- 2.3 ---	O	high	sheet	SD1	E	554	D	528	/B
/C	T	527	T	553	SD1	sheet	conserved	OG1	--- 2.2 ---	O	high	sheet	SD1	E	554	D	528	/C
/A	R	551	R	577	SD1	sheet	conserved	NH1	--- 2.1 ---	O	none	loop	SD1	L	560	Q	534	/A
/B	R	551	R	577	SD1	sheet	conserved	NH1	--- 2.0 ---	O	none	loop	SD1	L	560	Q	534	/B
/C	R	551	R	577	SD1	sheet	conserved	NH1	--- 2.1 ---	O	none	loop	SD1	L	560	Q	534	/C
/C	R	551	R	577	SD1	sheet	conserved	NH2	--- 2.9 ---	O	none	loop	SD1	L	560	Q	534	/C
/A	T	596	V	622	SD2	helix	none	OG1	--- 2.0 ---	O	high	loop	SD2	E	619	D	593	/A
/B	T	596	V	622	SD2	helix	none	OG1	--- 2.0 ---	O	high	loop	SD2	E	619	D	593	/B
/C	T	596	V	622	SD2	helix	none	OG1	--- 1.9 ---	O	high	loop	SD2	E	619	D	593	/C
/A	T	604	T	630	SD2	loop	conserved	OG1	--- 1.9 ---	O	none	loop	NTD	L	293	Q	285	/A	x
/B	T	604	T	630	SD2	loop	conserved	OG1	--- 1.8 ---	O	none	loop	NTD	L	293	Q	285	/B	x
/C	T	604	T	630	SD2	loop	conserved	OG1	--- 1.8 ---	O	none	loop	NTD	L	293	Q	285	/C	x
/A	S	720	S	750	S2	helix	conserved	OG	--- 2.0 ---	O	none	helix	S2	T	747	Q	717	/A
/B	S	720	S	750	S2	helix	conserved	OG	--- 2.0 ---	O	none	helix	S2	T	747	Q	717	/B
/C	S	720	S	750	S2	helix	conserved	OG	--- 1.9 ---	O	none	helix	S2	T	747	Q	717	/C
/A	S	849	A	879	S2	helix	none	OG	--- 1.7 ---	O	none	helix	S2	S	875	A	845	/A
/B	S	849	A	879	S2	helix	none	OG	--- 1.7 ---	O	none	helix	S2	S	875	A	845	/B
/C	S	849	A	879	S2	helix	none	OG	--- 1.7 ---	O	none	helix	S2	S	875	A	845	/C
/A	T	853	T	883	S2	helix	conserved	OG1	--- 1.8 ---	O	none	helix	S2	A	879	S	849	/A
/B	T	853	T	883	S2	helix	conserved	OG1	--- 1.8 ---	O	none	helix	S2	A	879	S	849	/B
/C	T	853	T	883	S2	helix	conserved	OG1	--- 1.8 ---	O	none	helix	S2	A	879	S	849	/C
/A	T	857	T	887	S2	helix	conserved	OG1	--- 1.9 ---	O	none	helix	S2	S	884	A	854	/A
/B	T	857	T	887	S2	helix	conserved	OG1	--- 1.8 ---	O	none	helix	S2	S	884	A	854	/B
/C	T	857	T	887	S2	helix	conserved	OG1	--- 1.9 ---	O	none	helix	S2	S	884	A	854	/C
/A	S	907	S	937	S2	helix	conserved	OG	--- 2.1 ---	O	high	helix	S2	K	933	Q	903	/A
/B	S	907	S	937	S2	helix	conserved	OG	--- 3.0 ---	O	high	helix	S2	K	933	Q	903	/B
/C	S	907	S	937	S2	helix	conserved	OG	--- 2.1 ---	O	high	helix	S2	K	933	Q	903	/C
/A	T	909	S	939	S2	helix	high	OG1	--- 1.9 ---	O	conserved	helix	S2	Q	935	Q	905	/A
/B	T	909	S	939	S2	helix	high	OG1	--- 2.0 ---	O	conserved	helix	S2	Q	935	Q	905	/B
/C	T	909	S	939	S2	helix	high	OG1	--- 1.9 ---	O	conserved	helix	S2	Q	935	Q	905	/C
/A	T	910	S	940	S2	helix	high	OG1	--- 2.0 ---	O	high	helix	S2	D	936	E	906	/A
/B	T	910	S	940	S2	helix	high	OG1	--- 2.1 ---	O	high	helix	S2	D	936	E	906	/B
/C	T	910	S	940	S2	helix	high	OG1	--- 2.0 ---	O	high	helix	S2	D	936	E	906	/C
/B	S	1067	S	1097	S2	sheet	conserved	OG	--- 2.2 ---	O	none	loop	S2	H	1101	S	1071	/B
/A	Q	1083	Q	1113	S2	loop	conserved	NE2	--- 2.9 ---	O	low	loop	S2	E	1111	S	1081	/A
/B	Q	1083	Q	1113	S2	loop	conserved	NE2	--- 2.8 ---	O	low	loop	S2	E	1111	S	1081	/B
/C	Q	1083	Q	1113	S2	loop	conserved	NE2	--- 2.1 ---	O	low	loop	S2	E	1111	S	1081	/C

## Sheet: bb(donor)-sc(acceptor)
Chain	Donor	Pos	WT	Pos	Domain	Second Struct	Similarity	Donor atom	D-H..A [Å]	Acceptor atom	Similarity	Second Struct	Domain	WT	Pos	Acceptor	Pos	Chain	Inter-Domain	Inter-Chain
/A	Y	59	L	54	NTD	sheet	none	N	--- 2.0 ---	OD1	conserved	sheet	NTD	D	53	D	58	/A
/B	Y	59	L	54	NTD	sheet	none	N	--- 2.0 ---	OD1	conserved	sheet	NTD	D	53	D	58	/B
/A	L	71	H	66	NTD	sheet	none	N	--- 2.0 ---	OD2	conserved	loop	NTD	D	80	D	84	/A
/B	L	71	H	66	NTD	sheet	none	N	--- 2.2 ---	OD2	conserved	loop	NTD	D	80	D	84	/B
/C	L	71	H	66	NTD	sheet	none	N	--- 2.2 ---	OD2	conserved	loop	NTD	D	80	D	84	/C
/B	N	78	N	74	NTD	helix	conserved	N	--- 2.1 ---	OD1	high	sheet	NTD	H	69	N	74	/B
/A	V	104	I	100	NTD	loop	high	N	--- 2.3 ---	OE2	conserved	sheet	NTD	E	96	E	100	/A
/C	V	104	I	100	NTD	loop	high	N	--- 2.2 ---	OE1	conserved	sheet	NTD	E	96	E	100	/C
/A	T	117	K	113	NTD	loop	low	N	--- 2.0 ---	OD1	conserved	loop	NTD	D	111	D	115	/A
/B	T	117	K	113	NTD	loop	low	N	--- 2.1 ---	OD1	conserved	loop	NTD	D	111	D	115	/B
/C	T	117	K	113	NTD	loop	low	N	--- 2.1 ---	OD1	conserved	loop	NTD	D	111	D	115	/C
/A	K	154	K	150	NTD	loop	conserved	N	--- 2.0 ---	OG1	none	sheet	NTD	G	142	T	146	/A
/B	K	154	K	150	NTD	loop	conserved	N	--- 2.1 ---	OG1	none	sheet	NTD	G	142	T	146	/B
/C	K	154	K	150	NTD	loop	conserved	N	--- 1.9 ---	OG1	none	sheet	NTD	G	142	T	146	/C
/C	L	175	M	177	NTD	loop	high	N	--- 2.2 ---	OE1	none	loop	NTD	L	176	Q	174	/C
/B	T	246	S	254	NTD	loop	high	N	--- 2.1 ---	OG	high	sheet	NTD	T	250	S	244	/B
/C	T	246	S	254	NTD	loop	high	N	--- 2.2 ---	OG	high	sheet	NTD	T	250	S	244	/C
/A	S	284	A	292	NTD	loop	none	N	--- 2.5 ---	OD1	conserved	sheet	NTD	D	290	D	282	/A
/B	S	284	A	292	NTD	loop	none	N	--- 2.5 ---	OD1	conserved	sheet	NTD	D	290	D	282	/B
/C	S	284	A	292	NTD	loop	none	N	--- 2.4 ---	OD1	conserved	sheet	NTD	D	290	D	282	/C
/A	N	429	N	437	RBD	sheet	conserved	N	--- 2.3 ---	OE1	none	helix	RBD	G	504	E	478	/C		x
/B	N	429	N	437	RBD	sheet	conserved	N	--- 2.3 ---	OE2	none	helix	RBD	G	504	E	478	/A		x
/C	N	429	N	437	RBD	sheet	conserved	N	--- 2.4 ---	OE1	none	helix	RBD	G	504	E	478	/B		x
/A	A	431	N	439	RBD	loop	none	N	--- 1.9 ---	OD1	conserved	sheet	RBD	N	437	N	429	/A
/B	A	431	N	439	RBD	loop	none	N	--- 1.9 ---	OD1	conserved	sheet	RBD	N	437	N	429	/B
/C	A	431	N	439	RBD	loop	none	N	--- 1.9 ---	OD1	conserved	sheet	RBD	N	437	N	429	/C
/A	Y	439	L	452	RBD	sheet	none	N	--- 2.3 ---	OG	conserved	loop	RBD	S	349	S	341	/A
/B	Y	439	L	452	RBD	sheet	none	N	--- 2.3 ---	OG	conserved	loop	RBD	S	349	S	341	/B
/C	Y	439	L	452	RBD	sheet	none	N	--- 2.3 ---	OG	conserved	loop	RBD	S	349	S	341	/C
/A	E	460	F	486	RBD	loop	none	N	--- 1.9 ---	OD1	none	loop	RBD	G	485	D	459	/A
/C	N	461	N	487	RBD	loop	conserved	N	--- 2.0 ---	OD1	none	loop	RBD	G	485	D	459	/C
/C	G	462	C	488	RBD	loop	none	N	--- 1.7 ---	OD1	none	loop	RBD	G	485	D	459	/C
/C	R	532	K	558	SD1	loop	high	N	--- 2.3 ---	OD1	conserved	loop	S2	D	843	D	813	/A	x	x
/A	Q	534	L	560	SD1	loop	none	N	--- 2.4 ---	OE1	conserved	loop	SD1	Q	563	Q	537	/A
/B	Q	534	L	560	SD1	loop	none	N	--- 2.4 ---	OE1	conserved	loop	SD1	Q	563	Q	537	/B
/C	Q	534	L	560	SD1	loop	none	N	--- 2.4 ---	OE1	conserved	loop	SD1	Q	563	Q	537	/C
/A	Q	538	Q	564	SD1	loop	conserved	N	--- 1.9 ---	OD1	high	loop	RBD	H	519	N	493	/A	x
/B	Q	538	Q	564	SD1	loop	conserved	N	--- 1.8 ---	OD1	high	loop	RBD	H	519	N	493	/B	x
/C	Q	538	Q	564	SD1	loop	conserved	N	--- 2.0 ---	OD1	high	loop	RBD	H	519	N	493	/C	x
/A	F	539	F	565	SD1	sheet	conserved	N	--- 2.4 ---	OD1	high	loop	RBD	H	519	N	493	/A	x
/B	F	539	F	565	SD1	sheet	conserved	N	--- 2.3 ---	OD1	high	loop	RBD	H	519	N	493	/B	x
/C	F	539	F	565	SD1	sheet	conserved	N	--- 2.4 ---	OD1	high	loop	RBD	H	519	N	493	/C	x
/A	S	544	A	570	SD1	loop	none	N	--- 1.7 ---	OD1	conserved	loop	SD1	D	568	D	542	/A
/B	S	544	A	570	SD1	loop	none	N	--- 1.7 ---	OD1	conserved	loop	SD1	D	568	D	542	/B
/C	S	544	A	570	SD1	loop	none	N	--- 1.7 ---	OD1	conserved	loop	SD1	D	568	D	542	/C
/A	F	546	T	572	SD1	loop	none	N	--- 2.3 ---	OG	none	loop	SD1	A	570	S	544	/A
/B	F	546	T	572	SD1	loop	none	N	--- 2.4 ---	OG	none	loop	SD1	A	570	S	544	/B
/C	F	546	T	572	SD1	loop	none	N	--- 2.2 ---	OG	none	loop	SD1	A	570	S	544	/C
/A	E	581	Q	607	SD2	loop	high	N	--- 2.2 ---	OG	conserved	loop	SD2	S	605	S	579	/A
/B	E	581	Q	607	SD2	loop	high	N	--- 2.1 ---	OG	conserved	loop	SD2	S	605	S	579	/B
/C	E	581	Q	607	SD2	loop	high	N	--- 2.2 ---	OG	conserved	loop	SD2	S	605	S	579	/C
/A	Q	806	Q	836	S2	loop	conserved	N	--- 1.9 ---	OE1	high	loop	S2	D	839	E	809	/A
/B	Q	806	Q	836	S2	loop	conserved	N	--- 1.9 ---	OE1	high	loop	S2	D	839	E	809	/B
/C	Q	806	Q	836	S2	loop	conserved	N	--- 2.0 ---	OE1	high	loop	S2	D	839	E	809	/C
/A	A	1025	S	1055	S2	sheet	none	N	--- 2.0 ---	OE2	conserved	helix	S2	E	819	E	789	/A
/B	A	1025	S	1055	S2	sheet	none	N	--- 1.9 ---	OE2	conserved	helix	S2	E	819	E	789	/B
/C	A	1025	S	1055	S2	sheet	none	N	--- 1.9 ---	OE2	conserved	helix	S2	E	819	E	789	/C
/A	S	1071	H	1101	S2	loop	none	N	--- 2.4 ---	OD1	conserved	loop	S2	N	1098	N	1068	/A
/B	S	1071	H	1101	S2	loop	none	N	--- 2.4 ---	OD1	conserved	loop	S2	N	1098	N	1068	/B
/C	S	1071	H	1101	S2	loop	none	N	--- 2.4 ---	OD1	conserved	loop	S2	N	1098	N	1068	/C
/A	S	1081	E	1111	S2	loop	low	N	--- 2.1 ---	OG1	conserved	sheet	S2	T	1105	T	1075	/A
/B	S	1081	E	1111	S2	loop	low	N	--- 2.1 ---	OG1	conserved	sheet	S2	T	1105	T	1075	/B
/C	S	1081	E	1111	S2	loop	low	N	--- 2.1 ---	OG1	conserved	sheet	S2	T	1105	T	1075	/C

## Sheet: bb(donor)-bb(acceptor)
Chain	Donor	Pos	WT	Pos	Domain	Second Struct	Similarity	Donor atom	D-H..A [Å]	Acceptor atom	Similarity	Second Struct	Domain	WT	Pos	Acceptor	Pos	Chain	Inter-Domain	Inter-Chain
/A	T	27	T	22	NTD	loop	conserved	N	--- 1.9 ---	O	none	sheet	NTD	K	77	V	81	/A
/B	T	27	T	22	NTD	loop	conserved	N	--- 2.2 ---	O	none	sheet	NTD	K	77	V	81	/B
/C	T	27	T	22	NTD	loop	conserved	N	--- 2.2 ---	O	none	sheet	NTD	K	77	V	81	/C
/A	F	34	*	*	NTD	sheet	none	N	--- 2.0 ---	O	conserved	sheet	NTD	V	62	V	67	/A
/B	F	34	*	*	NTD	sheet	none	N	--- 2.1 ---	O	conserved	sheet	NTD	V	62	V	67	/B
/C	F	34	*	*	NTD	sheet	none	N	--- 2.0 ---	O	conserved	sheet	NTD	V	62	V	67	/C
/A	D	51	S	46	NTD	loop	low	N	--- 2.0 ---	O	conserved	loop	NTD	N	280	N	272	/A
/B	D	51	S	46	NTD	loop	low	N	--- 1.9 ---	O	conserved	loop	NTD	N	280	N	272	/B
/C	D	51	S	46	NTD	loop	low	N	--- 1.9 ---	O	conserved	loop	NTD	N	280	N	272	/C
/A	V	52	V	47	NTD	sheet	conserved	N	--- 2.6 ---	O	high	sheet	NTD	Y	279	F	271	/A
/A	D	58	D	53	NTD	sheet	conserved	N	--- 2.1 ---	O	none	sheet	NTD	R	273	T	265	/A
/B	D	58	D	53	NTD	sheet	conserved	N	--- 2.2 ---	O	none	sheet	NTD	R	273	T	265	/B
/C	D	58	D	53	NTD	sheet	conserved	N	--- 2.3 ---	O	none	sheet	NTD	R	273	T	265	/C
/A	F	60	F	55	NTD	sheet	conserved	N	--- 2.3 ---	O	high	sheet	NTD	Q	271	K	263	/A
/B	F	60	F	55	NTD	sheet	conserved	N	--- 2.3 ---	O	high	sheet	NTD	Q	271	K	263	/B
/C	F	60	F	55	NTD	sheet	conserved	N	--- 2.4 ---	O	high	sheet	NTD	Q	271	K	263	/C
/A	N	64	F	59	NTD	loop	none	N	--- 2.4 ---	O	conserved	loop	NTD	S	31	S	36	/A
/B	N	64	F	59	NTD	loop	none	N	--- 2.4 ---	O	conserved	loop	NTD	S	31	S	36	/B
/C	N	64	F	59	NTD	loop	none	N	--- 2.4 ---	O	conserved	loop	NTD	S	31	S	36	/C
/A	V	67	V	62	NTD	sheet	conserved	N	--- 1.9 ---	O	none	sheet	NTD	*	*	F	34	/A
/B	V	67	V	62	NTD	sheet	conserved	N	--- 2.1 ---	O	none	sheet	NTD	*	*	F	34	/B
/C	V	67	V	62	NTD	sheet	conserved	N	--- 2.0 ---	O	none	sheet	NTD	*	*	F	34	/C
/A	R	69	W	64	NTD	sheet	none	N	--- 1.9 ---	O	low	loop	NTD	T	29	N	32	/A
/B	R	69	W	64	NTD	sheet	none	N	--- 2.0 ---	O	low	loop	NTD	T	29	N	32	/B
/C	R	69	W	64	NTD	sheet	none	N	--- 2.0 ---	O	low	loop	NTD	T	29	N	32	/C
/A	Y	70	F	65	NTD	sheet	high	N	--- 2.0 ---	O	conserved	sheet	NTD	Y	265	Y	257	/A
/B	Y	70	F	65	NTD	sheet	high	N	--- 2.1 ---	O	conserved	sheet	NTD	Y	265	Y	257	/B
/C	Y	70	F	65	NTD	sheet	high	N	--- 2.0 ---	O	conserved	sheet	NTD	Y	265	Y	257	/C
/A	S	72	A	67	NTD	sheet	none	N	--- 2.0 ---	O	conserved	sheet	NTD	A	263	A	255	/A
/B	S	72	A	67	NTD	sheet	none	N	--- 1.9 ---	O	conserved	sheet	NTD	A	263	A	255	/B
/C	S	72	A	67	NTD	sheet	none	N	--- 1.9 ---	O	conserved	sheet	NTD	A	263	A	255	/C
/A	L	73	I	68	NTD	sheet	high	N	--- 2.0 ---	O	conserved	sheet	NTD	R	78	R	82	/A
/B	L	73	I	68	NTD	sheet	high	N	--- 2.1 ---	O	conserved	sheet	NTD	R	78	R	82	/B
/C	L	73	I	68	NTD	sheet	high	N	--- 2.0 ---	O	conserved	sheet	NTD	R	78	R	82	/C
/A	A	75	S	71	NTD	sheet	none	N	--- 2.2 ---	O	none	sheet	NTD	T	76	I	80	/A
/B	A	75	S	71	NTD	sheet	none	N	--- 2.0 ---	O	none	sheet	NTD	T	76	I	80	/B
/B	D	76	G	72	NTD	helix	none	N	--- 2.5 ---	O	none	sheet	NTD	T	76	I	80	/B
/C	D	76	G	72	NTD	helix	none	N	--- 2.2 ---	O	none	sheet	NTD	T	76	I	80	/C
/A	N	78	N	74	NTD	helix	conserved	N	--- 2.0 ---	O	none	sheet	NTD	S	71	A	75	/A
/A	R	79	G	75	NTD	loop	none	N	--- 2.0 ---	O	none	helix	NTD	G	72	D	76	/A
/B	R	79	G	75	NTD	loop	none	N	--- 1.6 ---	O	none	helix	NTD	G	72	D	76	/B
/C	R	79	G	75	NTD	loop	none	N	--- 1.9 ---	O	none	helix	NTD	G	72	D	76	/C
/A	I	80	T	76	NTD	sheet	none	N	--- 2.4 ---	O	none	sheet	NTD	S	71	A	75	/A
/B	I	80	T	76	NTD	sheet	none	N	--- 2.4 ---	O	none	helix	NTD	G	72	D	76	/B
/C	I	80	T	76	NTD	sheet	none	N	--- 2.2 ---	O	none	helix	NTD	G	72	D	76	/C
/A	R	82	R	78	NTD	sheet	conserved	N	--- 2.0 ---	O	high	sheet	NTD	I	68	L	73	/A
/B	R	82	R	78	NTD	sheet	conserved	N	--- 2.0 ---	O	high	sheet	NTD	I	68	L	73	/B
/C	R	82	R	78	NTD	sheet	conserved	N	--- 2.1 ---	O	high	sheet	NTD	I	68	L	73	/C
/A	D	84	D	80	NTD	loop	conserved	N	--- 2.0 ---	O	none	sheet	NTD	H	66	L	71	/A
/B	D	84	D	80	NTD	loop	conserved	N	--- 2.2 ---	O	none	sheet	NTD	H	66	L	71	/B
/C	D	84	D	80	NTD	loop	conserved	N	--- 2.1 ---	O	none	sheet	NTD	H	66	L	71	/C
/A	I	94	V	90	NTD	sheet	high	N	--- 2.3 ---	O	conserved	sheet	NTD	F	194	F	192	/A
/B	I	94	V	90	NTD	sheet	high	N	--- 2.1 ---	O	conserved	sheet	NTD	F	194	F	192	/B
/C	I	94	V	90	NTD	sheet	high	N	--- 2.4 ---	O	conserved	sheet	NTD	F	194	F	192	/C
/A	A	97	A	93	NTD	sheet	conserved	N	--- 2.1 ---	O	high	sheet	NTD	Y	266	F	258	/A
/B	A	97	A	93	NTD	sheet	conserved	N	--- 2.1 ---	O	high	sheet	NTD	Y	266	F	258	/B
/C	A	97	A	93	NTD	sheet	conserved	N	--- 2.2 ---	O	high	sheet	NTD	Y	266	F	258	/C
/A	A	98	S	94	NTD	sheet	none	N	--- 2.0 ---	O	conserved	sheet	NTD	R	190	R	188	/A
/B	A	98	S	94	NTD	sheet	none	N	--- 1.9 ---	O	conserved	sheet	NTD	R	190	R	188	/B
/C	A	98	S	94	NTD	sheet	none	N	--- 1.9 ---	O	conserved	sheet	NTD	R	190	R	188	/C
/A	E	100	E	96	NTD	sheet	conserved	N	--- 2.1 ---	O	high	sheet	NTD	N	188	H	186	/A
/B	E	100	E	96	NTD	sheet	conserved	N	--- 2.3 ---	O	high	sheet	NTD	N	188	H	186	/B
/C	E	100	E	96	NTD	sheet	conserved	N	--- 2.2 ---	O	high	sheet	NTD	N	188	H	186	/C
/A	R	106	R	102	NTD	sheet	conserved	N	--- 2.0 ---	O	high	sheet	NTD	L	241	V	239	/A
/B	R	106	R	102	NTD	sheet	conserved	N	--- 2.0 ---	O	high	sheet	NTD	L	241	V	239	/B
/C	R	106	R	102	NTD	sheet	conserved	N	--- 2.1 ---	O	high	sheet	NTD	L	241	V	239	/C
/C	G	107	G	103	NTD	sheet	conserved	N	--- 2.6 ---	O	high	sheet	NTD	L	241	V	239	/C
/A	I	109	I	105	NTD	sheet	conserved	N	--- 2.1 ---	O	high	sheet	NTD	Q	239	R	237	/A
/B	I	109	I	105	NTD	sheet	conserved	N	--- 2.1 ---	O	high	sheet	NTD	Q	239	R	237	/B
/C	I	109	I	105	NTD	sheet	conserved	N	--- 2.0 ---	O	high	sheet	NTD	Q	239	R	237	/C
/A	F	110	F	106	NTD	sheet	conserved	N	--- 1.8 ---	O	none	sheet	NTD	L	117	A	121	/A
/B	F	110	F	106	NTD	sheet	conserved	N	--- 1.7 ---	O	none	sheet	NTD	L	117	A	121	/B
/C	F	110	F	106	NTD	sheet	conserved	N	--- 1.8 ---	O	none	sheet	NTD	L	117	A	121	/C
/A	G	111	G	107	NTD	sheet	conserved	N	--- 2.3 ---	O	none	sheet	NTD	R	237	S	235	/A
/B	G	111	G	107	NTD	sheet	conserved	N	--- 2.1 ---	O	none	sheet	NTD	R	237	S	235	/B
/C	G	111	G	107	NTD	sheet	conserved	N	--- 2.1 ---	O	none	sheet	NTD	R	237	S	235	/C
/A	S	118	T	114	NTD	loop	high	N	--- 2.3 ---	O	conserved	loop	NTD	D	111	D	115	/A
/B	S	118	T	114	NTD	loop	high	N	--- 2.4 ---	O	conserved	loop	NTD	D	111	D	115	/B
/C	S	118	T	114	NTD	loop	high	N	--- 2.2 ---	O	conserved	loop	NTD	D	111	D	115	/C
/A	A	121	L	117	NTD	sheet	none	N	--- 1.9 ---	O	conserved	sheet	NTD	F	106	F	110	/A
/B	A	121	L	117	NTD	sheet	none	N	--- 1.9 ---	O	conserved	sheet	NTD	F	106	F	110	/B
/C	A	121	L	117	NTD	sheet	none	N	--- 1.9 ---	O	conserved	sheet	NTD	F	106	F	110	/C
/A	I	122	L	118	NTD	sheet	high	N	--- 2.1 ---	O	conserved	sheet	NTD	K	129	K	133	/A
/B	I	122	L	118	NTD	sheet	high	N	--- 2.1 ---	O	conserved	sheet	NTD	K	129	K	133	/B
/C	I	122	L	118	NTD	sheet	high	N	--- 2.1 ---	O	conserved	sheet	NTD	K	129	K	133	/C
/A	V	124	V	120	NTD	sheet	conserved	N	--- 2.2 ---	O	high	sheet	NTD	V	127	I	131	/A
/B	V	124	V	120	NTD	sheet	conserved	N	--- 2.3 ---	O	high	sheet	NTD	V	127	I	131	/B
/C	V	124	V	120	NTD	sheet	conserved	N	--- 2.2 ---	O	high	sheet	NTD	V	127	I	131	/C
/A	H	129	N	125	NTD	sheet	high	N	--- 1.9 ---	O	conserved	sheet	NTD	N	122	N	126	/A
/B	H	129	N	125	NTD	sheet	high	N	--- 2.0 ---	O	conserved	sheet	NTD	N	122	N	126	/B
/C	H	129	N	125	NTD	sheet	high	N	--- 2.3 ---	O	conserved	sheet	NTD	N	122	N	126	/C
/A	I	131	V	127	NTD	sheet	high	N	--- 2.0 ---	O	conserved	sheet	NTD	V	120	V	124	/A
/B	I	131	V	127	NTD	sheet	high	N	--- 2.0 ---	O	conserved	sheet	NTD	V	120	V	124	/B
/C	I	131	V	127	NTD	sheet	high	N	--- 2.1 ---	O	conserved	sheet	NTD	V	120	V	124	/C
/A	K	133	K	129	NTD	sheet	conserved	N	--- 2.3 ---	O	high	sheet	NTD	L	118	I	122	/A
/B	K	133	K	129	NTD	sheet	conserved	N	--- 2.3 ---	O	high	sheet	NTD	L	118	I	122	/B
/C	K	133	K	129	NTD	sheet	conserved	N	--- 2.3 ---	O	high	sheet	NTD	L	118	I	122	/C
/A	V	134	V	130	NTD	sheet	conserved	N	--- 2.2 ---	O	high	sheet	NTD	F	168	Y	166	/A
/B	V	134	V	130	NTD	sheet	conserved	N	--- 2.3 ---	O	high	sheet	NTD	F	168	Y	166	/B
/C	V	134	V	130	NTD	sheet	conserved	N	--- 2.1 ---	O	high	sheet	NTD	F	168	Y	166	/C
/B	N	136	E	132	NTD	loop	high	N	--- 2.3 ---	O	conserved	loop	NTD	N	165	N	163	/B
/C	N	136	E	132	NTD	loop	high	N	--- 2.2 ---	O	conserved	loop	NTD	N	165	N	163	/C
/A	Q	138	Q	134	NTD	loop	conserved	N	--- 2.3 ---	O	low	loop	NTD	S	162	N	160	/A
/B	Q	138	Q	134	NTD	loop	conserved	N	--- 2.4 ---	O	low	loop	NTD	S	162	N	160	/B
/C	Q	138	Q	134	NTD	loop	conserved	N	--- 2.3 ---	O	low	loop	NTD	S	162	N	160	/C
/A	M	144	F	140	NTD	sheet	high	N	--- 2.3 ---	O	conserved	loop	NTD	W	152	W	156	/A
/B	M	144	F	140	NTD	sheet	high	N	--- 2.2 ---	O	conserved	loop	NTD	W	152	W	156	/B
/C	M	144	F	140	NTD	sheet	high	N	--- 2.3 ---	O	conserved	loop	NTD	W	152	W	156	/C
/A	F	145	L	141	NTD	sheet	high	N	--- 2.2 ---	O	high	sheet	NTD	L	242	M	240	/A
/B	F	145	L	141	NTD	sheet	high	N	--- 2.3 ---	O	high	sheet	NTD	L	242	M	240	/B
/C	F	145	L	141	NTD	sheet	high	N	--- 2.2 ---	O	high	sheet	NTD	L	242	M	240	/C
/A	T	146	G	142	NTD	sheet	none	N	--- 2.3 ---	O	conserved	loop	NTD	K	150	K	154	/A
/B	T	146	G	142	NTD	sheet	none	N	--- 2.2 ---	O	conserved	loop	NTD	K	150	K	154	/B
/C	T	146	G	142	NTD	sheet	none	N	--- 2.2 ---	O	conserved	loop	NTD	K	150	K	154	/C
/A	V	147	V	143	NTD	sheet	conserved	N	--- 2.2 ---	O	high	sheet	NTD	L	244	M	242	/A
/B	V	147	V	143	NTD	sheet	conserved	N	--- 2.2 ---	O	high	sheet	NTD	L	244	M	242	/B
/C	V	147	V	143	NTD	sheet	conserved	N	--- 2.3 ---	O	high	sheet	NTD	L	244	M	242	/C
/A	S	148	Y	144	NTD	sheet	none	N	--- 2.2 ---	O	high	loop	NTD	K	147	Q	151	/A
/B	S	148	Y	144	NTD	sheet	none	N	--- 2.2 ---	O	high	loop	NTD	K	147	Q	151	/B
/C	S	148	Y	144	NTD	sheet	none	N	--- 2.1 ---	O	high	loop	NTD	K	147	Q	151	/C
/A	R	149	Y	145	NTD	loop	none	N	--- 2.0 ---	O	high	sheet	NTD	T	250	S	244	/A
/B	R	149	Y	145	NTD	loop	none	N	--- 2.1 ---	O	high	sheet	NTD	T	250	S	244	/B
/C	R	149	Y	145	NTD	loop	none	N	--- 2.6 ---	O	high	sheet	NTD	T	250	S	244	/C
/A	Q	151	K	147	NTD	loop	high	N	--- 2.0 ---	O	none	sheet	NTD	Y	144	S	148	/A
/B	Q	151	K	147	NTD	loop	high	N	--- 2.1 ---	O	none	sheet	NTD	Y	144	S	148	/B
/C	Q	151	K	147	NTD	loop	high	N	--- 2.2 ---	O	none	sheet	NTD	Y	144	S	148	/C
/A	Y	153	N	149	NTD	loop	none	N	--- 2.1 ---	O	none	sheet	NTD	G	142	T	146	/A
/B	Y	153	N	149	NTD	loop	none	N	--- 1.9 ---	O	none	sheet	NTD	G	142	T	146	/B
/C	Y	153	N	149	NTD	loop	none	N	--- 2.0 ---	O	none	sheet	NTD	G	142	T	146	/C
/A	W	156	W	152	NTD	loop	conserved	N	--- 2.1 ---	O	high	sheet	NTD	F	140	M	144	/A
/C	W	156	W	152	NTD	loop	conserved	N	--- 1.9 ---	O	high	sheet	NTD	F	140	M	144	/C
/B	V	157	V	159	NTD	loop	conserved	N	--- 2.1 ---	O	high	loop	NTD	S	151	T	155	/B
/A	T	159	S	161	NTD	loop	high	N	--- 2.1 ---	O	conserved	loop	NTD	Q	134	Q	138	/A
/B	T	159	S	161	NTD	loop	high	N	--- 2.1 ---	O	conserved	loop	NTD	Q	134	Q	138	/B
/C	T	159	S	161	NTD	loop	high	N	--- 2.0 ---	O	conserved	loop	NTD	Q	134	Q	138	/C
/B	R	162	N	164	NTD	loop	low	N	--- 2.2 ---	O	high	loop	NTD	E	132	N	136	/B
/C	R	162	N	164	NTD	loop	low	N	--- 2.3 ---	O	high	loop	NTD	E	132	N	136	/C
/A	S	170	S	172	NTD	loop	conserved	N	--- 2.1 ---	O	high	sheet	NTD	V	126	I	130	/A
/B	S	170	S	172	NTD	loop	conserved	N	--- 2.2 ---	O	high	sheet	NTD	V	126	I	130	/B
/C	S	170	S	172	NTD	loop	conserved	N	--- 2.1 ---	O	high	sheet	NTD	V	126	I	130	/C
/A	L	175	M	177	NTD	loop	high	N	--- 2.6 ---	O	none	loop	NTD	A	123	S	127	/A
/B	L	175	M	177	NTD	loop	high	N	--- 2.3 ---	O	none	loop	NTD	A	123	S	127	/B
/C	E	179	G	181	NTD	loop	none	N	--- 2.1 ---	O	high	loop	NTD	L	179	V	177	/C
/A	K	180	K	182	NTD	loop	conserved	N	--- 2.2 ---	O	low	loop	NTD	E	180	S	178	/A
/B	K	180	K	182	NTD	loop	conserved	N	--- 2.0 ---	O	low	loop	NTD	E	180	S	178	/B
/A	H	186	N	188	NTD	sheet	high	N	--- 2.0 ---	O	conserved	sheet	NTD	E	96	E	100	/A
/B	H	186	N	188	NTD	sheet	high	N	--- 2.3 ---	O	conserved	sheet	NTD	E	96	E	100	/B
/C	H	186	N	188	NTD	sheet	high	N	--- 2.2 ---	O	conserved	sheet	NTD	E	96	E	100	/C
/A	L	187	L	189	NTD	sheet	conserved	N	--- 2.1 ---	O	none	sheet	NTD	T	208	E	206	/A
/B	L	187	L	189	NTD	sheet	conserved	N	--- 2.1 ---	O	none	sheet	NTD	T	208	E	206	/B
/C	L	187	L	189	NTD	sheet	conserved	N	--- 2.2 ---	O	none	sheet	NTD	T	208	E	206	/C
/A	R	188	R	190	NTD	sheet	conserved	N	--- 2.0 ---	O	none	sheet	NTD	S	94	A	98	/A
/B	R	188	R	190	NTD	sheet	conserved	N	--- 1.9 ---	O	none	sheet	NTD	S	94	A	98	/B
/C	R	188	R	190	NTD	sheet	conserved	N	--- 2.0 ---	O	none	sheet	NTD	S	94	A	98	/C
/A	E	189	E	191	NTD	sheet	conserved	N	--- 2.1 ---	O	none	sheet	NTD	K	206	A	204	/A
/B	E	189	E	191	NTD	sheet	conserved	N	--- 2.1 ---	O	none	sheet	NTD	K	206	A	204	/B
/C	E	189	E	191	NTD	sheet	conserved	N	--- 2.1 ---	O	none	sheet	NTD	K	206	A	204	/C
/A	F	192	F	194	NTD	sheet	conserved	N	--- 2.2 ---	O	high	sheet	NTD	V	90	I	94	/A
/B	F	192	F	194	NTD	sheet	conserved	N	--- 2.0 ---	O	high	sheet	NTD	V	90	I	94	/B
/C	F	192	F	194	NTD	sheet	conserved	N	--- 2.2 ---	O	high	sheet	NTD	V	90	I	94	/C
/A	K	193	K	195	NTD	sheet	conserved	N	--- 2.1 ---	O	high	sheet	NTD	K	202	H	200	/A
/B	K	193	K	195	NTD	sheet	conserved	N	--- 2.2 ---	O	high	sheet	NTD	K	202	H	200	/B
/C	K	193	K	195	NTD	sheet	conserved	N	--- 2.2 ---	O	high	sheet	NTD	K	202	H	200	/C
/A	V	195	I	197	NTD	sheet	high	N	--- 2.1 ---	O	high	sheet	NTD	Y	200	F	198	/A
/B	V	195	I	197	NTD	sheet	high	N	--- 2.1 ---	O	high	sheet	NTD	Y	200	F	198	/B
/C	V	195	I	197	NTD	sheet	high	N	--- 2.1 ---	O	high	sheet	NTD	Y	200	F	198	/C
/A	F	198	Y	200	NTD	sheet	high	N	--- 2.1 ---	O	high	sheet	NTD	I	197	V	195	/A
/B	F	198	Y	200	NTD	sheet	high	N	--- 2.1 ---	O	high	sheet	NTD	I	197	V	195	/B
/C	F	198	Y	200	NTD	sheet	high	N	--- 2.1 ---	O	high	sheet	NTD	I	197	V	195	/C
/A	L	199	F	201	NTD	sheet	high	N	--- 2.2 ---	O	conserved	sheet	NTD	L	229	L	227	/A
/B	L	199	F	201	NTD	sheet	high	N	--- 2.2 ---	O	conserved	sheet	NTD	L	229	L	227	/B
/C	L	199	F	201	NTD	sheet	high	N	--- 2.3 ---	O	conserved	sheet	NTD	L	229	L	227	/C
/A	H	200	K	202	NTD	sheet	high	N	--- 1.8 ---	O	conserved	sheet	NTD	K	195	K	193	/A
/B	H	200	K	202	NTD	sheet	high	N	--- 1.8 ---	O	conserved	sheet	NTD	K	195	K	193	/B
/C	H	200	K	202	NTD	sheet	high	N	--- 1.8 ---	O	conserved	sheet	NTD	K	195	K	193	/C
/A	V	201	I	203	NTD	sheet	high	N	--- 2.0 ---	O	high	sheet	NTD	V	227	L	225	/A
/B	V	201	I	203	NTD	sheet	high	N	--- 2.0 ---	O	high	sheet	NTD	V	227	L	225	/B
/C	V	201	I	203	NTD	sheet	high	N	--- 2.1 ---	O	high	sheet	NTD	V	227	L	225	/C
/A	S	203	S	205	NTD	sheet	conserved	N	--- 2.0 ---	O	high	sheet	NTD	E	224	K	222	/A
/B	S	203	S	205	NTD	sheet	conserved	N	--- 2.0 ---	O	high	sheet	NTD	E	224	K	222	/B
/C	S	203	S	205	NTD	sheet	conserved	N	--- 2.0 ---	O	high	sheet	NTD	E	224	K	222	/C
/A	A	204	K	206	NTD	sheet	none	N	--- 2.3 ---	O	conserved	sheet	NTD	E	191	E	189	/A
/B	A	204	K	206	NTD	sheet	none	N	--- 2.3 ---	O	conserved	sheet	NTD	E	191	E	189	/B
/C	A	204	K	206	NTD	sheet	none	N	--- 2.3 ---	O	conserved	sheet	NTD	E	191	E	189	/C
/A	E	206	T	208	NTD	sheet	none	N	--- 2.1 ---	O	conserved	sheet	NTD	L	189	L	187	/A
/B	E	206	T	208	NTD	sheet	none	N	--- 2.1 ---	O	conserved	sheet	NTD	L	189	L	187	/B
/C	E	206	T	208	NTD	sheet	none	N	--- 2.1 ---	O	conserved	sheet	NTD	L	189	L	187	/C
/B	G	217	G	219	NTD	loop	conserved	N	--- 2.6 ---	O	none	loop	NTD	F	32	S	37	/B
/C	G	217	G	219	NTD	loop	conserved	N	--- 2.6 ---	O	none	loop	NTD	F	32	S	37	/C
/A	S	219	S	221	NTD	loop	conserved	N	--- 2.5 ---	O	none	loop	NTD	T	33	R	38	/A
/A	K	222	E	224	NTD	sheet	high	N	--- 2.2 ---	O	conserved	sheet	NTD	S	205	S	203	/A
/B	K	222	E	224	NTD	sheet	high	N	--- 2.1 ---	O	conserved	sheet	NTD	S	205	S	203	/B
/C	K	222	E	224	NTD	sheet	high	N	--- 2.2 ---	O	conserved	sheet	NTD	S	205	S	203	/C
/A	I	224	L	226	NTD	sheet	high	N	--- 1.8 ---	O	high	sheet	NTD	I	203	V	201	/A
/B	I	224	L	226	NTD	sheet	high	N	--- 1.9 ---	O	high	sheet	NTD	I	203	V	201	/B
/C	I	224	L	226	NTD	sheet	high	N	--- 1.9 ---	O	high	sheet	NTD	I	203	V	201	/C
/A	L	225	V	227	NTD	sheet	high	N	--- 2.3 ---	O	high	sheet	NTD	I	203	V	201	/A
/B	L	225	V	227	NTD	sheet	high	N	--- 2.4 ---	O	high	sheet	NTD	I	203	V	201	/B
/C	L	225	V	227	NTD	sheet	high	N	--- 2.3 ---	O	high	sheet	NTD	I	203	V	201	/C
/A	L	227	L	229	NTD	sheet	conserved	N	--- 2.2 ---	O	high	sheet	NTD	F	201	L	199	/A
/B	L	227	L	229	NTD	sheet	conserved	N	--- 2.2 ---	O	high	sheet	NTD	F	201	L	199	/B
/C	L	227	L	229	NTD	sheet	conserved	N	--- 2.3 ---	O	high	sheet	NTD	F	201	L	199	/C
/A	L	229	I	231	NTD	loop	high	N	--- 2.0 ---	O	conserved	sheet	NTD	L	229	L	227	/A
/B	L	229	I	231	NTD	loop	high	N	--- 1.9 ---	O	conserved	sheet	NTD	L	229	L	227	/B
/C	L	229	I	231	NTD	loop	high	N	--- 1.8 ---	O	conserved	sheet	NTD	L	229	L	227	/C
/A	S	235	R	237	NTD	sheet	none	N	--- 2.1 ---	O	conserved	sheet	NTD	G	107	G	111	/A
/B	S	235	R	237	NTD	sheet	none	N	--- 1.9 ---	O	conserved	sheet	NTD	G	107	G	111	/B
/C	S	235	R	237	NTD	sheet	none	N	--- 2.0 ---	O	conserved	sheet	NTD	G	107	G	111	/C
/A	R	237	Q	239	NTD	sheet	high	N	--- 2.4 ---	O	conserved	sheet	NTD	I	105	I	109	/A
/B	R	237	Q	239	NTD	sheet	high	N	--- 2.4 ---	O	conserved	sheet	NTD	I	105	I	109	/B
/C	R	237	Q	239	NTD	sheet	high	N	--- 2.3 ---	O	conserved	sheet	NTD	I	105	I	109	/C
/A	V	239	L	241	NTD	sheet	high	N	--- 2.0 ---	O	conserved	sheet	NTD	G	103	G	107	/A
/B	V	239	L	241	NTD	sheet	high	N	--- 2.0 ---	O	conserved	sheet	NTD	G	103	G	107	/B
/C	V	239	L	241	NTD	sheet	high	N	--- 1.9 ---	O	conserved	sheet	NTD	G	103	G	107	/C
/A	T	241	A	243	NTD	sheet	none	N	--- 2.2 ---	O	high	loop	NTD	I	100	V	104	/A
/B	T	241	A	243	NTD	sheet	none	N	--- 2.2 ---	O	high	loop	NTD	I	100	V	104	/B
/C	T	241	A	243	NTD	sheet	none	N	--- 2.2 ---	O	high	loop	NTD	I	100	V	104	/C
/A	M	242	L	244	NTD	sheet	high	N	--- 2.3 ---	O	high	sheet	NTD	L	141	F	145	/A
/B	M	242	L	244	NTD	sheet	high	N	--- 2.2 ---	O	high	sheet	NTD	L	141	F	145	/B
/C	M	242	L	244	NTD	sheet	high	N	--- 2.3 ---	O	high	sheet	NTD	L	141	F	145	/C
/A	F	243	L	249	NTD	sheet	high	N	--- 2.0 ---	O	none	loop	NTD	T	259	L	251	/A
/B	F	243	L	249	NTD	sheet	high	N	--- 1.9 ---	O	none	loop	NTD	T	259	L	251	/B
/C	F	243	L	249	NTD	sheet	high	N	--- 1.9 ---	O	none	loop	NTD	T	259	L	251	/C
/A	L	251	T	259	NTD	loop	none	N	--- 1.8 ---	O	high	sheet	NTD	L	249	F	243	/A
/B	L	251	T	259	NTD	loop	none	N	--- 1.8 ---	O	high	sheet	NTD	L	249	F	243	/B
/C	L	251	T	259	NTD	loop	none	N	--- 1.7 ---	O	high	sheet	NTD	L	249	F	243	/C
/A	A	255	A	263	NTD	sheet	conserved	N	--- 2.0 ---	O	none	sheet	NTD	A	67	S	72	/A
/B	A	255	A	263	NTD	sheet	conserved	N	--- 2.4 ---	O	none	sheet	NTD	A	67	S	72	/B
/C	A	255	A	263	NTD	sheet	conserved	N	--- 2.5 ---	O	none	sheet	NTD	A	67	S	72	/C
/A	Y	257	Y	265	NTD	sheet	conserved	N	--- 2.0 ---	O	high	sheet	NTD	F	65	Y	70	/A
/B	Y	257	Y	265	NTD	sheet	conserved	N	--- 2.1 ---	O	high	sheet	NTD	F	65	Y	70	/B
/C	Y	257	Y	265	NTD	sheet	conserved	N	--- 2.1 ---	O	high	sheet	NTD	F	65	Y	70	/C
/A	F	258	Y	266	NTD	sheet	high	N	--- 1.9 ---	O	conserved	sheet	NTD	A	93	A	97	/A
/B	F	258	Y	266	NTD	sheet	high	N	--- 1.9 ---	O	conserved	sheet	NTD	A	93	A	97	/B
/C	F	258	Y	266	NTD	sheet	high	N	--- 2.1 ---	O	conserved	sheet	NTD	A	93	A	97	/C
/A	K	263	Q	271	NTD	sheet	high	N	--- 2.0 ---	O	conserved	sheet	NTD	F	55	F	60	/A
/B	K	263	Q	271	NTD	sheet	high	N	--- 2.0 ---	O	conserved	sheet	NTD	F	55	F	60	/B
/C	K	263	Q	271	NTD	sheet	high	N	--- 2.1 ---	O	conserved	sheet	NTD	F	55	F	60	/C
/A	T	265	R	273	NTD	sheet	none	N	--- 2.0 ---	O	conserved	sheet	NTD	D	53	D	58	/A
/B	T	265	R	273	NTD	sheet	none	N	--- 2.0 ---	O	conserved	sheet	NTD	D	53	D	58	/B
/C	T	265	R	273	NTD	sheet	none	N	--- 2.1 ---	O	conserved	sheet	NTD	D	53	D	58	/C
/A	M	268	L	276	NTD	sheet	high	N	--- 2.2 ---	O	conserved	sheet	NTD	V	289	V	281	/A
/B	M	268	L	276	NTD	sheet	high	N	--- 2.2 ---	O	conserved	sheet	NTD	V	289	V	281	/B
/C	M	268	L	276	NTD	sheet	high	N	--- 2.0 ---	O	conserved	sheet	NTD	V	289	V	281	/C
/A	F	271	Y	279	NTD	sheet	high	N	--- 1.9 ---	O	conserved	sheet	NTD	V	47	V	52	/A
/B	F	271	Y	279	NTD	sheet	high	N	--- 2.0 ---	O	conserved	sheet	NTD	V	47	V	52	/B
/C	F	271	Y	279	NTD	sheet	high	N	--- 2.0 ---	O	conserved	sheet	NTD	V	47	V	52	/C
/A	V	281	V	289	NTD	sheet	conserved	N	--- 2.1 ---	O	high	sheet	NTD	L	276	M	268	/A
/B	V	281	V	289	NTD	sheet	conserved	N	--- 2.1 ---	O	high	sheet	NTD	L	276	M	268	/B
/C	V	281	V	289	NTD	sheet	conserved	N	--- 2.0 ---	O	high	sheet	NTD	L	276	M	268	/C
/A	Q	285	L	293	NTD	loop	none	N	--- 2.1 ---	O	conserved	sheet	NTD	D	290	D	282	/A
/B	Q	285	L	293	NTD	loop	none	N	--- 2.1 ---	O	conserved	sheet	NTD	D	290	D	282	/B
/C	Q	285	L	293	NTD	loop	none	N	--- 2.1 ---	O	conserved	sheet	NTD	D	290	D	282	/C
/A	L	291	T	299	NTD	helix	none	N	--- 2.1 ---	O	conserved	helix	NTD	P	295	P	287	/A
/B	L	291	T	299	NTD	helix	none	N	--- 2.1 ---	O	conserved	helix	NTD	P	295	P	287	/B
/C	L	291	T	299	NTD	helix	none	N	--- 2.1 ---	O	conserved	helix	NTD	P	295	P	287	/C
/A	L	295	L	303	NTD	loop	conserved	N	--- 1.9 ---	O	none	helix	NTD	T	299	L	291	/A
/B	L	295	L	303	NTD	loop	conserved	N	--- 2.0 ---	O	none	helix	NTD	T	299	L	291	/B
/C	L	295	L	303	NTD	loop	conserved	N	--- 2.0 ---	O	none	helix	NTD	T	299	L	291	/C
/A	V	318	I	326	RBD	sheet	high	N	--- 1.9 ---	O	conserved	sheet	RBD	N	540	N	514	/A
/B	V	318	I	326	RBD	sheet	high	N	--- 1.9 ---	O	conserved	sheet	RBD	N	540	N	514	/B
/C	V	318	I	326	RBD	sheet	high	N	--- 1.9 ---	O	conserved	sheet	RBD	N	540	N	514	/C
/A	N	335	N	343	RBD	loop	conserved	N	--- 2.2 ---	O	none	helix	RBD	G	339	D	331	/A
/B	N	335	N	343	RBD	loop	conserved	N	--- 2.2 ---	O	none	helix	RBD	G	339	D	331	/B
/C	N	335	N	343	RBD	loop	conserved	N	--- 2.2 ---	O	none	helix	RBD	G	339	D	331	/C
/A	E	346	N	354	RBD	sheet	high	N	--- 2.4 ---	O	high	sheet	RBD	S	399	T	391	/A
/B	E	346	N	354	RBD	sheet	high	N	--- 2.5 ---	O	high	sheet	RBD	S	399	T	391	/B
/C	E	346	N	354	RBD	sheet	high	N	--- 2.5 ---	O	high	sheet	RBD	S	399	T	391	/C
/A	T	348	K	356	RBD	sheet	low	N	--- 2.1 ---	O	conserved	sheet	RBD	A	397	A	389	/A
/B	T	348	K	356	RBD	sheet	low	N	--- 2.2 ---	O	conserved	sheet	RBD	A	397	A	389	/B
/C	T	348	K	356	RBD	sheet	low	N	--- 2.3 ---	O	conserved	sheet	RBD	A	397	A	389	/C
/A	Y	361	Y	369	RBD	loop	conserved	N	--- 2.3 ---	O	high	helix	RBD	S	366	T	358	/A
/B	Y	361	Y	369	RBD	loop	conserved	N	--- 2.3 ---	O	high	helix	RBD	S	366	T	358	/B
/C	Y	361	Y	369	RBD	loop	conserved	N	--- 2.3 ---	O	high	helix	RBD	S	366	T	358	/C
/A	T	364	A	372	RBD	loop	none	N	--- 2.1 ---	O	conserved	helix	RBD	L	368	L	360	/A
/B	T	364	A	372	RBD	loop	none	N	--- 2.1 ---	O	conserved	helix	RBD	L	368	L	360	/B
/C	T	364	A	372	RBD	loop	none	N	--- 2.1 ---	O	conserved	helix	RBD	L	368	L	360	/C
/A	A	389	A	397	RBD	sheet	conserved	N	--- 1.9 ---	O	low	sheet	RBD	K	356	T	348	/A
/B	A	389	A	397	RBD	sheet	conserved	N	--- 2.0 ---	O	low	sheet	RBD	K	356	T	348	/B
/C	A	389	A	397	RBD	sheet	conserved	N	--- 2.1 ---	O	low	sheet	RBD	K	356	T	348	/C
/A	T	391	S	399	RBD	sheet	high	N	--- 2.2 ---	O	high	sheet	RBD	N	354	E	346	/A
/B	T	391	S	399	RBD	sheet	high	N	--- 2.2 ---	O	high	sheet	RBD	N	354	E	346	/B
/C	T	391	S	399	RBD	sheet	high	N	--- 2.3 ---	O	high	sheet	RBD	N	354	E	346	/C
/A	L	393	V	401	RBD	sheet	high	N	--- 2.1 ---	O	low	loop	RBD	A	348	P	340	/A
/B	L	393	V	401	RBD	sheet	high	N	--- 2.1 ---	O	low	loop	RBD	A	348	P	340	/B
/C	L	393	V	401	RBD	sheet	high	N	--- 2.1 ---	O	low	loop	RBD	A	348	P	340	/C
/A	I	394	I	402	RBD	sheet	conserved	N	--- 2.2 ---	O	none	sheet	RBD	Y	508	T	482	/A
/B	I	394	I	402	RBD	sheet	conserved	N	--- 2.3 ---	O	none	sheet	RBD	Y	508	T	482	/B
/C	I	394	I	402	RBD	sheet	conserved	N	--- 2.3 ---	O	none	sheet	RBD	Y	508	T	482	/C
/A	S	396	G	404	RBD	helix	none	N	--- 2.1 ---	O	conserved	loop	RBD	Q	506	Q	480	/A
/B	S	396	G	404	RBD	helix	none	N	--- 2.0 ---	O	conserved	loop	RBD	Q	506	Q	480	/B
/C	S	396	G	404	RBD	helix	none	N	--- 2.1 ---	O	conserved	loop	RBD	Q	506	Q	480	/C
/A	S	397	D	405	RBD	helix	low	N	--- 2.2 ---	O	none	helix	RBD	G	504	E	478	/A
/B	S	397	D	405	RBD	helix	low	N	--- 2.2 ---	O	none	helix	RBD	G	504	E	478	/B
/C	S	397	D	405	RBD	helix	low	N	--- 2.3 ---	O	none	helix	RBD	G	504	E	478	/C
/A	V	399	V	407	RBD	helix	conserved	N	--- 2.5 ---	O	none	helix	RBD	G	404	S	396	/A
/B	V	399	V	407	RBD	helix	conserved	N	--- 2.5 ---	O	none	helix	RBD	G	404	S	396	/B
/A	V	402	I	410	RBD	loop	high	N	--- 2.3 ---	O	conserved	helix	RBD	V	407	V	399	/A
/B	V	402	I	410	RBD	loop	high	N	--- 2.6 ---	O	conserved	helix	RBD	V	407	V	399	/B
/C	V	402	I	410	RBD	loop	high	N	--- 2.3 ---	O	conserved	helix	RBD	V	407	V	399	/C
/A	Y	413	Y	421	RBD	helix	conserved	N	--- 2.3 ---	O	none	helix	RBD	K	417	V	409	/A
/B	Y	413	Y	421	RBD	helix	conserved	N	--- 2.4 ---	O	none	helix	RBD	K	417	V	409	/B
/C	Y	413	Y	421	RBD	helix	conserved	N	--- 2.3 ---	O	none	helix	RBD	K	417	V	409	/C
/A	T	430	S	438	RBD	loop	high	N	--- 2.2 ---	O	low	sheet	RBD	P	507	A	481	/A
/B	T	430	S	438	RBD	loop	high	N	--- 2.2 ---	O	low	sheet	RBD	P	507	A	481	/B
/C	T	430	S	438	RBD	loop	high	N	--- 2.1 ---	O	low	sheet	RBD	P	507	A	481	/C
/A	Q	433	L	441	RBD	loop	none	N	--- 2.1 ---	O	high	loop	RBD	S	438	T	430	/A
/B	Q	433	L	441	RBD	loop	none	N	--- 2.1 ---	O	high	loop	RBD	S	438	T	430	/B
/A	D	434	D	442	RBD	loop	conserved	N	--- 2.0 ---	O	high	loop	RBD	S	438	T	430	/A
/B	D	434	D	442	RBD	loop	conserved	N	--- 2.0 ---	O	high	loop	RBD	S	438	T	430	/B
/C	D	434	D	442	RBD	loop	conserved	N	--- 2.0 ---	O	high	loop	RBD	S	438	T	430	/C
/A	G	436	K	444	RBD	sheet	none	N	--- 2.5 ---	O	conserved	sheet	RBD	F	497	F	471	/A
/B	G	436	K	444	RBD	sheet	none	N	--- 2.6 ---	O	conserved	sheet	RBD	F	497	F	471	/B
/C	G	436	K	444	RBD	sheet	none	N	--- 2.6 ---	O	conserved	sheet	RBD	F	497	F	471	/C
/A	Y	440	Y	453	RBD	sheet	conserved	N	--- 2.0 ---	O	low	sheet	RBD	Q	493	S	467	/A
/B	Y	440	Y	453	RBD	sheet	conserved	N	--- 2.1 ---	O	low	sheet	RBD	Q	493	S	467	/B
/C	Y	440	Y	453	RBD	sheet	conserved	N	--- 2.1 ---	O	low	sheet	RBD	Q	493	S	467	/C
/A	D	459	G	485	RBD	loop	none	N	--- 1.7 ---	O	none	loop	RBD	Y	489	V	463	/A
/B	D	459	G	485	RBD	loop	none	N	--- 2.0 ---	O	none	loop	RBD	Y	489	V	463	/B
/C	D	459	G	485	RBD	loop	none	N	--- 2.1 ---	O	none	loop	RBD	Y	489	V	463	/C
/A	G	462	C	488	RBD	loop	none	N	--- 2.1 ---	O	none	loop	RBD	G	485	D	459	/A
/B	G	462	C	488	RBD	loop	none	N	--- 2.0 ---	O	none	loop	RBD	G	485	D	459	/B
/A	T	465	P	491	RBD	loop	none	N	--- 2.1 ---	O	low	loop	RBD	T	470	N	457	/A
/B	T	465	P	491	RBD	loop	none	N	--- 2.1 ---	O	low	loop	RBD	T	470	N	457	/B
/C	T	465	P	491	RBD	loop	none	N	--- 1.9 ---	O	low	loop	RBD	T	470	N	457	/C
/A	S	467	Q	493	RBD	sheet	low	N	--- 2.0 ---	O	conserved	sheet	RBD	Y	453	Y	440	/A
/B	S	467	Q	493	RBD	sheet	low	N	--- 2.0 ---	O	conserved	sheet	RBD	Y	453	Y	440	/B
/C	S	467	Q	493	RBD	sheet	low	N	--- 2.1 ---	O	conserved	sheet	RBD	Y	453	Y	440	/C
/A	F	471	F	497	RBD	sheet	conserved	N	--- 2.5 ---	O	none	sheet	RBD	K	444	G	436	/A
/B	F	471	F	497	RBD	sheet	conserved	N	--- 2.6 ---	O	none	sheet	RBD	K	444	G	436	/B
/C	F	471	F	497	RBD	sheet	conserved	N	--- 2.5 ---	O	none	sheet	RBD	K	444	G	436	/C
/A	V	475	N	501	RBD	loop	none	N	--- 2.2 ---	O	high	loop	RBD	Q	498	N	472	/A
/B	V	475	N	501	RBD	loop	none	N	--- 2.2 ---	O	high	loop	RBD	Q	498	N	472	/B
/C	V	475	N	501	RBD	loop	none	N	--- 2.4 ---	O	high	loop	RBD	Q	498	N	472	/C
/A	Y	479	Y	505	RBD	helix	conserved	N	--- 2.0 ---	O	none	loop	RBD	G	502	P	476	/A
/B	Y	479	Y	505	RBD	helix	conserved	N	--- 1.9 ---	O	none	loop	RBD	G	502	P	476	/B
/C	Y	479	Y	505	RBD	helix	conserved	N	--- 2.0 ---	O	none	loop	RBD	G	502	P	476	/C
/A	Q	480	Q	506	RBD	loop	conserved	N	--- 2.2 ---	O	high	helix	RBD	V	503	I	477	/A
/B	Q	480	Q	506	RBD	loop	conserved	N	--- 2.2 ---	O	high	helix	RBD	V	503	I	477	/B
/C	Q	480	Q	506	RBD	loop	conserved	N	--- 2.1 ---	O	high	helix	RBD	V	503	I	477	/C
/A	T	482	Y	508	RBD	sheet	none	N	--- 1.8 ---	O	conserved	sheet	RBD	I	402	I	394	/A
/B	T	482	Y	508	RBD	sheet	none	N	--- 1.8 ---	O	conserved	sheet	RBD	I	402	I	394	/B
/C	T	482	Y	508	RBD	sheet	none	N	--- 1.9 ---	O	conserved	sheet	RBD	I	402	I	394	/C
/A	E	490	E	516	RBD	sheet	conserved	N	--- 2.6 ---	O	low	sheet	RBD	N	394	S	386	/A
/B	E	490	E	516	RBD	sheet	conserved	N	--- 2.4 ---	O	low	sheet	RBD	N	394	S	386	/B
/A	N	514	N	540	RBD	sheet	conserved	N	--- 2.1 ---	O	high	loop	RBD	E	324	Q	316	/A
/B	N	514	N	540	RBD	sheet	conserved	N	--- 2.1 ---	O	high	loop	RBD	E	324	Q	316	/B
/C	N	514	N	540	RBD	sheet	conserved	N	--- 2.2 ---	O	high	loop	RBD	E	324	Q	316	/C
/A	N	516	N	542	SD1	sheet	conserved	N	--- 2.1 ---	O	high	sheet	RBD	I	326	V	318	/A	x
/B	N	516	N	542	SD1	sheet	conserved	N	--- 2.0 ---	O	high	sheet	RBD	I	326	V	318	/B	x
/C	N	516	N	542	SD1	sheet	conserved	N	--- 2.1 ---	O	high	sheet	RBD	I	326	V	318	/C	x
/A	V	525	V	551	SD1	sheet	conserved	N	--- 2.0 ---	O	high	sheet	SD1	T	588	S	562	/A
/B	V	525	V	551	SD1	sheet	conserved	N	--- 2.0 ---	O	high	sheet	SD1	T	588	S	562	/B
/C	V	525	V	551	SD1	sheet	conserved	N	--- 2.1 ---	O	high	sheet	SD1	T	588	S	562	/C
/A	Q	537	Q	563	SD1	loop	conserved	N	--- 2.1 ---	O	none	loop	SD1	L	560	Q	534	/A
/B	Q	537	Q	563	SD1	loop	conserved	N	--- 2.1 ---	O	none	loop	SD1	L	560	Q	534	/B
/C	Q	537	Q	563	SD1	loop	conserved	N	--- 2.2 ---	O	none	loop	SD1	L	560	Q	534	/C
/A	G	540	G	566	SD1	sheet	conserved	N	--- 1.9 ---	O	none	sheet	SD1	A	575	S	549	/A
/B	G	540	G	566	SD1	sheet	conserved	N	--- 2.0 ---	O	none	sheet	SD1	A	575	S	549	/B
/C	G	540	G	566	SD1	sheet	conserved	N	--- 2.0 ---	O	none	sheet	SD1	A	575	S	549	/C
/A	D	542	D	568	SD1	loop	conserved	N	--- 2.2 ---	O	none	loop	SD1	T	572	F	546	/A
/B	D	542	D	568	SD1	loop	conserved	N	--- 2.2 ---	O	none	loop	SD1	T	572	F	546	/B
/C	D	542	D	568	SD1	loop	conserved	N	--- 2.2 ---	O	none	loop	SD1	T	572	F	546	/C
/A	S	549	A	575	SD1	sheet	none	N	--- 2.6 ---	O	conserved	sheet	SD1	G	566	G	540	/A
/B	S	549	A	575	SD1	sheet	none	N	--- 2.6 ---	O	conserved	sheet	SD1	G	566	G	540	/B
/C	S	549	A	575	SD1	sheet	none	N	--- 2.6 ---	O	conserved	sheet	SD1	G	566	G	540	/C
/A	S	562	T	588	SD1	sheet	high	N	--- 2.3 ---	O	conserved	sheet	SD1	V	551	V	525	/A
/B	S	562	T	588	SD1	sheet	high	N	--- 2.3 ---	O	conserved	sheet	SD1	V	551	V	525	/B
/C	S	562	T	588	SD1	sheet	high	N	--- 2.1 ---	O	conserved	sheet	SD1	V	551	V	525	/C
/A	A	578	T	604	SD2	loop	none	N	--- 2.1 ---	O	conserved	loop	SD2	G	601	G	575	/A
/B	A	578	T	604	SD2	loop	none	N	--- 2.1 ---	O	conserved	loop	SD2	G	601	G	575	/B
/C	A	578	T	604	SD2	loop	none	N	--- 2.1 ---	O	conserved	loop	SD2	G	601	G	575	/C
/A	D	593	E	619	SD2	loop	high	N	--- 2.1 ---	O	conserved	loop	SD2	N	616	N	590	/A
/B	D	593	E	619	SD2	loop	high	N	--- 2.0 ---	O	conserved	loop	SD2	N	616	N	590	/B
/C	D	593	E	619	SD2	loop	high	N	--- 2.0 ---	O	conserved	loop	SD2	N	616	N	590	/C
/A	T	596	V	622	SD2	helix	none	N	--- 2.0 ---	O	high	loop	SD2	E	619	D	593	/A
/B	T	596	V	622	SD2	helix	none	N	--- 2.0 ---	O	high	loop	SD2	E	619	D	593	/B
/C	T	596	V	622	SD2	helix	none	N	--- 1.9 ---	O	high	loop	SD2	E	619	D	593	/C
/A	A	597	A	623	SD2	helix	conserved	N	--- 2.0 ---	O	high	loop	SD2	E	619	D	593	/A
/B	A	597	A	623	SD2	helix	conserved	N	--- 1.9 ---	O	high	loop	SD2	E	619	D	593	/B
/C	A	597	A	623	SD2	helix	conserved	N	--- 2.0 ---	O	high	loop	SD2	E	619	D	593	/C
/A	S	647	S	673	SD2	sheet	conserved	N	--- 2.2 ---	O	high	sheet	S2	I	693	V	663	/A	x
/B	S	647	S	673	SD2	sheet	conserved	N	--- 2.3 ---	O	high	sheet	S2	I	693	V	663	/B	x
/C	S	647	S	673	SD2	sheet	conserved	N	--- 2.2 ---	O	high	sheet	S2	I	693	V	663	/C	x
/A	H	649	Q	675	SD2	sheet	high	N	--- 2.0 ---	O	conserved	sheet	S2	S	691	S	661	/A	x
/B	H	649	Q	675	SD2	sheet	high	N	--- 2.1 ---	O	conserved	sheet	S2	S	691	S	661	/B	x
/C	H	649	Q	675	SD2	sheet	high	N	--- 2.1 ---	O	conserved	sheet	S2	S	691	S	661	/C	x
/A	S	661	S	691	S2	sheet	conserved	N	--- 2.0 ---	O	high	sheet	SD2	Q	675	H	649	/A	x
/B	S	661	S	691	S2	sheet	conserved	N	--- 2.0 ---	O	high	sheet	SD2	Q	675	H	649	/B	x
/C	S	661	S	691	S2	sheet	conserved	N	--- 2.0 ---	O	high	sheet	SD2	Q	675	H	649	/C	x
/A	V	663	I	693	S2	sheet	high	N	--- 2.0 ---	O	conserved	sheet	SD2	S	673	S	647	/A	x
/B	V	663	I	693	S2	sheet	high	N	--- 2.1 ---	O	conserved	sheet	SD2	S	673	S	647	/B	x
/C	V	663	I	693	S2	sheet	high	N	--- 2.1 ---	O	conserved	sheet	SD2	S	673	S	647	/C	x
/A	Y	677	Y	707	S2	loop	conserved	N	--- 2.1 ---	O	high	loop	S2	V	705	I	675	/A
/B	Y	677	Y	707	S2	loop	conserved	N	--- 2.0 ---	O	high	loop	S2	V	705	I	675	/B
/C	Y	677	Y	707	S2	loop	conserved	N	--- 2.1 ---	O	high	loop	S2	V	705	I	675	/C
/A	S	681	S	711	S2	sheet	conserved	N	--- 2.6 ---	O	none	loop	S2	S	708	A	678	/A
/C	S	681	S	711	S2	sheet	conserved	N	--- 2.5 ---	O	none	loop	S2	S	708	A	678	/C
/A	I	684	I	714	S2	sheet	conserved	N	--- 2.3 ---	O	high	sheet	S2	K	1073	R	1043	/A
/B	I	684	I	714	S2	sheet	conserved	N	--- 2.3 ---	O	high	sheet	S2	K	1073	R	1043	/B
/C	I	684	I	714	S2	sheet	conserved	N	--- 2.2 ---	O	high	sheet	S2	K	1073	R	1043	/C
/A	N	687	N	717	S2	sheet	conserved	N	--- 2.2 ---	O	none	sheet	S2	A	1070	S	1040	/A
/B	N	687	N	717	S2	sheet	conserved	N	--- 2.2 ---	O	none	sheet	S2	A	1070	S	1040	/B
/C	N	687	N	717	S2	sheet	conserved	N	--- 2.1 ---	O	none	sheet	S2	A	1070	S	1040	/C
/A	S	689	T	719	S2	sheet	high	N	--- 1.8 ---	O	conserved	sheet	S2	V	1068	V	1038	/A
/B	S	689	T	719	S2	sheet	high	N	--- 1.9 ---	O	conserved	sheet	S2	V	1068	V	1038	/B
/C	S	689	T	719	S2	sheet	high	N	--- 1.8 ---	O	conserved	sheet	S2	V	1068	V	1038	/C
/A	M	697	L	727	S2	sheet	high	N	--- 2.1 ---	O	conserved	sheet	S2	V	1060	V	1030	/A
/B	M	697	L	727	S2	sheet	high	N	--- 2.1 ---	O	conserved	sheet	S2	V	1060	V	1030	/B
/C	M	697	L	727	S2	sheet	high	N	--- 2.1 ---	O	conserved	sheet	S2	V	1060	V	1030	/C
/A	T	704	T	734	S2	sheet	conserved	N	--- 2.2 ---	O	none	loop	S2	T	732	A	702	/A
/B	T	704	T	734	S2	sheet	conserved	N	--- 2.2 ---	O	none	loop	S2	T	732	A	702	/B
/C	T	704	T	734	S2	sheet	conserved	N	--- 2.3 ---	O	none	loop	S2	T	732	A	702	/C
/A	N	721	N	751	S2	helix	conserved	N	--- 2.0 ---	O	none	helix	S2	T	747	Q	717	/A
/B	N	721	N	751	S2	helix	conserved	N	--- 2.0 ---	O	none	helix	S2	T	747	Q	717	/B
/C	N	721	N	751	S2	helix	conserved	N	--- 2.0 ---	O	none	helix	S2	T	747	Q	717	/C
/A	I	742	V	772	S2	helix	high	N	--- 2.2 ---	O	conserved	helix	S2	T	768	T	738	/A
/B	I	742	V	772	S2	helix	high	N	--- 2.3 ---	O	conserved	helix	S2	T	768	T	738	/B
/C	I	742	V	772	S2	helix	high	N	--- 2.3 ---	O	conserved	helix	S2	T	768	T	738	/C
/A	K	746	K	776	S2	helix	conserved	N	--- 2.4 ---	O	high	helix	S2	V	772	I	742	/A
/B	K	746	K	776	S2	helix	conserved	N	--- 2.3 ---	O	high	helix	S2	V	772	I	742	/B
/C	K	746	K	776	S2	helix	conserved	N	--- 2.3 ---	O	high	helix	S2	V	772	I	742	/C
/A	M	758	I	788	S2	sheet	high	N	--- 1.8 ---	O	conserved	sheet	S2	A	701	A	671	/C		x
/B	M	758	I	788	S2	sheet	high	N	--- 1.9 ---	O	conserved	sheet	S2	A	701	A	671	/A		x
/C	M	758	I	788	S2	sheet	high	N	--- 1.8 ---	O	conserved	sheet	S2	A	701	A	671	/B		x
/A	E	809	D	839	S2	loop	high	N	--- 2.1 ---	O	conserved	loop	S2	Q	836	Q	806	/A
/B	E	809	D	839	S2	loop	high	N	--- 2.0 ---	O	conserved	loop	S2	Q	836	Q	806	/B
/C	E	809	D	839	S2	loop	high	N	--- 2.1 ---	O	conserved	loop	S2	Q	836	Q	806	/C
/A	A	842	Q	872	S2	helix	none	N	--- 2.3 ---	O	conserved	helix	S2	E	868	E	838	/A
/B	A	842	Q	872	S2	helix	none	N	--- 2.3 ---	O	conserved	helix	S2	E	868	E	838	/B
/C	A	842	Q	872	S2	helix	none	N	--- 2.3 ---	O	conserved	helix	S2	E	868	E	838	/C
/A	A	845	S	875	S2	helix	none	N	--- 2.1 ---	O	conserved	helix	S2	A	871	A	841	/A
/B	A	845	S	875	S2	helix	none	N	--- 2.0 ---	O	conserved	helix	S2	A	871	A	841	/B
/C	A	845	S	875	S2	helix	none	N	--- 2.1 ---	O	conserved	helix	S2	A	871	A	841	/C
/A	A	846	A	876	S2	helix	conserved	N	--- 2.2 ---	O	none	helix	S2	Q	872	A	842	/A
/B	A	846	A	876	S2	helix	conserved	N	--- 2.2 ---	O	none	helix	S2	Q	872	A	842	/B
/C	A	846	A	876	S2	helix	conserved	N	--- 2.2 ---	O	none	helix	S2	Q	872	A	842	/C
/A	V	848	L	878	S2	helix	high	N	--- 2.1 ---	O	conserved	helix	S2	T	874	T	844	/A
/B	V	848	L	878	S2	helix	high	N	--- 2.1 ---	O	conserved	helix	S2	T	874	T	844	/B
/C	V	848	L	878	S2	helix	high	N	--- 2.1 ---	O	conserved	helix	S2	T	874	T	844	/C
/A	S	849	A	879	S2	helix	none	N	--- 2.2 ---	O	none	helix	S2	S	875	A	845	/A
/B	S	849	A	879	S2	helix	none	N	--- 2.1 ---	O	none	helix	S2	S	875	A	845	/B
/C	S	849	A	879	S2	helix	none	N	--- 2.1 ---	O	none	helix	S2	S	875	A	845	/C
/A	A	852	I	882	S2	helix	none	N	--- 2.1 ---	O	high	helix	S2	L	878	V	848	/A
/B	A	852	I	882	S2	helix	none	N	--- 2.0 ---	O	high	helix	S2	L	878	V	848	/B
/C	A	852	I	882	S2	helix	none	N	--- 2.1 ---	O	high	helix	S2	L	878	V	848	/C
/A	T	853	T	883	S2	helix	conserved	N	--- 2.5 ---	O	none	helix	S2	A	879	S	849	/A
/B	T	853	T	883	S2	helix	conserved	N	--- 2.5 ---	O	none	helix	S2	A	879	S	849	/B
/C	T	853	T	883	S2	helix	conserved	N	--- 2.6 ---	O	none	helix	S2	A	879	S	849	/C
/A	A	854	S	884	S2	helix	none	N	--- 1.8 ---	O	conserved	helix	S2	G	880	G	850	/A
/B	A	854	S	884	S2	helix	none	N	--- 1.9 ---	O	conserved	helix	S2	G	880	G	850	/B
/C	A	854	S	884	S2	helix	none	N	--- 1.9 ---	O	conserved	helix	S2	G	880	G	850	/C
/A	T	857	T	887	S2	helix	conserved	N	--- 2.4 ---	O	none	helix	S2	S	884	A	854	/A
/B	T	857	T	887	S2	helix	conserved	N	--- 2.4 ---	O	none	helix	S2	S	884	A	854	/B
/C	T	857	T	887	S2	helix	conserved	N	--- 2.5 ---	O	none	helix	S2	S	884	A	854	/C
/A	Q	896	Q	926	S2	helix	conserved	N	--- 2.0 ---	O	none	helix	S2	L	922	Q	892	/A
/B	Q	896	Q	926	S2	helix	conserved	N	--- 2.0 ---	O	none	helix	S2	L	922	Q	892	/B
/C	Q	896	Q	926	S2	helix	conserved	N	--- 2.0 ---	O	none	helix	S2	L	922	Q	892	/C
/A	K	899	S	929	S2	helix	low	N	--- 2.0 ---	O	conserved	helix	S2	N	925	N	895	/A
/B	K	899	S	929	S2	helix	low	N	--- 2.0 ---	O	conserved	helix	S2	N	925	N	895	/B
/C	K	899	S	929	S2	helix	low	N	--- 2.0 ---	O	conserved	helix	S2	N	925	N	895	/C
/A	S	902	G	932	S2	helix	none	N	--- 2.2 ---	O	conserved	helix	S2	N	928	N	898	/A
/B	S	902	G	932	S2	helix	none	N	--- 2.2 ---	O	conserved	helix	S2	N	928	N	898	/B
/C	S	902	G	932	S2	helix	none	N	--- 2.2 ---	O	conserved	helix	S2	N	928	N	898	/C
/A	Q	903	K	933	S2	helix	high	N	--- 2.1 ---	O	low	helix	S2	S	929	K	899	/A
/B	Q	903	K	933	S2	helix	high	N	--- 2.1 ---	O	low	helix	S2	S	929	K	899	/B
/C	Q	903	K	933	S2	helix	high	N	--- 2.1 ---	O	low	helix	S2	S	929	K	899	/C
/A	E	906	D	936	S2	helix	high	N	--- 2.0 ---	O	none	helix	S2	G	932	S	902	/A
/B	E	906	D	936	S2	helix	high	N	--- 2.1 ---	O	none	helix	S2	G	932	S	902	/B
/C	E	906	D	936	S2	helix	high	N	--- 2.0 ---	O	none	helix	S2	G	932	S	902	/C
/A	S	907	S	937	S2	helix	conserved	N	--- 2.2 ---	O	high	helix	S2	K	933	Q	903	/A
/B	S	907	S	937	S2	helix	conserved	N	--- 2.1 ---	O	high	helix	S2	K	933	Q	903	/B
/C	S	907	S	937	S2	helix	conserved	N	--- 2.1 ---	O	high	helix	S2	K	933	Q	903	/C
/A	T	909	S	939	S2	helix	high	N	--- 2.2 ---	O	conserved	helix	S2	Q	935	Q	905	/A
/B	T	909	S	939	S2	helix	high	N	--- 2.2 ---	O	conserved	helix	S2	Q	935	Q	905	/B
/C	T	909	S	939	S2	helix	high	N	--- 2.2 ---	O	conserved	helix	S2	Q	935	Q	905	/C
/A	T	910	S	940	S2	helix	high	N	--- 2.3 ---	O	high	helix	S2	D	936	E	906	/A
/B	T	910	S	940	S2	helix	high	N	--- 2.4 ---	O	high	helix	S2	D	936	E	906	/B
/C	T	910	S	940	S2	helix	high	N	--- 2.6 ---	O	high	helix	S2	D	936	E	906	/C
/C	T	910	S	940	S2	helix	high	N	--- 2.4 ---	O	conserved	helix	S2	S	937	S	907	/C
/A	G	916	G	946	S2	helix	conserved	N	--- 2.3 ---	O	high	helix	S2	S	943	T	913	/A
/B	G	916	G	946	S2	helix	conserved	N	--- 2.4 ---	O	high	helix	S2	S	943	T	913	/B
/C	G	916	G	946	S2	helix	conserved	N	--- 2.2 ---	O	high	helix	S2	S	943	T	913	/C
/A	V	1030	V	1060	S2	sheet	conserved	N	--- 2.1 ---	O	high	sheet	S2	L	727	M	697	/A
/B	V	1030	V	1060	S2	sheet	conserved	N	--- 2.1 ---	O	high	sheet	S2	L	727	M	697	/B
/C	V	1030	V	1060	S2	sheet	conserved	N	--- 2.1 ---	O	high	sheet	S2	L	727	M	697	/C
/A	V	1038	V	1068	S2	sheet	conserved	N	--- 1.9 ---	O	high	sheet	S2	T	719	S	689	/A
/B	V	1038	V	1068	S2	sheet	conserved	N	--- 2.0 ---	O	high	sheet	S2	T	719	S	689	/B
/C	V	1038	V	1068	S2	sheet	conserved	N	--- 1.9 ---	O	high	sheet	S2	T	719	S	689	/C
/A	S	1040	A	1070	S2	sheet	none	N	--- 2.0 ---	O	conserved	sheet	S2	N	717	N	687	/A
/B	S	1040	A	1070	S2	sheet	none	N	--- 1.9 ---	O	conserved	sheet	S2	N	717	N	687	/B
/C	S	1040	A	1070	S2	sheet	none	N	--- 1.9 ---	O	conserved	sheet	S2	N	717	N	687	/C
/A	R	1043	K	1073	S2	sheet	high	N	--- 2.2 ---	O	conserved	sheet	S2	I	714	I	684	/A
/B	R	1043	K	1073	S2	sheet	high	N	--- 2.2 ---	O	conserved	sheet	S2	I	714	I	684	/B
/C	R	1043	K	1073	S2	sheet	high	N	--- 2.2 ---	O	conserved	sheet	S2	I	714	I	684	/C
/A	I	1051	I	1081	S2	loop	conserved	N	--- 2.2 ---	O	high	sheet	S2	H	1088	Y	1058	/A
/B	I	1051	I	1081	S2	loop	conserved	N	--- 2.1 ---	O	high	sheet	S2	H	1088	Y	1058	/B
/C	I	1051	I	1081	S2	loop	conserved	N	--- 2.1 ---	O	high	sheet	S2	H	1088	Y	1058	/C
/A	C	1052	C	1082	S2	loop	conserved	N	--- 1.7 ---	O	high	loop	S2	V	1133	I	1103	/A
/B	C	1052	C	1082	S2	loop	conserved	N	--- 1.6 ---	O	high	loop	S2	V	1133	I	1103	/B
/C	C	1052	C	1082	S2	loop	conserved	N	--- 1.7 ---	O	high	loop	S2	V	1133	I	1103	/C
/A	Y	1058	H	1088	S2	sheet	high	N	--- 1.9 ---	O	conserved	loop	S2	I	1081	I	1051	/A
/B	Y	1058	H	1088	S2	sheet	high	N	--- 1.9 ---	O	conserved	loop	S2	I	1081	I	1051	/B
/C	Y	1058	H	1088	S2	sheet	high	N	--- 1.8 ---	O	conserved	loop	S2	I	1081	I	1051	/C
/A	N	1068	N	1098	S2	loop	conserved	N	--- 2.4 ---	O	none	loop	S2	H	1101	S	1071	/A
/B	N	1068	N	1098	S2	loop	conserved	N	--- 2.6 ---	O	none	loop	S2	H	1101	S	1071	/B
/C	N	1068	N	1098	S2	loop	conserved	N	--- 2.5 ---	O	none	loop	S2	H	1101	S	1071	/C
/A	I	1074	V	1104	S2	sheet	high	N	--- 2.1 ---	O	conserved	loop	S2	Q	1113	Q	1083	/A
/B	I	1074	V	1104	S2	sheet	high	N	--- 2.1 ---	O	conserved	loop	S2	Q	1113	Q	1083	/B
/C	I	1074	V	1104	S2	sheet	high	N	--- 2.3 ---	O	conserved	loop	S2	Q	1113	Q	1083	/C
/A	Q	1083	Q	1113	S2	loop	conserved	N	--- 1.9 ---	O	high	sheet	S2	V	1104	I	1074	/A
/B	Q	1083	Q	1113	S2	loop	conserved	N	--- 1.9 ---	O	high	sheet	S2	V	1104	I	1074	/B
/C	Q	1083	Q	1113	S2	loop	conserved	N	--- 2.0 ---	O	high	sheet	S2	V	1104	I	1074	/C
/A	A	1093	S	1123	S2	loop	none	N	--- 2.1 ---	O	conserved	loop	S2	A	1087	A	1057	/A
/B	A	1093	S	1123	S2	loop	none	N	--- 2.1 ---	O	conserved	loop	S2	A	1087	A	1057	/B
/C	A	1093	S	1123	S2	loop	none	N	--- 2.1 ---	O	conserved	loop	S2	A	1087	A	1057	/C
/A	I	1103	V	1133	S2	loop	high	N	--- 2.4 ---	O	conserved	loop	S2	A	1080	A	1050	/A
/B	I	1103	V	1133	S2	loop	high	N	--- 2.5 ---	O	conserved	loop	S2	A	1080	A	1050	/B
/C	I	1103	V	1133	S2	loop	high	N	--- 2.5 ---	O	conserved	loop	S2	A	1080	A	1050	/C
