# Supplementary material for: Design, structure and plasma binding of ancestral β-CoV scaffold antigens
Source: Nat Commun. 2023 Oct 16;14:6527. doi: 10.1038/s41467-023-42200-x (PMC10579346; doi:10.1038/s41467-023-42200-x)
Supplement: Supplementary file 5 — Supplementary Data 2 [file 41467_2023_42200_MOESM5_ESM.xlsx]

## Sheet: Description
Overview of hydrogen bonds formed by mutated residues in AnSA-6. List of all potential hydrogen bonds in AnSA-6 that involve at least one mutated residue with respect to the SARS-CoV-2 S protein (Wuhan wt), sorted by increasing sequence position of the hydrogen bond donor residue. Hydrogen bonds and saltbridges were identified using the “hbonds”-function in ChimeraX v1.3 with default settings. Se…

## Sheet: All
Chain	Donor	Pos	WT	Pos	Domain	Second Struct	Similarity	Donor atom	D-H..A [Å]	Acceptor atom	Similarity	Second Struct	Domain	WT	Pos	Acceptor	Pos	Chain	Inter-Domain	Inter-Chain	Salt bridge
/A	S	24	T	19	NTD	loop	high	OG	--- 1.9 ---	O	conserved	loop	NTD	L	18	L	23	/A
/A	N	25	T	20	NTD	loop	low	ND2	--- 1.9 ---	O	high	loop	NTD	N	74	D	78	/A
/B	N	25	T	20	NTD	loop	low	ND2	--- 2.2 ---	OD2	high	loop	NTD	N	74	D	78	/B
/C	N	25	T	20	NTD	loop	low	ND2	--- 2.2 ---	O	high	loop	NTD	N	74	D	78	/C
/A	K	26	R	21	NTD	loop	high	NZ	--- 2.4 ---	OD1	conserved	loop	NTD	D	138	D	142	/A			x
/C	K	26	R	21	NTD	loop	high	NZ	--- 2.0 ---	OD1	conserved	loop	NTD	D	138	D	142	/C			x
/B	S	27	T	22	NTD	loop	high	OG	--- 2.8 ---	O	none	loop	NTD	G	75	R	79	/B
/A	S	27	T	22	NTD	loop	high	N	--- 1.9 ---	O	none	loop	NTD	K	77	V	81	/A
/B	S	27	T	22	NTD	loop	high	N	--- 1.7 ---	O	none	loop	NTD	K	77	V	81	/B
/C	S	27	T	22	NTD	loop	high	N	--- 1.7 ---	O	none	loop	NTD	K	77	V	81	/C
/C	Q	33	*	*	NTD	sheet	none	NE2	--- 2.7 ---	OG1	conserved	sheet	NTD	T	63	T	68	/C
/A	F	34	*	*	NTD	sheet	none	N	--- 2.0 ---	O	conserved	sheet	NTD	V	62	V	67	/A
/B	F	34	*	*	NTD	sheet	none	N	--- 2.0 ---	O	conserved	sheet	NTD	V	62	V	67	/B
/C	F	34	*	*	NTD	sheet	none	N	--- 2.1 ---	O	conserved	sheet	NTD	V	62	V	67	/C
/A	S	37	F	32	NTD	loop	none	OG	--- 2.1 ---	OG	low	loop	NTD	Q	218	S	218	/A
/B	S	37	F	32	NTD	loop	none	OG	--- 2.2 ---	OG	low	loop	NTD	Q	218	S	218	/B
/A	R	38	T	33	NTD	loop	none	NH2	--- 2.0 ---	OD1	conserved	sheet	NTD	D	287	D	281	/A			x
/B	R	38	T	33	NTD	loop	none	NH2	--- 2.1 ---	OD1	conserved	sheet	NTD	D	287	D	281	/B			x
/C	R	38	T	33	NTD	loop	none	NH2	--- 2.1 ---	OD1	conserved	sheet	NTD	D	287	D	281	/C			x
/A	R	38	T	33	NTD	loop	none	NH2	--- 2.4 ---	O	conserved	sheet	NTD	A	288	A	282	/A
/B	R	38	T	33	NTD	loop	none	NH2	--- 2.4 ---	O	conserved	sheet	NTD	A	288	A	282	/B
/C	R	38	T	33	NTD	loop	none	NH2	--- 2.4 ---	O	conserved	sheet	NTD	A	288	A	282	/C
/A	R	39	R	34	NTD	loop	conserved	NH1	--- 1.9 ---	OE1	none	sheet	NTD	T	208	E	208	/A			x
/B	R	39	R	34	NTD	loop	conserved	NH1	--- 1.8 ---	OE1	none	sheet	NTD	T	208	E	208	/B			x
/A	Y	42	Y	37	NTD	loop	conserved	OH	--- 1.7 ---	O	none	sheet	NTD	L	54	Y	59	/A
/B	Y	42	Y	37	NTD	loop	conserved	OH	--- 1.8 ---	O	none	sheet	NTD	L	54	Y	59	/B
/C	Y	42	Y	37	NTD	loop	conserved	OH	--- 1.7 ---	O	none	sheet	NTD	L	54	Y	59	/C
/A	D	51	S	46	NTD	loop	low	N	--- 1.9 ---	O	high	loop	NTD	N	280	D	274	/A
/B	D	51	S	46	NTD	loop	low	N	--- 1.9 ---	O	high	loop	NTD	N	280	D	274	/B
/C	D	51	S	46	NTD	loop	low	N	--- 2.0 ---	O	high	loop	NTD	N	280	D	274	/C
/A	D	58	D	53	NTD	sheet	conserved	N	--- 2.3 ---	O	none	sheet	NTD	R	273	T	267	/A
/B	D	58	D	53	NTD	sheet	conserved	N	--- 2.3 ---	O	none	sheet	NTD	R	273	T	267	/B
/C	D	58	D	53	NTD	sheet	conserved	N	--- 2.2 ---	O	none	sheet	NTD	R	273	T	267	/C
/A	Y	59	L	54	NTD	sheet	none	N	--- 2.1 ---	OD1	conserved	sheet	NTD	D	53	D	58	/A
/C	Y	59	L	54	NTD	sheet	none	N	--- 2.1 ---	OD1	conserved	sheet	NTD	D	53	D	58	/C
/A	F	60	F	55	NTD	sheet	conserved	N	--- 2.4 ---	O	high	sheet	NTD	Q	271	K	265	/A
/C	F	60	F	55	NTD	sheet	conserved	N	--- 2.4 ---	O	high	sheet	NTD	Q	271	K	265	/C
/A	N	64	F	59	NTD	loop	none	N	--- 2.3 ---	O	conserved	loop	NTD	S	31	S	36	/A
/B	N	64	F	59	NTD	loop	none	N	--- 2.2 ---	O	conserved	loop	NTD	S	31	S	36	/B
/C	N	64	F	59	NTD	loop	none	N	--- 2.2 ---	O	conserved	loop	NTD	S	31	S	36	/C
/A	N	64	F	59	NTD	loop	none	ND2	--- 1.6 ---	OE1	none	loop	NTD	L	293	Q	287	/A
/A	V	67	V	62	NTD	sheet	conserved	N	--- 2.0 ---	O	none	sheet	NTD	*	*	F	34	/A
/B	V	67	V	62	NTD	sheet	conserved	N	--- 2.1 ---	O	none	sheet	NTD	*	*	F	34	/B
/C	V	67	V	62	NTD	sheet	conserved	N	--- 2.0 ---	O	none	sheet	NTD	*	*	F	34	/C
/A	R	69	W	64	NTD	sheet	none	N	--- 2.0 ---	O	conserved	loop	NTD	T	29	T	32	/A
/B	R	69	W	64	NTD	sheet	none	N	--- 1.9 ---	O	conserved	loop	NTD	T	29	T	32	/B
/B	R	69	W	64	NTD	sheet	none	NH2	--- 2.2 ---	OG1	conserved	loop	NTD	T	29	T	32	/B
/C	R	69	W	64	NTD	sheet	none	N	--- 1.9 ---	O	conserved	loop	NTD	T	29	T	32	/C
/C	R	69	W	64	NTD	sheet	none	NH2	--- 2.3 ---	OG1	conserved	loop	NTD	T	29	T	32	/C
/A	Y	70	F	65	NTD	sheet	high	N	--- 2.1 ---	O	conserved	sheet	NTD	Y	265	Y	259	/A
/B	Y	70	F	65	NTD	sheet	high	N	--- 2.1 ---	O	conserved	sheet	NTD	Y	265	Y	259	/B
/C	Y	70	F	65	NTD	sheet	high	N	--- 2.0 ---	O	conserved	sheet	NTD	Y	265	Y	259	/C
/A	L	71	H	66	NTD	sheet	none	N	--- 2.0 ---	OD2	conserved	loop	NTD	D	80	D	84	/A
/B	L	71	H	66	NTD	sheet	none	N	--- 1.9 ---	OD2	conserved	loop	NTD	D	80	D	84	/B
/C	L	71	H	66	NTD	sheet	none	N	--- 2.0 ---	OD2	conserved	loop	NTD	D	80	D	84	/C
/A	S	72	A	67	NTD	sheet	none	N	--- 1.9 ---	O	conserved	sheet	NTD	A	263	A	257	/A
/B	S	72	A	67	NTD	sheet	none	N	--- 1.9 ---	O	conserved	sheet	NTD	A	263	A	257	/B
/C	S	72	A	67	NTD	sheet	none	N	--- 2.0 ---	O	conserved	sheet	NTD	A	263	A	257	/C
/A	L	73	I	68	NTD	loop	high	N	--- 2.1 ---	O	conserved	loop	NTD	R	78	R	82	/A
/B	L	73	I	68	NTD	loop	high	N	--- 2.1 ---	O	conserved	loop	NTD	R	78	R	82	/B
/C	L	73	I	68	NTD	loop	high	N	--- 2.1 ---	O	conserved	loop	NTD	R	78	R	82	/C
/C	N	74	H	69	NTD	loop	high	N	--- 2.3 ---	O	conserved	loop	NTD	A	260	A	254	/C
/B	N	74	H	69	NTD	loop	high	N	--- 1.7 ---	OE1	none	loop	NTD	G	261	E	255	/B
/C	N	74	H	69	NTD	loop	high	ND2	--- 1.8 ---	OE2	none	loop	NTD	G	261	E	255	/C
/B	S	75	S	71	NTD	loop	conserved	N	--- 2.1 ---	OD1	high	loop	NTD	H	69	N	74	/B
/B	S	75	S	71	NTD	loop	conserved	OG	--- 1.6 ---	O	high	loop	NTD	T	73	S	77	/B
/C	S	75	S	71	NTD	loop	conserved	N	--- 2.5 ---	O	none	loop	NTD	T	76	I	80	/C
/C	S	75	S	71	NTD	loop	conserved	OG	--- 2.0 ---	O	none	loop	NTD	T	76	I	80	/C
/A	R	79	G	75	NTD	loop	none	NE	--- 1.8 ---	OD1	none	loop	NTD	G	72	D	76	/A			x
/A	R	79	G	75	NTD	loop	none	NH2	--- 1.8 ---	OD1	none	loop	NTD	G	72	D	76	/A			x
/C	R	79	G	75	NTD	loop	none	NH1	--- 2.0 ---	OD1	none	loop	NTD	G	72	D	76	/C			x
/A	I	80	T	76	NTD	loop	none	N	--- 2.0 ---	O	high	loop	NTD	T	73	S	77	/A
/B	I	80	T	76	NTD	loop	none	N	--- 2.4 ---	O	high	loop	NTD	T	73	S	77	/B
/A	V	81	K	77	NTD	loop	none	N	--- 2.3 ---	O	low	loop	NTD	T	20	N	25	/A
/C	V	81	K	77	NTD	loop	none	N	--- 2.2 ---	O	low	loop	NTD	T	20	N	25	/C
/B	V	81	K	77	NTD	loop	none	N	--- 2.1 ---	O	high	loop	NTD	N	74	D	78	/B
/B	R	82	R	78	NTD	loop	conserved	N	--- 2.1 ---	O	high	loop	NTD	I	68	L	73	/B
/C	R	82	R	78	NTD	loop	conserved	N	--- 2.1 ---	O	high	loop	NTD	I	68	L	73	/C
/A	D	84	D	80	NTD	loop	conserved	N	--- 2.3 ---	O	none	sheet	NTD	H	66	L	71	/A
/B	D	84	D	80	NTD	loop	conserved	N	--- 2.3 ---	O	none	sheet	NTD	H	66	L	71	/B
/C	D	84	D	80	NTD	loop	conserved	N	--- 2.3 ---	O	none	sheet	NTD	H	66	L	71	/C
/C	N	85	N	81	NTD	loop	conserved	ND2	--- 2.1 ---	O	none	sheet	NTD	T	240	V	240	/C
/A	I	88	L	84	NTD	loop	high	N	--- 2.0 ---	O	conserved	sheet	NTD	F	238	F	238	/A
/B	I	88	L	84	NTD	loop	high	N	--- 2.0 ---	O	conserved	sheet	NTD	F	238	F	238	/B
/C	I	88	L	84	NTD	loop	high	N	--- 1.9 ---	O	conserved	sheet	NTD	F	238	F	238	/C
/A	A	97	A	93	NTD	sheet	conserved	N	--- 2.0 ---	O	high	sheet	NTD	Y	266	F	260	/A
/B	A	97	A	93	NTD	sheet	conserved	N	--- 2.0 ---	O	high	sheet	NTD	Y	266	F	260	/B
/C	A	97	A	93	NTD	sheet	conserved	N	--- 2.1 ---	O	high	sheet	NTD	Y	266	F	260	/C
/A	A	98	S	94	NTD	sheet	none	N	--- 1.9 ---	O	conserved	sheet	NTD	R	190	R	190	/A
/B	A	98	S	94	NTD	sheet	none	N	--- 1.9 ---	O	conserved	sheet	NTD	R	190	R	190	/B
/C	A	98	S	94	NTD	sheet	none	N	--- 1.9 ---	O	conserved	sheet	NTD	R	190	R	190	/C
/A	T	99	T	95	NTD	sheet	conserved	OG1	--- 2.4 ---	O	high	sheet	NTD	N	188	H	188	/A
/B	T	99	T	95	NTD	sheet	conserved	OG1	--- 2.2 ---	O	high	sheet	NTD	N	188	H	188	/B
/C	T	99	T	95	NTD	sheet	conserved	OG1	--- 2.2 ---	O	high	sheet	NTD	N	188	H	188	/C
/A	E	100	E	96	NTD	sheet	conserved	N	--- 2.4 ---	O	high	sheet	NTD	N	188	H	188	/A
/B	E	100	E	96	NTD	sheet	conserved	N	--- 2.4 ---	O	high	sheet	NTD	N	188	H	188	/B
/C	E	100	E	96	NTD	sheet	conserved	N	--- 2.4 ---	O	high	sheet	NTD	N	188	H	188	/C
/A	K	101	K	97	NTD	loop	conserved	NZ	--- 1.5 ---	O	none	loop	NTD	Q	183	P	183	/A
/B	K	101	K	97	NTD	loop	conserved	NZ	--- 2.1 ---	O	none	loop	NTD	Q	183	P	183	/B
/C	K	101	K	97	NTD	loop	conserved	NZ	--- 1.8 ---	O	none	loop	NTD	Q	183	P	183	/C
/A	V	104	I	100	NTD	loop	high	N	--- 2.1 ---	OE1	conserved	sheet	NTD	E	96	E	100	/A
/B	V	104	I	100	NTD	loop	high	N	--- 2.1 ---	OE1	conserved	sheet	NTD	E	96	E	100	/B
/C	V	104	I	100	NTD	loop	high	N	--- 2.1 ---	OE1	conserved	sheet	NTD	E	96	E	100	/C
/A	R	106	R	102	NTD	sheet	conserved	NH2	--- 2.4 ---	OE1	high	loop	NTD	K	147	Q	153	/A
/A	R	106	R	102	NTD	sheet	conserved	N	--- 2.0 ---	O	high	sheet	NTD	L	241	I	241	/A
/B	R	106	R	102	NTD	sheet	conserved	N	--- 2.1 ---	O	high	sheet	NTD	L	241	I	241	/B
/C	R	106	R	102	NTD	sheet	conserved	N	--- 2.1 ---	O	high	sheet	NTD	L	241	I	241	/C
/A	G	107	G	103	NTD	sheet	conserved	N	--- 2.5 ---	O	high	sheet	NTD	L	241	I	241	/A
/B	G	107	G	103	NTD	sheet	conserved	N	--- 2.6 ---	O	high	sheet	NTD	L	241	I	241	/B
/C	G	107	G	103	NTD	sheet	conserved	N	--- 2.6 ---	O	high	sheet	NTD	L	241	I	241	/C
/A	I	109	I	105	NTD	sheet	conserved	N	--- 2.1 ---	O	high	sheet	NTD	Q	239	R	239	/A
/B	I	109	I	105	NTD	sheet	conserved	N	--- 2.1 ---	O	high	sheet	NTD	Q	239	R	239	/B
/C	I	109	I	105	NTD	sheet	conserved	N	--- 2.1 ---	O	high	sheet	NTD	Q	239	R	239	/C
/A	F	110	F	106	NTD	sheet	conserved	N	--- 1.9 ---	O	none	sheet	NTD	L	117	A	121	/A
/B	F	110	F	106	NTD	sheet	conserved	N	--- 1.9 ---	O	none	sheet	NTD	L	117	A	121	/B
/C	F	110	F	106	NTD	sheet	conserved	N	--- 1.9 ---	O	none	sheet	NTD	L	117	A	121	/C
/A	G	111	G	107	NTD	sheet	conserved	N	--- 2.2 ---	O	low	sheet	NTD	R	237	N	237	/A
/B	G	111	G	107	NTD	sheet	conserved	N	--- 2.1 ---	O	low	sheet	NTD	R	237	N	237	/B
/C	G	111	G	107	NTD	sheet	conserved	N	--- 2.0 ---	O	low	sheet	NTD	R	237	N	237	/C
/B	S	112	T	108	NTD	loop	high	OG	--- 2.0 ---	O	conserved	loop	NTD	N	234	N	234	/B
/C	T	113	T	109	NTD	loop	conserved	OG1	--- 2.5 ---	OG1	low	loop	NTD	K	113	T	117	/C
/B	S	118	T	114	NTD	loop	high	N	--- 2.0 ---	O	conserved	loop	NTD	D	111	D	115	/B
/C	S	118	T	114	NTD	loop	high	N	--- 2.2 ---	O	conserved	loop	NTD	D	111	D	115	/C
/A	S	118	T	114	NTD	loop	high	OG	--- 2.0 ---	O	low	loop	NTD	K	113	T	117	/A
/B	S	118	T	114	NTD	loop	high	OG	--- 2.0 ---	O	low	loop	NTD	K	113	T	117	/B
/C	S	118	T	114	NTD	loop	high	OG	--- 2.0 ---	O	low	loop	NTD	K	113	T	117	/C
/A	A	121	L	117	NTD	sheet	none	N	--- 1.9 ---	O	conserved	sheet	NTD	F	106	F	110	/A
/B	A	121	L	117	NTD	sheet	none	N	--- 1.9 ---	O	conserved	sheet	NTD	F	106	F	110	/B
/C	A	121	L	117	NTD	sheet	none	N	--- 2.0 ---	O	conserved	sheet	NTD	F	106	F	110	/C
/A	I	122	L	118	NTD	sheet	high	N	--- 2.0 ---	O	high	sheet	NTD	K	129	R	133	/A
/B	I	122	L	118	NTD	sheet	high	N	--- 2.1 ---	O	high	sheet	NTD	K	129	R	133	/B
/C	I	122	L	118	NTD	sheet	high	N	--- 2.1 ---	O	high	sheet	NTD	K	129	R	133	/C
/A	M	124	V	120	NTD	sheet	high	N	--- 2.1 ---	O	conserved	sheet	NTD	V	127	V	131	/A
/B	M	124	V	120	NTD	sheet	high	N	--- 2.1 ---	O	conserved	sheet	NTD	V	127	V	131	/B
/C	M	124	V	120	NTD	sheet	high	N	--- 2.1 ---	O	conserved	sheet	NTD	V	127	V	131	/C
/A	S	127	A	123	NTD	loop	none	OG	--- 2.1 ---	O	high	loop	NTD	K	147	Q	153	/A
/C	S	127	A	123	NTD	loop	none	OG	--- 2.1 ---	O	high	loop	NTD	K	147	Q	153	/C
/C	H	129	N	125	NTD	loop	high	N	--- 2.6 ---	O	conserved	loop	NTD	N	122	N	126	/C
/A	H	129	N	125	NTD	loop	high	ND1	--- 1.6 ---	O	conserved	loop	NTD	S	172	S	172	/A
/B	H	129	N	125	NTD	loop	high	ND1	--- 1.8 ---	O	conserved	loop	NTD	S	172	S	172	/B
/C	H	129	N	125	NTD	loop	high	ND1	--- 1.6 ---	O	conserved	loop	NTD	S	172	S	172	/C
/B	I	130	V	126	NTD	sheet	high	N	--- 2.0 ---	OG	conserved	loop	NTD	S	172	S	172	/B
/A	V	131	V	127	NTD	sheet	conserved	N	--- 2.1 ---	O	high	sheet	NTD	V	120	M	124	/A
/B	V	131	V	127	NTD	sheet	conserved	N	--- 2.0 ---	O	high	sheet	NTD	V	120	M	124	/B
/C	V	131	V	127	NTD	sheet	conserved	N	--- 2.1 ---	O	high	sheet	NTD	V	120	M	124	/C
/A	R	133	K	129	NTD	sheet	high	N	--- 2.2 ---	O	high	sheet	NTD	L	118	I	122	/A
/B	R	133	K	129	NTD	sheet	high	N	--- 2.3 ---	O	high	sheet	NTD	L	118	I	122	/B
/C	R	133	K	129	NTD	sheet	high	N	--- 2.3 ---	O	high	sheet	NTD	L	118	I	122	/C
/A	V	134	V	130	NTD	sheet	conserved	N	--- 2.1 ---	O	high	sheet	NTD	F	168	Y	168	/A
/B	V	134	V	130	NTD	sheet	conserved	N	--- 2.2 ---	O	high	sheet	NTD	F	168	Y	168	/B
/C	V	134	V	130	NTD	sheet	conserved	N	--- 2.1 ---	O	high	sheet	NTD	F	168	Y	168	/C
/A	N	136	E	132	NTD	sheet	high	ND2	--- 2.3 ---	OD1	conserved	loop	NTD	N	165	N	165	/A
/B	N	136	E	132	NTD	sheet	high	ND2	--- 2.5 ---	OD1	conserved	loop	NTD	N	165	N	165	/B
/C	N	136	E	132	NTD	sheet	high	ND2	--- 2.2 ---	OD1	conserved	loop	NTD	N	165	N	165	/C
/A	Q	138	Q	134	NTD	sheet	conserved	N	--- 2.1 ---	O	low	sheet	NTD	S	162	N	162	/A
/B	Q	138	Q	134	NTD	sheet	conserved	N	--- 2.3 ---	O	low	sheet	NTD	S	162	N	162	/B
/C	Q	138	Q	134	NTD	sheet	conserved	N	--- 2.3 ---	O	low	sheet	NTD	S	162	N	162	/C
/A	C	140	C	136	NTD	loop	conserved	N	--- 1.9 ---	O	high	loop	NTD	V	159	I	159	/A
/B	C	140	C	136	NTD	loop	conserved	N	--- 2.1 ---	O	high	loop	NTD	V	159	I	159	/B
/C	C	140	C	136	NTD	loop	conserved	N	--- 2.1 ---	O	high	loop	NTD	V	159	I	159	/C
/A	M	144	F	140	NTD	sheet	high	N	--- 2.6 ---	O	conserved	sheet	NTD	W	152	W	158	/A
/B	M	144	F	140	NTD	sheet	high	N	--- 2.3 ---	O	conserved	sheet	NTD	W	152	W	158	/B
/C	M	144	F	140	NTD	sheet	high	N	--- 2.2 ---	O	conserved	sheet	NTD	W	152	W	158	/C
/A	F	145	L	141	NTD	sheet	high	N	--- 2.2 ---	O	high	sheet	NTD	L	242	M	242	/A
/B	F	145	L	141	NTD	sheet	high	N	--- 2.5 ---	O	high	sheet	NTD	L	242	M	242	/B
/C	F	145	L	141	NTD	sheet	high	N	--- 2.4 ---	O	high	sheet	NTD	L	242	M	242	/C
/A	A	146	G	142	NTD	sheet	low	N	--- 1.9 ---	O	conserved	sheet	NTD	K	150	K	156	/A
/B	A	146	G	142	NTD	sheet	low	N	--- 1.7 ---	O	conserved	sheet	NTD	K	150	K	156	/B
/C	A	146	G	142	NTD	sheet	low	N	--- 1.8 ---	O	conserved	sheet	NTD	K	150	K	156	/C
/A	V	147	V	143	NTD	sheet	conserved	N	--- 2.4 ---	O	high	sheet	NTD	L	244	M	244	/A
/B	V	147	V	143	NTD	sheet	conserved	N	--- 2.5 ---	O	high	sheet	NTD	L	244	M	244	/B
/A	S	148	Y	144	NTD	sheet	none	OG	--- 1.7 ---	O	none	loop	NTD	*	*	T	151	/A
/B	R	149	Y	145	NTD	loop	none	NE	--- 2.0 ---	OE1	none	loop	NTD	G	181	E	181	/B			x
/B	R	149	Y	145	NTD	loop	none	NH2	--- 2.3 ---	OE1	none	loop	NTD	G	181	E	181	/B			x
/C	R	149	Y	145	NTD	loop	none	NE	--- 2.3 ---	OE1	none	loop	NTD	G	181	E	181	/C			x
/A	R	149	Y	145	NTD	loop	none	N	--- 1.9 ---	O	high	sheet	NTD	T	250	S	246	/A
/B	R	149	Y	145	NTD	loop	none	N	--- 2.2 ---	O	high	sheet	NTD	T	250	S	246	/B
/C	R	149	Y	145	NTD	loop	none	N	--- 2.1 ---	O	high	sheet	NTD	T	250	S	246	/C
/A	R	149	Y	145	NTD	loop	none	NH1	--- 2.6 ---	O	conserved	loop	NTD	A	260	A	254	/A
/A	T	151	*	*	NTD	loop	none	OG1	--- 1.8 ---	O	none	loop	NTD	*	*	P	150	/A
/C	G	152	H	146	NTD	loop	none	N	--- 2.2 ---	O	none	sheet	NTD	Y	144	S	148	/C
/C	Q	153	K	147	NTD	loop	high	NE2	--- 2.3 ---	O	none	loop	NTD	A	123	S	127	/C
/B	Q	153	K	147	NTD	loop	high	NE2	--- 2.0 ---	O	conserved	loop	NTD	D	178	D	178	/B
/A	H	154	N	148	NTD	loop	high	ND1	--- 2.1 ---	OG	none	loop	NTD	A	123	S	127	/A
/B	H	154	N	148	NTD	loop	high	ND1	--- 2.1 ---	OG	none	loop	NTD	A	123	S	127	/B
/C	H	154	N	148	NTD	loop	high	ND1	--- 2.2 ---	OG	none	loop	NTD	A	123	S	127	/C
/A	Y	155	N	149	NTD	loop	none	N	--- 2.3 ---	O	low	sheet	NTD	G	142	A	146	/A
/B	Y	155	N	149	NTD	loop	none	N	--- 2.1 ---	O	low	sheet	NTD	G	142	A	146	/B
/A	K	156	K	150	NTD	sheet	conserved	N	--- 2.5 ---	O	low	sheet	NTD	G	142	A	146	/A
/B	K	156	K	150	NTD	sheet	conserved	N	--- 2.5 ---	O	low	sheet	NTD	G	142	A	146	/B
/C	K	156	K	150	NTD	sheet	conserved	N	--- 2.2 ---	O	low	sheet	NTD	G	142	A	146	/C
/A	W	158	W	152	NTD	sheet	conserved	N	--- 2.1 ---	O	high	sheet	NTD	F	140	M	144	/A
/B	I	159	V	159	NTD	loop	high	N	--- 2.1 ---	O	high	sheet	NTD	S	151	T	157	/B
/A	T	161	S	161	NTD	sheet	high	N	--- 2.0 ---	O	conserved	sheet	NTD	Q	134	Q	138	/A
/B	T	161	S	161	NTD	sheet	high	N	--- 2.0 ---	O	conserved	sheet	NTD	Q	134	Q	138	/B
/B	T	161	S	161	NTD	sheet	high	OG1	--- 2.5 ---	OE1	conserved	sheet	NTD	Q	134	Q	138	/B
/C	T	161	S	161	NTD	sheet	high	N	--- 2.1 ---	O	conserved	sheet	NTD	Q	134	Q	138	/C
/C	T	161	S	161	NTD	sheet	high	OG1	--- 2.7 ---	OE1	conserved	sheet	NTD	Q	134	Q	138	/C
/A	N	162	S	162	NTD	sheet	low	ND2	--- 1.9 ---	OE1	conserved	sheet	NTD	Q	134	Q	138	/A
/B	N	162	S	162	NTD	sheet	low	ND2	--- 2.2 ---	OE1	conserved	sheet	NTD	Q	134	Q	138	/B
/C	N	162	S	162	NTD	sheet	low	ND2	--- 2.2 ---	OG1	high	sheet	NTD	S	161	T	161	/C
/A	R	164	N	164	NTD	loop	low	NH1	--- 2.9 ---	OD1	low	loop	NTD	S	112	N	116	/A
/A	R	164	N	164	NTD	loop	low	N	--- 2.5 ---	O	high	sheet	NTD	E	132	N	136	/A
/B	R	164	N	164	NTD	loop	low	N	--- 2.5 ---	O	high	sheet	NTD	E	132	N	136	/B
/C	R	164	N	164	NTD	loop	low	N	--- 2.1 ---	O	high	sheet	NTD	E	132	N	136	/C
/A	C	166	C	166	NTD	loop	conserved	N	--- 2.3 ---	O	low	loop	NTD	N	164	R	164	/A
/B	C	166	C	166	NTD	loop	conserved	N	--- 2.0 ---	O	low	loop	NTD	N	164	R	164	/B
/A	S	172	S	172	NTD	loop	conserved	N	--- 2.0 ---	O	high	sheet	NTD	V	126	I	130	/A
/B	S	172	S	172	NTD	loop	conserved	N	--- 2.1 ---	O	high	sheet	NTD	V	126	I	130	/B
/C	S	172	S	172	NTD	loop	conserved	N	--- 1.9 ---	O	high	sheet	NTD	V	126	I	130	/C
/B	S	172	S	172	NTD	loop	conserved	OG	--- 2.0 ---	O	high	loop	NTD	Q	173	K	173	/B
/A	K	182	K	182	NTD	loop	conserved	N	--- 2.3 ---	OG	low	loop	NTD	E	180	S	180	/A
/A	N	185	N	185	NTD	loop	conserved	ND2	--- 2.2 ---	OD1	high	loop	NTD	N	211	D	211	/A
/B	N	185	N	185	NTD	loop	conserved	ND2	--- 2.0 ---	OD1	high	loop	NTD	N	211	D	211	/B
/C	N	185	N	185	NTD	loop	conserved	ND2	--- 2.1 ---	OD1	high	loop	NTD	N	211	D	211	/C
/A	F	186	F	186	NTD	loop	conserved	N	--- 2.3 ---	O	high	loop	NTD	L	212	V	212	/A
/B	F	186	F	186	NTD	loop	conserved	N	--- 2.2 ---	O	high	loop	NTD	L	212	V	212	/B
/C	F	186	F	186	NTD	loop	conserved	N	--- 2.3 ---	O	high	loop	NTD	L	212	V	212	/C
/A	H	188	N	188	NTD	sheet	high	N	--- 2.3 ---	O	conserved	sheet	NTD	E	96	E	100	/A
/B	H	188	N	188	NTD	sheet	high	N	--- 2.4 ---	O	conserved	sheet	NTD	E	96	E	100	/B
/C	H	188	N	188	NTD	sheet	high	N	--- 2.3 ---	O	conserved	sheet	NTD	E	96	E	100	/C
/A	H	188	N	188	NTD	sheet	high	ND1	--- 2.0 ---	OH	high	sheet	NTD	H	207	Y	207	/A
/B	H	188	N	188	NTD	sheet	high	ND1	--- 2.2 ---	OH	high	sheet	NTD	H	207	Y	207	/B
/C	H	188	N	188	NTD	sheet	high	ND1	--- 2.0 ---	OH	high	sheet	NTD	H	207	Y	207	/C
/A	L	189	L	189	NTD	sheet	conserved	N	--- 2.2 ---	O	none	sheet	NTD	T	208	E	208	/A
/B	L	189	L	189	NTD	sheet	conserved	N	--- 2.2 ---	O	none	sheet	NTD	T	208	E	208	/B
/C	L	189	L	189	NTD	sheet	conserved	N	--- 2.2 ---	O	none	sheet	NTD	T	208	E	208	/C
/A	R	190	R	190	NTD	sheet	conserved	N	--- 2.0 ---	O	none	sheet	NTD	S	94	A	98	/A
/B	R	190	R	190	NTD	sheet	conserved	N	--- 1.9 ---	O	none	sheet	NTD	S	94	A	98	/B
/C	R	190	R	190	NTD	sheet	conserved	N	--- 1.9 ---	O	none	sheet	NTD	S	94	A	98	/C
/A	E	191	E	191	NTD	sheet	conserved	N	--- 2.0 ---	O	none	sheet	NTD	K	206	G	206	/A
/B	E	191	E	191	NTD	sheet	conserved	N	--- 2.0 ---	O	none	sheet	NTD	K	206	G	206	/B
/C	E	191	E	191	NTD	sheet	conserved	N	--- 2.1 ---	O	none	sheet	NTD	K	206	G	206	/C
/A	K	195	K	195	NTD	sheet	conserved	N	--- 2.1 ---	O	high	sheet	NTD	K	202	H	202	/A
/B	K	195	K	195	NTD	sheet	conserved	N	--- 2.2 ---	O	high	sheet	NTD	K	202	H	202	/B
/C	K	195	K	195	NTD	sheet	conserved	N	--- 2.2 ---	O	high	sheet	NTD	K	202	H	202	/C
/A	V	197	I	197	NTD	sheet	high	N	--- 2.1 ---	O	high	sheet	NTD	Y	200	F	200	/A
/B	V	197	I	197	NTD	sheet	high	N	--- 2.1 ---	O	high	sheet	NTD	Y	200	F	200	/B
/C	V	197	I	197	NTD	sheet	high	N	--- 2.1 ---	O	high	sheet	NTD	Y	200	F	200	/C
/A	F	200	Y	200	NTD	sheet	high	N	--- 2.0 ---	O	high	sheet	NTD	I	197	V	197	/A
/B	F	200	Y	200	NTD	sheet	high	N	--- 2.0 ---	O	high	sheet	NTD	I	197	V	197	/B
/C	F	200	Y	200	NTD	sheet	high	N	--- 2.1 ---	O	high	sheet	NTD	I	197	V	197	/C
/A	L	201	F	201	NTD	sheet	high	N	--- 2.1 ---	O	conserved	sheet	NTD	L	229	L	229	/A
/B	L	201	F	201	NTD	sheet	high	N	--- 2.2 ---	O	conserved	sheet	NTD	L	229	L	229	/B
/C	L	201	F	201	NTD	sheet	high	N	--- 2.2 ---	O	conserved	sheet	NTD	L	229	L	229	/C
/A	H	202	K	202	NTD	sheet	high	N	--- 1.9 ---	O	conserved	sheet	NTD	K	195	K	195	/A
/B	H	202	K	202	NTD	sheet	high	N	--- 1.9 ---	O	conserved	sheet	NTD	K	195	K	195	/B
/C	H	202	K	202	NTD	sheet	high	N	--- 1.8 ---	O	conserved	sheet	NTD	K	195	K	195	/C
/A	V	203	I	203	NTD	sheet	high	N	--- 2.1 ---	O	low	sheet	NTD	V	227	F	227	/A
/B	V	203	I	203	NTD	sheet	high	N	--- 2.0 ---	O	low	sheet	NTD	V	227	F	227	/B
/C	V	203	I	203	NTD	sheet	high	N	--- 2.2 ---	O	low	sheet	NTD	V	227	F	227	/C
/A	S	205	S	205	NTD	sheet	conserved	N	--- 2.0 ---	O	high	sheet	NTD	E	224	K	224	/A
/B	S	205	S	205	NTD	sheet	conserved	N	--- 2.0 ---	O	high	sheet	NTD	E	224	K	224	/B
/C	S	205	S	205	NTD	sheet	conserved	N	--- 2.0 ---	O	high	sheet	NTD	E	224	K	224	/C
/A	G	206	K	206	NTD	sheet	none	N	--- 2.2 ---	O	conserved	sheet	NTD	E	191	E	191	/A
/B	G	206	K	206	NTD	sheet	none	N	--- 2.2 ---	O	conserved	sheet	NTD	E	191	E	191	/B
/C	G	206	K	206	NTD	sheet	none	N	--- 2.2 ---	O	conserved	sheet	NTD	E	191	E	191	/C
/A	E	208	T	208	NTD	sheet	none	N	--- 2.1 ---	O	conserved	sheet	NTD	L	189	L	189	/A
/B	E	208	T	208	NTD	sheet	none	N	--- 2.1 ---	O	conserved	sheet	NTD	L	189	L	189	/B
/C	E	208	T	208	NTD	sheet	none	N	--- 2.1 ---	O	conserved	sheet	NTD	L	189	L	189	/C
/A	V	212	L	212	NTD	loop	high	N	--- 2.4 ---	O	conserved	loop	NTD	F	186	F	186	/A
/B	V	212	L	212	NTD	loop	high	N	--- 2.6 ---	O	conserved	loop	NTD	F	186	F	186	/B
/C	V	212	L	212	NTD	loop	high	N	--- 2.6 ---	O	conserved	loop	NTD	F	186	F	186	/C
/A	G	219	G	219	NTD	loop	conserved	N	--- 2.6 ---	O	none	loop	NTD	F	32	S	37	/A
/B	G	219	G	219	NTD	loop	conserved	N	--- 2.6 ---	O	none	loop	NTD	F	32	S	37	/B
/C	G	219	G	219	NTD	loop	conserved	N	--- 2.5 ---	O	none	loop	NTD	F	32	S	37	/C
/A	K	224	E	224	NTD	sheet	high	N	--- 2.4 ---	O	conserved	sheet	NTD	S	205	S	205	/A
/B	K	224	E	224	NTD	sheet	high	N	--- 2.2 ---	O	conserved	sheet	NTD	S	205	S	205	/B
/C	K	224	E	224	NTD	sheet	high	N	--- 2.3 ---	O	conserved	sheet	NTD	S	205	S	205	/C
/A	I	226	L	226	NTD	sheet	high	N	--- 1.9 ---	O	high	sheet	NTD	I	203	V	203	/A
/B	I	226	L	226	NTD	sheet	high	N	--- 1.8 ---	O	high	sheet	NTD	I	203	V	203	/B
/C	I	226	L	226	NTD	sheet	high	N	--- 1.8 ---	O	high	sheet	NTD	I	203	V	203	/C
/A	F	227	V	227	NTD	sheet	low	N	--- 2.3 ---	O	high	sheet	NTD	I	203	V	203	/A
/B	F	227	V	227	NTD	sheet	low	N	--- 2.3 ---	O	high	sheet	NTD	I	203	V	203	/B
/C	F	227	V	227	NTD	sheet	low	N	--- 2.3 ---	O	high	sheet	NTD	I	203	V	203	/C
/B	K	228	D	228	NTD	sheet	low	NZ	--- 2.4 ---	OD2	low	loop	NTD	K	41	D	46	/B			x
/C	K	228	D	228	NTD	sheet	low	NZ	--- 2.1 ---	OD2	low	loop	NTD	K	41	D	46	/C			x
/B	K	228	D	228	NTD	sheet	low	NZ	--- 2.6 ---	OE1	conserved	sheet	RBD	E	516	E	509	/A	x	x	x
/C	K	228	D	228	NTD	sheet	low	NZ	--- 2.8 ---	OE1	conserved	sheet	RBD	E	516	E	509	/B	x	x	x
/A	L	229	L	229	NTD	sheet	conserved	N	--- 2.1 ---	O	high	sheet	NTD	F	201	L	201	/A
/B	L	229	L	229	NTD	sheet	conserved	N	--- 2.2 ---	O	high	sheet	NTD	F	201	L	201	/B
/C	L	229	L	229	NTD	sheet	conserved	N	--- 2.1 ---	O	high	sheet	NTD	F	201	L	201	/C
/A	L	231	I	231	NTD	loop	high	N	--- 2.0 ---	O	conserved	sheet	NTD	L	229	L	229	/A
/B	L	231	I	231	NTD	loop	high	N	--- 2.0 ---	O	conserved	sheet	NTD	L	229	L	229	/B
/C	L	231	I	231	NTD	loop	high	N	--- 2.0 ---	O	conserved	sheet	NTD	L	229	L	229	/C
/A	N	237	R	237	NTD	sheet	low	N	--- 2.0 ---	O	conserved	sheet	NTD	G	107	G	111	/A
/B	N	237	R	237	NTD	sheet	low	N	--- 2.0 ---	O	conserved	sheet	NTD	G	107	G	111	/B
/C	N	237	R	237	NTD	sheet	low	N	--- 1.9 ---	O	conserved	sheet	NTD	G	107	G	111	/C
/A	N	237	R	237	NTD	sheet	low	ND2	--- 2.1 ---	O	high	loop	NTD	T	108	S	112	/A
/B	N	237	R	237	NTD	sheet	low	ND2	--- 2.0 ---	O	high	loop	NTD	T	108	S	112	/B
/C	N	237	R	237	NTD	sheet	low	ND2	--- 2.1 ---	O	high	loop	NTD	T	108	S	112	/C
/A	F	238	F	238	NTD	sheet	conserved	N	--- 2.1 ---	O	high	loop	NTD	L	84	I	88	/A
/B	F	238	F	238	NTD	sheet	conserved	N	--- 2.2 ---	O	high	loop	NTD	L	84	I	88	/B
/C	F	238	F	238	NTD	sheet	conserved	N	--- 2.1 ---	O	high	loop	NTD	L	84	I	88	/C
/A	R	239	Q	239	NTD	sheet	high	NH1	--- 2.3 ---	O	conserved	loop	NTD	N	81	N	85	/A
/B	R	239	Q	239	NTD	sheet	high	NH1	--- 2.3 ---	O	conserved	loop	NTD	N	81	N	85	/B
/C	R	239	Q	239	NTD	sheet	high	NH1	--- 2.1 ---	O	conserved	loop	NTD	N	81	N	85	/C
/A	R	239	Q	239	NTD	sheet	high	N	--- 2.3 ---	O	conserved	sheet	NTD	I	105	I	109	/A
/B	R	239	Q	239	NTD	sheet	high	N	--- 2.3 ---	O	conserved	sheet	NTD	I	105	I	109	/B
/C	R	239	Q	239	NTD	sheet	high	N	--- 2.3 ---	O	conserved	sheet	NTD	I	105	I	109	/C
/A	R	239	Q	239	NTD	sheet	high	NH1	--- 2.1 ---	O	high	loop	NTD	N	137	D	141	/A
/A	R	239	Q	239	NTD	sheet	high	NH2	--- 2.4 ---	O	high	loop	NTD	N	137	D	141	/A
/B	R	239	Q	239	NTD	sheet	high	NH1	--- 2.2 ---	O	high	loop	NTD	N	137	D	141	/B
/B	R	239	Q	239	NTD	sheet	high	NH2	--- 2.3 ---	O	high	loop	NTD	N	137	D	141	/B
/C	R	239	Q	239	NTD	sheet	high	NH1	--- 2.3 ---	O	high	loop	NTD	N	137	D	141	/C
/C	R	239	Q	239	NTD	sheet	high	NH2	--- 2.3 ---	O	high	loop	NTD	N	137	D	141	/C
/A	I	241	L	241	NTD	sheet	high	N	--- 2.0 ---	O	conserved	sheet	NTD	G	103	G	107	/A
/B	I	241	L	241	NTD	sheet	high	N	--- 2.1 ---	O	conserved	sheet	NTD	G	103	G	107	/B
/C	I	241	L	241	NTD	sheet	high	N	--- 2.0 ---	O	conserved	sheet	NTD	G	103	G	107	/C
/A	T	243	A	243	NTD	sheet	none	N	--- 2.0 ---	O	high	loop	NTD	I	100	V	104	/A
/B	T	243	A	243	NTD	sheet	none	N	--- 2.1 ---	O	high	loop	NTD	I	100	V	104	/B
/C	T	243	A	243	NTD	sheet	none	N	--- 2.1 ---	O	high	loop	NTD	I	100	V	104	/C
/A	M	244	L	244	NTD	sheet	high	N	--- 2.3 ---	O	high	sheet	NTD	L	141	F	145	/A
/B	M	244	L	244	NTD	sheet	high	N	--- 2.2 ---	O	high	sheet	NTD	L	141	F	145	/B
/C	M	244	L	244	NTD	sheet	high	N	--- 2.2 ---	O	high	sheet	NTD	L	141	F	145	/C
/A	F	245	L	249	NTD	sheet	high	N	--- 1.8 ---	O	none	loop	NTD	T	259	G	253	/A
/B	F	245	L	249	NTD	sheet	high	N	--- 1.6 ---	O	none	loop	NTD	T	259	G	253	/B
/C	F	245	L	249	NTD	sheet	high	N	--- 2.0 ---	O	none	loop	NTD	T	259	G	253	/C
/A	S	246	T	250	NTD	sheet	high	N	--- 2.4 ---	O	conserved	sheet	NTD	V	143	V	147	/A
/B	S	246	T	250	NTD	sheet	high	N	--- 2.5 ---	O	conserved	sheet	NTD	V	143	V	147	/B
/A	S	246	T	250	NTD	sheet	high	OG	--- 1.5 ---	O	conserved	loop	NTD	S	256	S	250	/A
/B	S	246	T	250	NTD	sheet	high	OG	--- 1.5 ---	O	conserved	loop	NTD	S	256	S	250	/B
/C	S	246	T	250	NTD	sheet	high	OG	--- 1.6 ---	O	conserved	loop	NTD	S	256	S	250	/C
/A	T	248	S	254	NTD	loop	high	N	--- 2.2 ---	OG	high	sheet	NTD	T	250	S	246	/A
/C	T	248	S	254	NTD	loop	high	N	--- 2.2 ---	OG	high	sheet	NTD	T	250	S	246	/C
/B	T	248	S	254	NTD	loop	high	OG1	--- 1.6 ---	O	conserved	loop	NTD	P	251	P	247	/B
/A	G	253	T	259	NTD	loop	none	N	--- 1.7 ---	O	high	sheet	NTD	L	249	F	245	/A
/B	G	253	T	259	NTD	loop	none	N	--- 2.0 ---	O	high	sheet	NTD	L	249	F	245	/B
/C	G	253	T	259	NTD	loop	none	N	--- 2.0 ---	O	high	sheet	NTD	L	249	F	245	/C
/A	A	254	A	260	NTD	loop	conserved	N	--- 2.5 ---	OD1	high	loop	NTD	H	69	N	74	/A
/C	A	254	A	260	NTD	loop	conserved	N	--- 2.4 ---	OD1	high	loop	NTD	H	69	N	74	/C
/A	A	256	A	262	NTD	loop	conserved	N	--- 2.1 ---	OE2	none	loop	NTD	G	261	E	255	/A
/A	A	257	A	263	NTD	sheet	conserved	N	--- 2.4 ---	O	none	sheet	NTD	A	67	S	72	/A
/A	Y	259	Y	265	NTD	sheet	conserved	N	--- 2.1 ---	O	high	sheet	NTD	F	65	Y	70	/A
/B	Y	259	Y	265	NTD	sheet	conserved	N	--- 2.1 ---	O	high	sheet	NTD	F	65	Y	70	/B
/C	Y	259	Y	265	NTD	sheet	conserved	N	--- 2.1 ---	O	high	sheet	NTD	F	65	Y	70	/C
/A	F	260	Y	266	NTD	sheet	high	N	--- 1.9 ---	O	conserved	sheet	NTD	A	93	A	97	/A
/B	F	260	Y	266	NTD	sheet	high	N	--- 2.0 ---	O	conserved	sheet	NTD	A	93	A	97	/B
/C	F	260	Y	266	NTD	sheet	high	N	--- 2.0 ---	O	conserved	sheet	NTD	A	93	A	97	/C
/A	K	265	Q	271	NTD	sheet	high	N	--- 2.0 ---	O	conserved	sheet	NTD	F	55	F	60	/A
/B	K	265	Q	271	NTD	sheet	high	N	--- 1.8 ---	O	conserved	sheet	NTD	F	55	F	60	/B
/C	K	265	Q	271	NTD	sheet	high	N	--- 2.0 ---	O	conserved	sheet	NTD	F	55	F	60	/C
/A	T	267	R	273	NTD	sheet	none	N	--- 2.1 ---	O	conserved	sheet	NTD	D	53	D	58	/A
/B	T	267	R	273	NTD	sheet	none	N	--- 2.1 ---	O	conserved	sheet	NTD	D	53	D	58	/B
/C	T	267	R	273	NTD	sheet	none	N	--- 2.1 ---	O	conserved	sheet	NTD	D	53	D	58	/C
/A	T	267	R	273	NTD	sheet	none	OG1	--- 2.3 ---	O	high	sheet	NTD	Q	271	K	265	/A
/B	T	267	R	273	NTD	sheet	none	OG1	--- 2.2 ---	O	high	sheet	NTD	Q	271	K	265	/B
/C	T	267	R	273	NTD	sheet	none	OG1	--- 2.4 ---	O	high	sheet	NTD	Q	271	K	265	/C
/A	M	270	L	276	NTD	sheet	high	N	--- 2.2 ---	O	conserved	sheet	NTD	V	289	V	283	/A
/B	M	270	L	276	NTD	sheet	high	N	--- 2.1 ---	O	conserved	sheet	NTD	V	289	V	283	/B
/C	M	270	L	276	NTD	sheet	high	N	--- 2.2 ---	O	conserved	sheet	NTD	V	289	V	283	/C
/A	F	273	Y	279	NTD	sheet	high	N	--- 2.1 ---	O	conserved	sheet	NTD	V	47	V	52	/A
/B	F	273	Y	279	NTD	sheet	high	N	--- 2.1 ---	O	conserved	sheet	NTD	V	47	V	52	/B
/C	F	273	Y	279	NTD	sheet	high	N	--- 2.1 ---	O	conserved	sheet	NTD	V	47	V	52	/C
/A	D	274	N	280	NTD	loop	high	N	--- 1.9 ---	O	conserved	loop	NTD	T	284	T	278	/A
/B	D	274	N	280	NTD	loop	high	N	--- 1.8 ---	O	conserved	loop	NTD	T	284	T	278	/B
/C	D	274	N	280	NTD	loop	high	N	--- 1.9 ---	O	conserved	loop	NTD	T	284	T	278	/C
/A	G	277	G	283	NTD	loop	conserved	N	--- 2.0 ---	O	high	loop	NTD	N	280	D	274	/A
/B	G	277	G	283	NTD	loop	conserved	N	--- 2.0 ---	O	high	loop	NTD	N	280	D	274	/B
/C	G	277	G	283	NTD	loop	conserved	N	--- 2.0 ---	O	high	loop	NTD	N	280	D	274	/C
/A	T	280	T	286	NTD	sheet	conserved	OG1	--- 2.0 ---	OD1	high	loop	NTD	N	280	D	274	/A
/B	T	280	T	286	NTD	sheet	conserved	OG1	--- 1.9 ---	OD1	high	loop	NTD	N	280	D	274	/B
/C	T	280	T	286	NTD	sheet	conserved	OG1	--- 1.8 ---	OD1	high	loop	NTD	N	280	D	274	/C
/A	V	283	V	289	NTD	sheet	conserved	N	--- 2.1 ---	O	high	sheet	NTD	L	276	M	270	/A
/B	V	283	V	289	NTD	sheet	conserved	N	--- 2.1 ---	O	high	sheet	NTD	L	276	M	270	/B
/C	V	283	V	289	NTD	sheet	conserved	N	--- 2.1 ---	O	high	sheet	NTD	L	276	M	270	/C
/A	S	286	A	292	NTD	loop	none	N	--- 2.1 ---	OD1	conserved	sheet	NTD	D	290	D	284	/A
/B	S	286	A	292	NTD	loop	none	N	--- 2.2 ---	OD1	conserved	sheet	NTD	D	290	D	284	/B
/C	S	286	A	292	NTD	loop	none	N	--- 2.2 ---	OD1	conserved	sheet	NTD	D	290	D	284	/C
/A	S	286	A	292	NTD	loop	none	OG	--- 2.1 ---	O	conserved	loop	S1	F	318	F	312	/A	x
/B	S	286	A	292	NTD	loop	none	OG	--- 2.1 ---	O	conserved	loop	S1	F	318	F	312	/B	x
/C	S	286	A	292	NTD	loop	none	OG	--- 2.0 ---	O	conserved	loop	S1	F	318	F	312	/C	x
/A	Q	287	L	293	NTD	loop	none	NE2	--- 2.6 ---	O	conserved	loop	NTD	F	58	F	63	/A
/A	Q	287	L	293	NTD	loop	none	N	--- 2.0 ---	O	conserved	sheet	NTD	D	290	D	284	/A
/B	Q	287	L	293	NTD	loop	none	N	--- 2.0 ---	O	conserved	sheet	NTD	D	290	D	284	/B
/C	Q	287	L	293	NTD	loop	none	N	--- 2.1 ---	O	conserved	sheet	NTD	D	290	D	284	/C
/A	L	293	T	299	NTD	helix	none	N	--- 2.1 ---	O	conserved	helix	NTD	P	295	P	289	/A
/B	L	293	T	299	NTD	helix	none	N	--- 2.1 ---	O	conserved	helix	NTD	P	295	P	289	/B
/C	L	293	T	299	NTD	helix	none	N	--- 2.1 ---	O	conserved	helix	NTD	P	295	P	289	/C
/A	V	297	L	303	NTD	helix	high	N	--- 2.0 ---	O	none	helix	NTD	T	299	L	293	/A
/B	V	297	L	303	NTD	helix	high	N	--- 2.0 ---	O	none	helix	NTD	T	299	L	293	/B
/C	V	297	L	303	NTD	helix	high	N	--- 2.0 ---	O	none	helix	NTD	T	299	L	293	/C
/A	S	299	S	305	NTD	loop	conserved	OG	--- 2.0 ---	O	high	helix	NTD	L	303	V	297	/A
/B	S	299	S	305	NTD	loop	conserved	OG	--- 2.0 ---	O	high	helix	NTD	L	303	V	297	/B
/C	S	299	S	305	NTD	loop	conserved	OG	--- 2.0 ---	O	high	helix	NTD	L	303	V	297	/C
/A	K	318	E	324	RBD	loop	high	NZ	--- 1.9 ---	OE1	high	loop	RBD	K	537	Q	530	/A
/B	K	318	E	324	RBD	loop	high	NZ	--- 2.0 ---	OE1	high	loop	RBD	K	537	Q	530	/B
/C	K	318	E	324	RBD	loop	high	NZ	--- 2.1 ---	OE1	high	loop	RBD	K	537	Q	530	/C
/A	V	320	I	326	RBD	sheet	high	N	--- 1.9 ---	O	conserved	sheet	RBD	N	540	N	533	/A
/B	V	320	I	326	RBD	sheet	high	N	--- 2.0 ---	O	conserved	sheet	RBD	N	540	N	533	/B
/C	V	320	I	326	RBD	sheet	high	N	--- 2.0 ---	O	conserved	sheet	RBD	N	540	N	533	/C
/B	N	328	N	334	RBD	loop	conserved	ND2	--- 2.5 ---	O	high	loop	RBD	N	360	D	354	/B
/C	N	328	N	334	RBD	loop	conserved	ND2	--- 2.7 ---	O	high	loop	RBD	N	360	D	354	/C
/A	E	348	N	354	RBD	sheet	high	N	--- 2.5 ---	O	conserved	sheet	RBD	S	399	S	393	/A
/B	E	348	N	354	RBD	sheet	high	N	--- 2.5 ---	O	conserved	sheet	RBD	S	399	S	393	/B
/C	E	348	N	354	RBD	sheet	high	N	--- 2.6 ---	O	conserved	sheet	RBD	S	399	S	393	/C
/A	T	350	K	356	RBD	sheet	low	N	--- 2.1 ---	O	conserved	sheet	RBD	A	397	A	391	/A
/A	T	350	K	356	RBD	sheet	low	OG1	--- 2.6 ---	O	conserved	sheet	RBD	A	397	A	391	/A
/B	T	350	K	356	RBD	sheet	low	N	--- 2.3 ---	O	conserved	sheet	RBD	A	397	A	391	/B
/B	T	350	K	356	RBD	sheet	low	OG1	--- 2.5 ---	O	conserved	sheet	RBD	A	397	A	391	/B
/C	T	350	K	356	RBD	sheet	low	N	--- 2.3 ---	O	conserved	sheet	RBD	A	397	A	391	/C
/C	T	350	K	356	RBD	sheet	low	OG1	--- 2.6 ---	O	conserved	sheet	RBD	A	397	A	391	/C
/A	R	351	R	357	RBD	sheet	conserved	NH2	--- 2.0 ---	OG	low	sheet	RBD	N	394	S	388	/A
/B	R	351	R	357	RBD	sheet	conserved	NH2	--- 1.8 ---	OG	low	sheet	RBD	N	394	S	388	/B
/C	R	351	R	357	RBD	sheet	conserved	NH2	--- 2.1 ---	OG	low	sheet	RBD	N	394	S	388	/C
/A	D	354	N	360	RBD	loop	high	N	--- 2.1 ---	O	conserved	loop	RBD	T	523	T	516	/A
/B	D	354	N	360	RBD	loop	high	N	--- 2.2 ---	O	conserved	loop	RBD	T	523	T	516	/B
/C	D	354	N	360	RBD	loop	high	N	--- 2.2 ---	O	conserved	loop	RBD	T	523	T	516	/C
/A	T	366	A	372	RBD	loop	none	N	--- 2.1 ---	O	conserved	helix	RBD	L	368	L	362	/A
/B	T	366	A	372	RBD	loop	none	N	--- 2.0 ---	O	conserved	helix	RBD	L	368	L	362	/B
/C	T	366	A	372	RBD	loop	none	N	--- 2.0 ---	O	conserved	helix	RBD	L	368	L	362	/C
/A	S	387	T	393	RBD	loop	high	N	--- 2.1 ---	O	conserved	sheet	RBD	E	516	E	509	/A
/A	S	387	T	393	RBD	loop	high	OG	--- 2.0 ---	OE2	conserved	sheet	RBD	E	516	E	509	/A
/B	S	387	T	393	RBD	loop	high	N	--- 2.1 ---	O	conserved	sheet	RBD	E	516	E	509	/B
/C	S	387	T	393	RBD	loop	high	N	--- 2.1 ---	O	conserved	sheet	RBD	E	516	E	509	/C
/A	S	388	N	394	RBD	sheet	low	OG	--- 1.9 ---	O	high	loop	RBD	T	393	S	387	/A
/B	S	388	N	394	RBD	sheet	low	OG	--- 2.0 ---	O	high	loop	RBD	T	393	S	387	/B
/C	S	388	N	394	RBD	sheet	low	OG	--- 2.1 ---	O	high	loop	RBD	T	393	S	387	/C
/A	A	391	A	397	RBD	sheet	conserved	N	--- 2.0 ---	O	low	sheet	RBD	K	356	T	350	/A
/B	A	391	A	397	RBD	sheet	conserved	N	--- 2.1 ---	O	low	sheet	RBD	K	356	T	350	/B
/C	A	391	A	397	RBD	sheet	conserved	N	--- 2.1 ---	O	low	sheet	RBD	K	356	T	350	/C
/A	S	393	S	399	RBD	sheet	conserved	N	--- 2.1 ---	O	high	sheet	RBD	N	354	E	348	/A
/B	S	393	S	399	RBD	sheet	conserved	N	--- 2.2 ---	O	high	sheet	RBD	N	354	E	348	/B
/C	S	393	S	399	RBD	sheet	conserved	N	--- 2.2 ---	O	high	sheet	RBD	N	354	E	348	/C
/A	V	395	V	401	RBD	sheet	conserved	N	--- 2.4 ---	O	low	loop	RBD	A	348	P	342	/A
/B	V	395	V	401	RBD	sheet	conserved	N	--- 2.4 ---	O	low	loop	RBD	A	348	P	342	/B
/C	V	395	V	401	RBD	sheet	conserved	N	--- 2.5 ---	O	low	loop	RBD	A	348	P	342	/C
/A	V	396	I	402	RBD	sheet	high	N	--- 2.1 ---	O	conserved	sheet	RBD	Y	508	Y	501	/A
/B	V	396	I	402	RBD	sheet	high	N	--- 2.2 ---	O	conserved	sheet	RBD	Y	508	Y	501	/B
/C	V	396	I	402	RBD	sheet	high	N	--- 2.1 ---	O	conserved	sheet	RBD	Y	508	Y	501	/C
/A	K	397	R	403	RBD	sheet	high	NZ	--- 2.3 ---	OG	conserved	loop	RBD	S	373	S	367	/B		x
/B	K	397	R	403	RBD	sheet	high	NZ	--- 2.6 ---	OG	conserved	loop	RBD	S	373	S	367	/C		x
/C	K	397	R	403	RBD	sheet	high	NZ	--- 2.7 ---	OG	conserved	loop	RBD	S	373	S	367	/A		x
/A	D	400	E	406	RBD	loop	high	N	--- 2.4 ---	O	high	sheet	RBD	R	403	K	397	/A
/B	D	400	E	406	RBD	loop	high	N	--- 2.3 ---	O	high	sheet	RBD	R	403	K	397	/B
/C	D	400	E	406	RBD	loop	high	N	--- 2.3 ---	O	high	sheet	RBD	R	403	K	397	/C
/A	Q	403	Q	409	RBD	helix	conserved	N	--- 1.8 ---	O	high	loop	RBD	E	406	D	400	/A
/B	Q	403	Q	409	RBD	helix	conserved	N	--- 1.9 ---	O	high	loop	RBD	E	406	D	400	/B
/C	Q	403	Q	409	RBD	helix	conserved	N	--- 1.9 ---	O	high	loop	RBD	E	406	D	400	/C
/A	Y	415	Y	421	RBD	helix	conserved	N	--- 2.3 ---	O	none	helix	RBD	K	417	V	411	/A
/B	Y	415	Y	421	RBD	helix	conserved	N	--- 2.3 ---	O	none	helix	RBD	K	417	V	411	/B
/C	Y	415	Y	421	RBD	helix	conserved	N	--- 2.4 ---	O	none	helix	RBD	K	417	V	411	/C
/A	N	416	N	422	RBD	loop	conserved	ND2	--- 2.0 ---	O	none	helix	RBD	K	417	V	411	/A
/B	N	416	N	422	RBD	loop	conserved	ND2	--- 2.0 ---	O	none	helix	RBD	K	417	V	411	/B
/C	N	416	N	422	RBD	loop	conserved	ND2	--- 2.1 ---	O	none	helix	RBD	K	417	V	411	/C
/A	T	432	S	438	RBD	loop	high	OG1	--- 1.6 ---	OD2	conserved	loop	RBD	D	442	D	436	/A
/B	T	432	S	438	RBD	loop	high	OG1	--- 1.7 ---	OD2	conserved	loop	RBD	D	442	D	436	/B
/C	T	432	S	438	RBD	loop	high	OG1	--- 1.7 ---	OD2	conserved	loop	RBD	D	442	D	436	/C
/A	T	432	S	438	RBD	loop	high	N	--- 2.2 ---	O	conserved	sheet	RBD	P	507	P	500	/A
/B	T	432	S	438	RBD	loop	high	N	--- 2.2 ---	O	conserved	sheet	RBD	P	507	P	500	/B
/C	T	432	S	438	RBD	loop	high	N	--- 2.2 ---	O	conserved	sheet	RBD	P	507	P	500	/C
/A	A	433	N	439	RBD	loop	none	N	--- 1.9 ---	OD1	conserved	sheet	RBD	N	437	N	431	/A
/B	A	433	N	439	RBD	loop	none	N	--- 1.9 ---	OD1	conserved	sheet	RBD	N	437	N	431	/B
/C	A	433	N	439	RBD	loop	none	N	--- 1.9 ---	OD1	conserved	sheet	RBD	N	437	N	431	/C
/A	L	435	L	441	RBD	loop	conserved	N	--- 1.9 ---	O	high	loop	RBD	S	438	T	432	/A
/B	L	435	L	441	RBD	loop	conserved	N	--- 1.9 ---	O	high	loop	RBD	S	438	T	432	/B
/C	L	435	L	441	RBD	loop	conserved	N	--- 1.9 ---	O	high	loop	RBD	S	438	T	432	/C
/A	D	436	D	442	RBD	loop	conserved	N	--- 1.9 ---	O	high	loop	RBD	S	438	T	432	/A
/B	D	436	D	442	RBD	loop	conserved	N	--- 1.9 ---	O	high	loop	RBD	S	438	T	432	/B
/C	D	436	D	442	RBD	loop	conserved	N	--- 2.0 ---	O	high	loop	RBD	S	438	T	432	/C
/A	A	437	S	443	RBD	loop	none	N	--- 2.4 ---	O	none	loop	RBD	N	439	A	433	/A
/B	A	437	S	443	RBD	loop	none	N	--- 2.5 ---	O	none	loop	RBD	N	439	A	433	/B
/C	T	438	K	444	RBD	loop	low	N	--- 2.5 ---	O	conserved	loop	RBD	L	441	L	435	/C
/C	T	438	K	444	RBD	loop	low	OG1	--- 2.0 ---	O	conserved	loop	RBD	L	441	L	435	/C
/A	T	438	K	444	RBD	loop	low	OG1	--- 1.9 ---	OG1	none	loop	RBD	G	446	T	440	/A
/B	T	440	G	446	RBD	loop	none	N	--- 2.6 ---	O	none	loop	RBD	S	443	A	437	/B
/B	T	440	G	446	RBD	loop	none	OG1	--- 1.6 ---	O	none	loop	RBD	V	445	S	439	/B
/B	G	441	G	447	RBD	loop	conserved	N	--- 1.9 ---	O	low	loop	RBD	K	444	T	438	/B
/A	N	442	N	448	RBD	loop	conserved	N	--- 2.2 ---	O	none	loop	RBD	V	445	S	439	/A
/A	Y	446	L	452	RBD	sheet	none	N	--- 2.4 ---	OG	conserved	loop	RBD	S	349	S	343	/A
/B	Y	446	L	452	RBD	sheet	none	N	--- 2.5 ---	OG	conserved	loop	RBD	S	349	S	343	/B
/C	Y	446	L	452	RBD	sheet	none	N	--- 2.3 ---	OG	conserved	loop	RBD	S	349	S	343	/C
/A	Y	447	Y	453	RBD	sheet	conserved	N	--- 2.1 ---	O	high	sheet	RBD	Q	493	N	486	/A
/B	Y	447	Y	453	RBD	sheet	conserved	N	--- 2.0 ---	O	high	sheet	RBD	Q	493	N	486	/B
/C	Y	447	Y	453	RBD	sheet	conserved	N	--- 2.0 ---	O	high	sheet	RBD	Q	493	N	486	/C
/A	S	449	L	455	RBD	loop	none	OG	--- 2.3 ---	OD1	conserved	loop	RBD	N	370	N	364	/B		x
/A	S	449	L	455	RBD	loop	none	N	--- 2.0 ---	O	conserved	loop	RBD	P	491	P	484	/A
/B	S	449	L	455	RBD	loop	none	N	--- 2.0 ---	O	conserved	loop	RBD	P	491	P	484	/B
/C	S	449	L	455	RBD	loop	none	N	--- 2.0 ---	O	conserved	loop	RBD	P	491	P	484	/C
/B	S	449	L	455	RBD	loop	none	OG	--- 1.7 ---	OD1	high	sheet	RBD	Q	493	N	486	/B
/C	S	449	L	455	RBD	loop	none	OG	--- 2.2 ---	OD1	high	sheet	RBD	Q	493	N	486	/C
/A	R	451	R	457	RBD	loop	conserved	NH1	--- 1.9 ---	O	none	loop	RBD	S	459	G	453	/A
/B	R	451	R	457	RBD	loop	conserved	NH1	--- 1.7 ---	O	none	loop	RBD	S	459	G	453	/B
/C	R	451	R	457	RBD	loop	conserved	NH1	--- 1.8 ---	O	none	loop	RBD	S	459	G	453	/C
/A	K	454	N	460	RBD	loop	high	NZ	--- 1.8 ---	OD2	conserved	helix	RBD	D	420	D	414	/A			x
/B	K	454	N	460	RBD	loop	high	NZ	--- 1.6 ---	OD2	conserved	helix	RBD	D	420	D	414	/B			x
/C	K	454	N	460	RBD	loop	high	NZ	--- 2.5 ---	OD2	conserved	helix	RBD	D	420	D	414	/C			x
/A	R	460	R	466	RBD	loop	conserved	NH1	--- 2.5 ---	O	high	loop	NTD	I	231	L	231	/B	x	x
/B	R	460	R	466	RBD	loop	conserved	NH1	--- 2.5 ---	O	high	loop	NTD	I	231	L	231	/C	x	x
/A	F	467	Y	473	RBD	loop	high	N	--- 2.0 ---	O	conserved	loop	RBD	Y	489	Y	482	/A
/B	F	467	Y	473	RBD	loop	high	N	--- 2.0 ---	O	conserved	loop	RBD	Y	489	Y	482	/B
/C	F	467	Y	473	RBD	loop	high	N	--- 2.0 ---	O	conserved	loop	RBD	Y	489	Y	482	/C
/A	S	468	Q	474	RBD	loop	low	OG	--- 2.0 ---	O	conserved	loop	RBD	N	487	N	480	/A
/B	S	468	Q	474	RBD	loop	low	OG	--- 2.2 ---	O	conserved	loop	RBD	N	487	N	480	/B
/C	S	468	Q	474	RBD	loop	low	OG	--- 1.9 ---	O	conserved	loop	RBD	N	487	N	480	/C
/C	K	472	T	478	RBD	loop	low	N	--- 2.0 ---	O	none	loop	RBD	G	476	E	470	/C
/C	K	472	T	478	RBD	loop	low	NZ	--- 1.6 ---	OE1	none	loop	RBD	G	476	E	470	/C			x
/C	T	475	N	481	RBD	loop	low	OG1	--- 1.7 ---	O	conserved	loop	RBD	C	480	C	474	/C
/A	N	480	N	487	RBD	loop	conserved	ND2	--- 2.1 ---	OE2	none	loop	RBD	G	476	E	470	/A
/B	N	480	N	487	RBD	loop	conserved	ND2	--- 2.4 ---	OE2	none	loop	RBD	G	476	E	470	/B
/C	N	480	N	487	RBD	loop	conserved	ND2	--- 2.1 ---	OE2	none	loop	RBD	G	476	E	470	/C
/A	Y	482	Y	489	RBD	loop	conserved	N	--- 2.1 ---	O	high	loop	RBD	Y	473	F	467	/A
/B	Y	482	Y	489	RBD	loop	conserved	N	--- 2.0 ---	O	high	loop	RBD	Y	473	F	467	/B
/C	Y	482	Y	489	RBD	loop	conserved	N	--- 2.0 ---	O	high	loop	RBD	Y	473	F	467	/C
/A	N	486	Q	493	RBD	sheet	high	ND2	--- 2.6 ---	OD1	conserved	loop	RBD	N	370	N	364	/B		x
/C	N	486	Q	493	RBD	sheet	high	ND2	--- 2.6 ---	OD1	conserved	loop	RBD	N	370	N	364	/A		x
/A	N	486	Q	493	RBD	sheet	high	N	--- 2.0 ---	O	conserved	sheet	RBD	Y	453	Y	447	/A
/A	N	486	Q	493	RBD	sheet	high	ND2	--- 2.8 ---	OH	conserved	sheet	RBD	Y	453	Y	447	/A
/B	N	486	Q	493	RBD	sheet	high	N	--- 2.0 ---	O	conserved	sheet	RBD	Y	453	Y	447	/B
/C	N	486	Q	493	RBD	sheet	high	N	--- 2.0 ---	O	conserved	sheet	RBD	Y	453	Y	447	/C
/C	N	486	Q	493	RBD	sheet	high	ND2	--- 2.8 ---	OH	conserved	sheet	RBD	Y	453	Y	447	/C
/A	Y	488	Y	495	RBD	loop	conserved	OH	--- 2.4 ---	OD2	high	loop	RBD	E	406	D	400	/A
/B	Y	488	Y	495	RBD	loop	conserved	OH	--- 2.4 ---	OD2	high	loop	RBD	E	406	D	400	/B
/C	Y	488	Y	495	RBD	loop	conserved	OH	--- 2.3 ---	OD2	high	loop	RBD	E	406	D	400	/C
/A	N	491	Q	498	RBD	loop	high	N	--- 2.0 ---	O	conserved	loop	RBD	G	496	G	489	/A
/B	N	491	Q	498	RBD	loop	high	N	--- 2.0 ---	O	conserved	loop	RBD	G	496	G	489	/B
/C	N	491	Q	498	RBD	loop	high	N	--- 2.0 ---	O	conserved	loop	RBD	G	496	G	489	/C
/B	V	494	N	501	RBD	loop	none	N	--- 2.5 ---	O	high	loop	RBD	Q	498	N	491	/B
/A	Q	499	Q	506	RBD	loop	conserved	NE2	--- 2.8 ---	O	none	loop	RBD	N	501	V	494	/A
/C	Q	499	Q	506	RBD	loop	conserved	NE2	--- 2.7 ---	O	none	loop	RBD	N	501	V	494	/C
/A	Q	499	Q	506	RBD	loop	conserved	N	--- 2.5 ---	O	high	helix	RBD	V	503	I	496	/A
/B	Q	499	Q	506	RBD	loop	conserved	N	--- 2.6 ---	O	high	helix	RBD	V	503	I	496	/B
/C	Q	499	Q	506	RBD	loop	conserved	N	--- 2.5 ---	O	high	helix	RBD	V	503	I	496	/C
/A	Y	501	Y	508	RBD	sheet	conserved	N	--- 2.0 ---	O	high	sheet	RBD	I	402	V	396	/A
/B	Y	501	Y	508	RBD	sheet	conserved	N	--- 2.0 ---	O	high	sheet	RBD	I	402	V	396	/B
/C	Y	501	Y	508	RBD	sheet	conserved	N	--- 1.9 ---	O	high	sheet	RBD	I	402	V	396	/C
/A	E	509	E	516	RBD	sheet	conserved	N	--- 2.5 ---	O	low	sheet	RBD	N	394	S	388	/A
/B	E	509	E	516	RBD	sheet	conserved	N	--- 2.5 ---	O	low	sheet	RBD	N	394	S	388	/B
/C	E	509	E	516	RBD	sheet	conserved	N	--- 2.5 ---	O	low	sheet	RBD	N	394	S	388	/C
/B	L	511	L	518	RBD	loop	conserved	N	--- 2.2 ---	OG	high	loop	RBD	T	393	S	387	/B
/C	L	511	L	518	RBD	loop	conserved	N	--- 2.2 ---	OG	high	loop	RBD	T	393	S	387	/C
/A	N	512	H	519	RBD	loop	high	ND2	--- 2.2 ---	O	conserved	sheet	SD1	F	565	F	558	/A	x
/B	N	512	H	519	RBD	loop	high	ND2	--- 2.1 ---	O	conserved	sheet	SD1	F	565	F	558	/B	x
/C	N	512	H	519	RBD	loop	high	ND2	--- 2.3 ---	O	conserved	sheet	SD1	F	565	F	558	/C	x
/B	T	516	T	523	RBD	loop	conserved	OG1	--- 2.1 ---	O	high	loop	RBD	T	393	S	387	/B
/C	T	516	T	523	RBD	loop	conserved	OG1	--- 2.2 ---	O	high	loop	RBD	T	393	S	387	/C
/A	T	524	T	531	RBD	loop	conserved	OG1	--- 2.3 ---	O	low	sheet	RBD	S	325	E	319	/A
/B	T	524	T	531	RBD	loop	conserved	OG1	--- 2.3 ---	O	low	sheet	RBD	S	325	E	319	/B
/A	K	528	K	535	RBD	loop	conserved	NZ	--- 1.8 ---	OD1	high	sheet	SD1	E	554	D	547	/A	x		x
/B	K	528	K	535	RBD	loop	conserved	NZ	--- 1.7 ---	OD1	high	sheet	SD1	E	554	D	547	/B	x		x
/C	K	528	K	535	RBD	loop	conserved	NZ	--- 1.8 ---	OD1	high	sheet	SD1	E	554	D	547	/C	x		x
/A	Q	530	K	537	RBD	loop	high	NE2	--- 2.5 ---	O	conserved	loop	RBD	K	535	K	528	/A
/B	Q	530	K	537	RBD	loop	high	NE2	--- 2.3 ---	O	conserved	loop	RBD	K	535	K	528	/B
/C	Q	530	K	537	RBD	loop	high	NE2	--- 2.4 ---	O	conserved	loop	RBD	K	535	K	528	/C
/A	N	533	N	540	RBD	sheet	conserved	N	--- 2.3 ---	O	high	loop	RBD	E	324	K	318	/A
/B	N	533	N	540	RBD	sheet	conserved	N	--- 2.4 ---	O	high	loop	RBD	E	324	K	318	/B
/C	N	533	N	540	RBD	sheet	conserved	N	--- 2.3 ---	O	high	loop	RBD	E	324	K	318	/C
/B	N	533	N	540	RBD	sheet	conserved	ND2	--- 2.4 ---	OE2	low	sheet	RBD	S	325	E	319	/B
/C	N	533	N	540	RBD	sheet	conserved	ND2	--- 2.1 ---	OE2	low	sheet	RBD	S	325	E	319	/C
/A	N	535	N	542	SD1	sheet	conserved	N	--- 2.0 ---	O	high	sheet	RBD	I	326	V	320	/A	x
/B	N	535	N	542	SD1	sheet	conserved	N	--- 2.0 ---	O	high	sheet	RBD	I	326	V	320	/B	x
/C	N	535	N	542	SD1	sheet	conserved	N	--- 2.0 ---	O	high	sheet	RBD	I	326	V	320	/C	x
/A	V	544	V	551	SD1	sheet	conserved	N	--- 2.0 ---	O	high	sheet	SD1	T	588	S	581	/A
/B	V	544	V	551	SD1	sheet	conserved	N	--- 2.2 ---	O	high	sheet	SD1	T	588	S	581	/B
/C	V	544	V	551	SD1	sheet	conserved	N	--- 1.9 ---	O	high	sheet	SD1	T	588	S	581	/C
/A	T	546	T	553	SD1	sheet	conserved	OG1	--- 2.1 ---	O	high	sheet	SD1	E	554	D	547	/A
/B	T	546	T	553	SD1	sheet	conserved	OG1	--- 2.3 ---	O	high	sheet	SD1	E	554	D	547	/B
/C	T	546	T	553	SD1	sheet	conserved	OG1	--- 2.1 ---	O	high	sheet	SD1	E	554	D	547	/C
/A	R	551	K	558	SD1	loop	high	NH2	--- 2.5 ---	OE2	conserved	loop	NTD	E	281	E	275	/B	x	x	x
/C	R	551	K	558	SD1	loop	high	NH2	--- 2.2 ---	OE2	conserved	loop	NTD	E	281	E	275	/A	x	x	x
/C	R	551	K	558	SD1	loop	high	NH1	--- 2.6 ---	OD1	conserved	loop	NTD	N	282	N	276	/A	x	x
/C	R	551	K	558	SD1	loop	high	NH2	--- 2.2 ---	OD1	conserved	loop	NTD	N	282	N	276	/A	x	x
/A	Q	553	L	560	SD1	loop	none	NE2	--- 3.0 ---	OD1	conserved	loop	NTD	N	282	N	276	/B	x	x
/B	Q	553	L	560	SD1	loop	none	NE2	--- 2.3 ---	OD1	conserved	loop	NTD	N	282	N	276	/C	x	x
/C	Q	553	L	560	SD1	loop	none	NE2	--- 2.6 ---	OD1	conserved	loop	NTD	N	282	N	276	/A	x	x
/A	Q	553	L	560	SD1	loop	none	N	--- 2.4 ---	OE1	conserved	loop	SD1	Q	563	Q	556	/A
/B	Q	553	L	560	SD1	loop	none	N	--- 2.5 ---	OE1	conserved	loop	SD1	Q	563	Q	556	/B
/C	Q	553	L	560	SD1	loop	none	N	--- 2.6 ---	OE1	conserved	loop	SD1	Q	563	Q	556	/C
/A	Q	556	Q	563	SD1	loop	conserved	N	--- 2.1 ---	O	none	loop	SD1	L	560	Q	553	/A
/B	Q	556	Q	563	SD1	loop	conserved	N	--- 2.2 ---	O	none	loop	SD1	L	560	Q	553	/B
/C	Q	556	Q	563	SD1	loop	conserved	N	--- 2.3 ---	O	none	loop	SD1	L	560	Q	553	/C
/A	Q	557	Q	564	SD1	loop	conserved	N	--- 1.9 ---	OD1	high	loop	RBD	H	519	N	512	/A	x
/B	Q	557	Q	564	SD1	loop	conserved	N	--- 1.9 ---	OD1	high	loop	RBD	H	519	N	512	/B	x
/C	Q	557	Q	564	SD1	loop	conserved	N	--- 1.9 ---	OD1	high	loop	RBD	H	519	N	512	/C	x
/A	F	558	F	565	SD1	sheet	conserved	N	--- 2.5 ---	OD1	high	loop	RBD	H	519	N	512	/A	x
/B	F	558	F	565	SD1	sheet	conserved	N	--- 2.4 ---	OD1	high	loop	RBD	H	519	N	512	/B	x
/C	F	558	F	565	SD1	sheet	conserved	N	--- 2.5 ---	OD1	high	loop	RBD	H	519	N	512	/C	x
/A	G	559	G	566	SD1	sheet	conserved	N	--- 2.1 ---	O	none	sheet	SD1	A	575	S	568	/A
/B	G	559	G	566	SD1	sheet	conserved	N	--- 2.0 ---	O	none	sheet	SD1	A	575	S	568	/B
/C	G	559	G	566	SD1	sheet	conserved	N	--- 2.1 ---	O	none	sheet	SD1	A	575	S	568	/C
/A	D	561	D	568	SD1	loop	conserved	N	--- 2.3 ---	O	none	loop	SD1	T	572	F	565	/A
/B	D	561	D	568	SD1	loop	conserved	N	--- 2.4 ---	O	none	loop	SD1	T	572	F	565	/B
/C	D	561	D	568	SD1	loop	conserved	N	--- 2.4 ---	O	none	loop	SD1	T	572	F	565	/C
/A	S	563	A	570	SD1	loop	none	N	--- 1.8 ---	OD1	conserved	loop	SD1	D	568	D	561	/A
/B	S	563	A	570	SD1	loop	none	N	--- 1.9 ---	OD1	conserved	loop	SD1	D	568	D	561	/B
/C	S	563	A	570	SD1	loop	none	N	--- 1.8 ---	OD1	conserved	loop	SD1	D	568	D	561	/C
/B	S	563	A	570	SD1	loop	none	OG	--- 2.4 ---	O	conserved	helix	S2	V	963	V	952	/C	x	x
/A	F	565	T	572	SD1	loop	none	N	--- 2.4 ---	OD1	conserved	loop	SD1	D	568	D	561	/A
/B	F	565	T	572	SD1	loop	none	N	--- 2.2 ---	OD1	conserved	loop	SD1	D	568	D	561	/B
/C	F	565	T	572	SD1	loop	none	N	--- 2.6 ---	OD1	conserved	loop	SD1	D	568	D	561	/C
/C	S	568	A	575	SD1	sheet	none	N	--- 2.6 ---	O	conserved	sheet	SD1	G	566	G	559	/C
/A	S	568	A	575	SD1	sheet	none	OG	--- 2.2 ---	OD1	conserved	sheet	SD1	D	586	D	579	/A
/B	S	568	A	575	SD1	sheet	none	OG	--- 2.2 ---	OD1	conserved	sheet	SD1	D	586	D	579	/B
/C	S	568	A	575	SD1	sheet	none	OG	--- 2.4 ---	OD1	conserved	sheet	SD1	D	586	D	579	/C
/A	R	570	R	577	SD1	sheet	conserved	NH1	--- 2.1 ---	O	none	loop	SD1	L	560	Q	553	/A
/B	R	570	R	577	SD1	sheet	conserved	NH1	--- 2.2 ---	O	none	loop	SD1	L	560	Q	553	/B
/C	R	570	R	577	SD1	sheet	conserved	NH1	--- 2.2 ---	O	none	loop	SD1	L	560	Q	553	/C
/A	K	573	Q	580	SD1	loop	high	N	--- 2.4 ---	OD1	conserved	loop	SD1	D	578	D	571	/A
/B	K	573	Q	580	SD1	loop	high	N	--- 2.3 ---	OD1	conserved	loop	SD1	D	578	D	571	/B
/C	K	573	Q	580	SD1	loop	high	N	--- 1.9 ---	OD1	conserved	loop	SD1	D	578	D	571	/C
/A	S	581	T	588	SD1	sheet	high	N	--- 2.1 ---	O	conserved	sheet	SD1	V	551	V	544	/A
/B	S	581	T	588	SD1	sheet	high	N	--- 2.1 ---	O	conserved	sheet	SD1	V	551	V	544	/B
/C	S	581	T	588	SD1	sheet	high	N	--- 2.0 ---	O	conserved	sheet	SD1	V	551	V	544	/C
/C	T	595	T	602	SD2	loop	conserved	OG1	--- 2.1 ---	OD1	low	loop	S1	T	307	N	301	/C	x
/A	N	596	N	603	SD2	loop	conserved	ND2	--- 2.3 ---	OD1	low	loop	S1	T	307	N	301	/A	x
/B	N	596	N	603	SD2	loop	conserved	ND2	--- 2.1 ---	OD1	low	loop	S1	T	307	N	301	/B	x
/A	S	598	S	605	SD2	loop	conserved	OG	--- 2.1 ---	OE1	high	loop	SD2	Q	607	E	600	/A
/B	S	598	S	605	SD2	loop	conserved	OG	--- 2.1 ---	OE1	high	loop	SD2	Q	607	E	600	/B
/C	S	598	S	605	SD2	loop	conserved	OG	--- 1.9 ---	OE1	high	loop	SD2	Q	607	E	600	/C
/A	E	600	Q	607	SD2	loop	high	N	--- 2.1 ---	OG	conserved	loop	SD2	S	605	S	598	/A
/B	E	600	Q	607	SD2	loop	high	N	--- 2.1 ---	OG	conserved	loop	SD2	S	605	S	598	/B
/C	E	600	Q	607	SD2	loop	high	N	--- 2.1 ---	OG	conserved	loop	SD2	S	605	S	598	/C
/A	D	612	E	619	SD2	helix	high	N	--- 1.8 ---	O	conserved	loop	SD2	N	616	N	609	/A
/B	D	612	E	619	SD2	helix	high	N	--- 1.8 ---	O	conserved	loop	SD2	N	616	N	609	/B
/C	D	612	E	619	SD2	helix	high	N	--- 1.6 ---	O	conserved	loop	SD2	N	616	N	609	/C
/A	T	615	V	622	SD2	helix	none	N	--- 1.9 ---	O	high	helix	SD2	E	619	D	612	/A
/A	T	615	V	622	SD2	helix	none	OG1	--- 1.9 ---	O	high	helix	SD2	E	619	D	612	/A
/B	T	615	V	622	SD2	helix	none	N	--- 1.9 ---	O	high	helix	SD2	E	619	D	612	/B
/B	T	615	V	622	SD2	helix	none	OG1	--- 2.0 ---	O	high	helix	SD2	E	619	D	612	/B
/C	T	615	V	622	SD2	helix	none	N	--- 1.8 ---	O	high	helix	SD2	E	619	D	612	/C
/C	T	615	V	622	SD2	helix	none	OG1	--- 1.8 ---	O	high	helix	SD2	E	619	D	612	/C
/A	A	616	A	623	SD2	helix	conserved	N	--- 1.9 ---	O	high	helix	SD2	E	619	D	612	/A
/B	A	616	A	623	SD2	helix	conserved	N	--- 1.8 ---	O	high	helix	SD2	E	619	D	612	/B
/C	A	616	A	623	SD2	helix	conserved	N	--- 1.8 ---	O	high	helix	SD2	E	619	D	612	/C
/A	T	623	T	630	SD2	loop	conserved	OG1	--- 2.0 ---	O	none	loop	NTD	L	293	Q	287	/A	x
/B	T	623	T	630	SD2	loop	conserved	OG1	--- 2.0 ---	O	none	loop	NTD	L	293	Q	287	/B	x
/C	T	623	T	630	SD2	loop	conserved	OG1	--- 2.1 ---	O	none	loop	NTD	L	293	Q	287	/C	x
/A	T	638	T	645	SD2	sheet	conserved	OG1	--- 1.8 ---	O	high	loop	SD2	R	646	Q	639	/A
/A	S	666	S	673	SD2	sheet	conserved	N	--- 2.2 ---	O	high	sheet	S2	I	693	V	682	/A	x
/B	S	666	S	673	SD2	sheet	conserved	N	--- 2.1 ---	O	high	sheet	S2	I	693	V	682	/B	x
/C	S	666	S	673	SD2	sheet	conserved	N	--- 2.2 ---	O	high	sheet	S2	I	693	V	682	/C	x
/A	H	668	Q	675	SD2	sheet	high	N	--- 1.9 ---	O	conserved	sheet	S2	S	691	S	680	/A	x
/B	H	668	Q	675	SD2	sheet	high	N	--- 2.0 ---	O	conserved	sheet	S2	S	691	S	680	/B	x
/C	H	668	Q	675	SD2	sheet	high	N	--- 1.9 ---	O	conserved	sheet	S2	S	691	S	680	/C	x
/A	S	680	S	691	S2	sheet	conserved	N	--- 1.9 ---	O	high	sheet	SD2	Q	675	H	668	/A	x
/B	S	680	S	691	S2	sheet	conserved	N	--- 2.0 ---	O	high	sheet	SD2	Q	675	H	668	/B	x
/C	S	680	S	691	S2	sheet	conserved	N	--- 2.0 ---	O	high	sheet	SD2	Q	675	H	668	/C	x
/A	V	682	I	693	S2	sheet	high	N	--- 2.0 ---	O	conserved	sheet	SD2	S	673	S	666	/A	x
/B	V	682	I	693	S2	sheet	high	N	--- 2.0 ---	O	conserved	sheet	SD2	S	673	S	666	/B	x
/C	V	682	I	693	S2	sheet	high	N	--- 2.0 ---	O	conserved	sheet	SD2	S	673	S	666	/C	x
/C	N	692	N	703	S2	loop	conserved	N	--- 2.6 ---	O	high	loop	S2	I	788	M	777	/A		x
/A	Y	696	Y	707	S2	loop	conserved	N	--- 2.0 ---	O	high	loop	S2	V	705	I	694	/A
/B	Y	696	Y	707	S2	loop	conserved	N	--- 2.0 ---	O	high	loop	S2	V	705	I	694	/B
/C	Y	696	Y	707	S2	loop	conserved	N	--- 2.0 ---	O	high	loop	S2	V	705	I	694	/C
/A	T	700	S	711	S2	sheet	high	OG1	--- 1.8 ---	OE1	conserved	loop	S2	Q	895	Q	884	/B		x
/B	T	700	S	711	S2	sheet	high	OG1	--- 2.0 ---	OE1	conserved	loop	S2	Q	895	Q	884	/C		x
/C	T	700	S	711	S2	sheet	high	OG1	--- 2.5 ---	OE1	conserved	loop	S2	Q	895	Q	884	/A		x
/A	I	703	I	714	S2	sheet	conserved	N	--- 2.0 ---	O	high	sheet	S2	K	1073	R	1062	/A
/B	I	703	I	714	S2	sheet	conserved	N	--- 2.3 ---	O	high	sheet	S2	K	1073	R	1062	/B
/C	I	703	I	714	S2	sheet	conserved	N	--- 2.1 ---	O	high	sheet	S2	K	1073	R	1062	/C
/A	N	706	N	717	S2	sheet	conserved	N	--- 2.3 ---	O	none	sheet	S2	A	1070	S	1059	/A
/B	N	706	N	717	S2	sheet	conserved	N	--- 2.3 ---	O	none	sheet	S2	A	1070	S	1059	/B
/C	N	706	N	717	S2	sheet	conserved	N	--- 2.2 ---	O	none	sheet	S2	A	1070	S	1059	/C
/A	S	708	T	719	S2	sheet	high	N	--- 1.8 ---	O	conserved	sheet	S2	V	1068	V	1057	/A
/B	S	708	T	719	S2	sheet	high	N	--- 2.0 ---	O	conserved	sheet	S2	V	1068	V	1057	/B
/C	S	708	T	719	S2	sheet	high	N	--- 1.9 ---	O	conserved	sheet	S2	V	1068	V	1057	/C
/A	M	716	L	727	S2	sheet	high	N	--- 2.1 ---	O	conserved	sheet	S2	V	1060	V	1049	/A
/B	M	716	L	727	S2	sheet	high	N	--- 2.1 ---	O	conserved	sheet	S2	V	1060	V	1049	/B
/C	M	716	L	727	S2	sheet	high	N	--- 2.1 ---	O	conserved	sheet	S2	V	1060	V	1049	/C
/B	T	723	T	734	S2	sheet	conserved	N	--- 2.2 ---	O	none	loop	S2	T	732	A	721	/B
/A	S	757	T	768	S2	helix	high	N	--- 2.1 ---	O	conserved	helix	S2	N	764	N	753	/A
/A	S	757	T	768	S2	helix	high	OG	--- 1.9 ---	O	conserved	helix	S2	N	764	N	753	/A
/B	S	757	T	768	S2	helix	high	N	--- 2.1 ---	O	conserved	helix	S2	N	764	N	753	/B
/B	S	757	T	768	S2	helix	high	OG	--- 1.9 ---	O	conserved	helix	S2	N	764	N	753	/B
/C	S	757	T	768	S2	helix	high	N	--- 2.1 ---	O	conserved	helix	S2	N	764	N	753	/C
/C	S	757	T	768	S2	helix	high	OG	--- 1.9 ---	O	conserved	helix	S2	N	764	N	753	/C
/A	V	761	V	772	S2	helix	conserved	N	--- 2.3 ---	O	high	helix	S2	T	768	S	757	/A
/B	V	761	V	772	S2	helix	conserved	N	--- 2.2 ---	O	high	helix	S2	T	768	S	757	/B
/C	V	761	V	772	S2	helix	conserved	N	--- 2.2 ---	O	high	helix	S2	T	768	S	757	/C
/A	R	768	Q	779	S2	helix	high	N	--- 2.0 ---	O	conserved	helix	S2	D	775	D	764	/A
/B	R	768	Q	779	S2	helix	high	N	--- 1.9 ---	O	conserved	helix	S2	D	775	D	764	/B
/C	R	768	Q	779	S2	helix	high	N	--- 2.0 ---	O	conserved	helix	S2	D	775	D	764	/C
/A	A	772	A	783	S2	loop	conserved	N	--- 2.1 ---	O	high	helix	S2	Q	779	R	768	/A
/B	A	772	A	783	S2	loop	conserved	N	--- 1.9 ---	O	high	helix	S2	Q	779	R	768	/B
/C	A	772	A	783	S2	loop	conserved	N	--- 2.1 ---	O	high	helix	S2	Q	779	R	768	/C
/A	M	777	I	788	S2	loop	high	N	--- 1.9 ---	O	conserved	loop	S2	A	701	A	690	/C		x
/B	M	777	I	788	S2	loop	high	N	--- 1.9 ---	O	conserved	loop	S2	A	701	A	690	/A		x
/C	M	777	I	788	S2	loop	high	N	--- 1.9 ---	O	conserved	loop	S2	A	701	A	690	/B		x
/A	T	802	S	813	S2	loop	high	OG1	--- 2.2 ---	OD2	conserved	helix	S2	D	820	D	809	/A
/A	K	814	K	825	S2	helix	conserved	NZ	--- 2.7 ---	O	high	helix	S2	S	939	T	928	/A
/B	K	814	K	825	S2	helix	conserved	NZ	--- 2.8 ---	O	high	helix	S2	S	939	T	928	/B
/A	Q	825	Q	836	S2	loop	conserved	N	--- 2.1 ---	OE1	high	loop	S2	D	839	E	828	/A
/B	Q	825	Q	836	S2	loop	conserved	N	--- 2.1 ---	OE1	high	loop	S2	D	839	E	828	/B
/C	Q	825	Q	836	S2	loop	conserved	N	--- 1.9 ---	OE1	high	loop	S2	D	839	E	828	/C
/A	E	828	D	839	S2	loop	high	N	--- 2.1 ---	O	conserved	loop	S2	Q	836	Q	825	/A
/B	E	828	D	839	S2	loop	high	N	--- 1.9 ---	O	conserved	loop	S2	Q	836	Q	825	/B
/C	E	828	D	839	S2	loop	high	N	--- 2.0 ---	O	conserved	loop	S2	Q	836	Q	825	/C
/B	S	834	A	845	S2	helix	none	OG	--- 1.8 ---	OE1	conserved	loop	NTD	E	281	E	275	/B	x
/C	S	834	A	845	S2	helix	none	OG	--- 1.9 ---	OE1	conserved	loop	NTD	E	281	E	275	/C	x
/A	N	845	N	856	S2	helix	conserved	ND2	--- 2.3 ---	OG	none	loop	SD1	A	570	S	563	/C	x	x
/B	N	845	N	856	S2	helix	conserved	ND2	--- 2.2 ---	OG	none	loop	SD1	A	570	S	563	/A	x	x
/A	A	861	Q	872	S2	helix	none	N	--- 2.3 ---	O	conserved	helix	S2	E	868	E	857	/A
/B	A	861	Q	872	S2	helix	none	N	--- 2.3 ---	O	conserved	helix	S2	E	868	E	857	/B
/C	A	861	Q	872	S2	helix	none	N	--- 2.2 ---	O	conserved	helix	S2	E	868	E	857	/C
/A	A	864	S	875	S2	helix	none	N	--- 2.1 ---	O	conserved	helix	S2	A	871	A	860	/A
/B	A	864	S	875	S2	helix	none	N	--- 2.1 ---	O	conserved	helix	S2	A	871	A	860	/B
/C	A	864	S	875	S2	helix	none	N	--- 2.1 ---	O	conserved	helix	S2	A	871	A	860	/C
/A	A	865	A	876	S2	helix	conserved	N	--- 2.3 ---	O	none	helix	S2	Q	872	A	861	/A
/B	A	865	A	876	S2	helix	conserved	N	--- 2.3 ---	O	none	helix	S2	Q	872	A	861	/B
/C	A	865	A	876	S2	helix	conserved	N	--- 2.3 ---	O	none	helix	S2	Q	872	A	861	/C
/A	V	867	L	878	S2	helix	high	N	--- 2.1 ---	O	conserved	helix	S2	T	874	T	863	/A
/B	V	867	L	878	S2	helix	high	N	--- 2.1 ---	O	conserved	helix	S2	T	874	T	863	/B
/C	V	867	L	878	S2	helix	high	N	--- 2.1 ---	O	conserved	helix	S2	T	874	T	863	/C
/A	S	868	A	879	S2	helix	none	N	--- 2.1 ---	O	none	helix	S2	S	875	A	864	/A
/A	S	868	A	879	S2	helix	none	OG	--- 1.7 ---	O	none	helix	S2	S	875	A	864	/A
/B	S	868	A	879	S2	helix	none	N	--- 2.2 ---	O	none	helix	S2	S	875	A	864	/B
/B	S	868	A	879	S2	helix	none	OG	--- 1.7 ---	O	none	helix	S2	S	875	A	864	/B
/C	S	868	A	879	S2	helix	none	N	--- 2.1 ---	O	none	helix	S2	S	875	A	864	/C
/C	S	868	A	879	S2	helix	none	OG	--- 1.7 ---	O	none	helix	S2	S	875	A	864	/C
/A	A	871	I	882	S2	helix	none	N	--- 1.9 ---	O	high	helix	S2	L	878	V	867	/A
/B	A	871	I	882	S2	helix	none	N	--- 2.0 ---	O	high	helix	S2	L	878	V	867	/B
/C	A	871	I	882	S2	helix	none	N	--- 2.0 ---	O	high	helix	S2	L	878	V	867	/C
/A	T	872	T	883	S2	helix	conserved	OG1	--- 1.8 ---	O	none	helix	S2	A	879	S	868	/A
/B	T	872	T	883	S2	helix	conserved	OG1	--- 1.8 ---	O	none	helix	S2	A	879	S	868	/B
/C	T	872	T	883	S2	helix	conserved	OG1	--- 1.8 ---	O	none	helix	S2	A	879	S	868	/C
/A	A	873	S	884	S2	helix	none	N	--- 1.9 ---	O	conserved	helix	S2	G	880	G	869	/A
/B	A	873	S	884	S2	helix	none	N	--- 2.0 ---	O	conserved	helix	S2	G	880	G	869	/B
/C	A	873	S	884	S2	helix	none	N	--- 1.9 ---	O	conserved	helix	S2	G	880	G	869	/C
/A	T	876	T	887	S2	helix	conserved	OG1	--- 2.0 ---	O	none	helix	S2	S	884	A	873	/A
/B	T	876	T	887	S2	helix	conserved	OG1	--- 2.0 ---	O	none	helix	S2	S	884	A	873	/B
/C	T	876	T	887	S2	helix	conserved	OG1	--- 2.0 ---	O	none	helix	S2	S	884	A	873	/C
/B	Q	884	Q	895	S2	loop	conserved	NE2	--- 2.3 ---	O	high	sheet	S2	S	711	T	700	/A		x
/A	Q	915	Q	926	S2	helix	conserved	N	--- 2.0 ---	O	none	helix	S2	L	922	Q	911	/A
/B	Q	915	Q	926	S2	helix	conserved	N	--- 2.0 ---	O	none	helix	S2	L	922	Q	911	/B
/C	Q	915	Q	926	S2	helix	conserved	N	--- 2.1 ---	O	none	helix	S2	L	922	Q	911	/C
/A	K	918	S	929	S2	helix	low	N	--- 2.0 ---	O	conserved	helix	S2	N	925	N	914	/A
/B	K	918	S	929	S2	helix	low	N	--- 2.1 ---	O	conserved	helix	S2	N	925	N	914	/B
/C	K	918	S	929	S2	helix	low	N	--- 2.1 ---	O	conserved	helix	S2	N	925	N	914	/C
/A	S	921	G	932	S2	helix	none	N	--- 2.2 ---	O	conserved	helix	S2	N	928	N	917	/A
/B	S	921	G	932	S2	helix	none	N	--- 2.2 ---	O	conserved	helix	S2	N	928	N	917	/B
/C	S	921	G	932	S2	helix	none	N	--- 2.1 ---	O	conserved	helix	S2	N	928	N	917	/C
/A	Q	922	K	933	S2	helix	high	N	--- 2.0 ---	O	low	helix	S2	S	929	K	918	/A
/B	Q	922	K	933	S2	helix	high	N	--- 2.0 ---	O	low	helix	S2	S	929	K	918	/B
/C	Q	922	K	933	S2	helix	high	N	--- 2.1 ---	O	low	helix	S2	S	929	K	918	/C
/A	E	925	D	936	S2	helix	high	N	--- 2.0 ---	O	none	helix	S2	G	932	S	921	/A
/B	E	925	D	936	S2	helix	high	N	--- 2.0 ---	O	none	helix	S2	G	932	S	921	/B
/C	E	925	D	936	S2	helix	high	N	--- 2.0 ---	O	none	helix	S2	G	932	S	921	/C
/A	S	926	S	937	S2	helix	conserved	N	--- 2.1 ---	O	high	helix	S2	K	933	Q	922	/A
/A	S	926	S	937	S2	helix	conserved	OG	--- 2.1 ---	O	high	helix	S2	K	933	Q	922	/A
/B	S	926	S	937	S2	helix	conserved	N	--- 2.2 ---	O	high	helix	S2	K	933	Q	922	/B
/B	S	926	S	937	S2	helix	conserved	OG	--- 2.9 ---	O	high	helix	S2	K	933	Q	922	/B
/C	S	926	S	937	S2	helix	conserved	N	--- 2.2 ---	O	high	helix	S2	K	933	Q	922	/C
/C	S	926	S	937	S2	helix	conserved	OG	--- 2.0 ---	O	high	helix	S2	K	933	Q	922	/C
/A	T	928	S	939	S2	helix	high	N	--- 2.2 ---	O	conserved	helix	S2	Q	935	Q	924	/A
/A	T	928	S	939	S2	helix	high	OG1	--- 2.0 ---	O	conserved	helix	S2	Q	935	Q	924	/A
/B	T	928	S	939	S2	helix	high	N	--- 2.2 ---	O	conserved	helix	S2	Q	935	Q	924	/B
/B	T	928	S	939	S2	helix	high	OG1	--- 2.1 ---	O	conserved	helix	S2	Q	935	Q	924	/B
/C	T	928	S	939	S2	helix	high	N	--- 2.1 ---	O	conserved	helix	S2	Q	935	Q	924	/C
/C	T	928	S	939	S2	helix	high	OG1	--- 2.0 ---	O	conserved	helix	S2	Q	935	Q	924	/C
/A	T	929	S	940	S2	helix	high	N	--- 2.2 ---	O	high	helix	S2	D	936	E	925	/A
/A	T	929	S	940	S2	helix	high	OG1	--- 2.0 ---	O	high	helix	S2	D	936	E	925	/A
/B	T	929	S	940	S2	helix	high	N	--- 2.4 ---	O	high	helix	S2	D	936	E	925	/B
/B	T	929	S	940	S2	helix	high	OG1	--- 2.0 ---	O	high	helix	S2	D	936	E	925	/B
/C	T	929	S	940	S2	helix	high	OG1	--- 1.9 ---	O	high	helix	S2	D	936	E	925	/C
/C	T	929	S	940	S2	helix	high	N	--- 2.2 ---	O	conserved	helix	S2	S	937	S	926	/C
/A	T	932	S	943	S2	loop	high	N	--- 2.2 ---	OG1	conserved	loop	S2	T	941	T	930	/A
/B	T	932	S	943	S2	loop	high	N	--- 2.3 ---	OG1	conserved	loop	S2	T	941	T	930	/B
/C	T	932	S	943	S2	loop	high	N	--- 2.3 ---	OG1	conserved	loop	S2	T	941	T	930	/C
/A	G	935	G	946	S2	helix	conserved	N	--- 2.3 ---	O	high	loop	S2	S	943	T	932	/A
/B	G	935	G	946	S2	helix	conserved	N	--- 2.2 ---	O	high	loop	S2	S	943	T	932	/B
/C	G	935	G	946	S2	helix	conserved	N	--- 2.1 ---	O	high	loop	S2	S	943	T	932	/C
/A	A	1044	S	1055	S2	sheet	none	N	--- 2.1 ---	OE2	conserved	helix	S2	E	819	E	808	/A
/B	A	1044	S	1055	S2	sheet	none	N	--- 2.0 ---	OE2	conserved	helix	S2	E	819	E	808	/B
/C	A	1044	S	1055	S2	sheet	none	N	--- 2.0 ---	OE2	conserved	helix	S2	E	819	E	808	/C
/A	V	1049	V	1060	S2	sheet	conserved	N	--- 2.1 ---	O	high	sheet	S2	L	727	M	716	/A
/B	V	1049	V	1060	S2	sheet	conserved	N	--- 2.2 ---	O	high	sheet	S2	L	727	M	716	/B
/C	V	1049	V	1060	S2	sheet	conserved	N	--- 2.1 ---	O	high	sheet	S2	L	727	M	716	/C
/A	V	1057	V	1068	S2	sheet	conserved	N	--- 1.9 ---	O	high	sheet	S2	T	719	S	708	/A
/B	V	1057	V	1068	S2	sheet	conserved	N	--- 2.0 ---	O	high	sheet	S2	T	719	S	708	/B
/C	V	1057	V	1068	S2	sheet	conserved	N	--- 2.0 ---	O	high	sheet	S2	T	719	S	708	/C
/A	S	1059	A	1070	S2	sheet	none	N	--- 2.0 ---	O	conserved	sheet	S2	N	717	N	706	/A
/B	S	1059	A	1070	S2	sheet	none	N	--- 1.9 ---	O	conserved	sheet	S2	N	717	N	706	/B
/C	S	1059	A	1070	S2	sheet	none	N	--- 1.9 ---	O	conserved	sheet	S2	N	717	N	706	/C
/A	S	1059	A	1070	S2	sheet	none	OG	--- 2.2 ---	OG	high	sheet	S2	T	719	S	708	/A
/B	S	1059	A	1070	S2	sheet	none	OG	--- 2.6 ---	OG	high	sheet	S2	T	719	S	708	/B
/C	S	1059	A	1070	S2	sheet	none	OG	--- 2.5 ---	OG	high	sheet	S2	T	719	S	708	/C
/A	R	1062	K	1073	S2	sheet	high	N	--- 2.0 ---	O	conserved	sheet	S2	I	714	I	703	/A
/B	R	1062	K	1073	S2	sheet	high	N	--- 2.2 ---	O	conserved	sheet	S2	I	714	I	703	/B
/C	R	1062	K	1073	S2	sheet	high	N	--- 1.9 ---	O	conserved	sheet	S2	I	714	I	703	/C
/A	I	1070	I	1081	S2	loop	conserved	N	--- 2.1 ---	O	high	sheet	S2	H	1088	Y	1077	/A
/B	I	1070	I	1081	S2	loop	conserved	N	--- 2.0 ---	O	high	sheet	S2	H	1088	Y	1077	/B
/C	I	1070	I	1081	S2	loop	conserved	N	--- 2.1 ---	O	high	sheet	S2	H	1088	Y	1077	/C
/A	C	1071	C	1082	S2	loop	conserved	N	--- 1.7 ---	O	high	loop	S2	V	1133	I	1122	/A
/B	C	1071	C	1082	S2	loop	conserved	N	--- 1.6 ---	O	high	loop	S2	V	1133	I	1122	/B
/C	C	1071	C	1082	S2	loop	conserved	N	--- 1.6 ---	O	high	loop	S2	V	1133	I	1122	/C
/A	Y	1077	H	1088	S2	sheet	high	N	--- 1.8 ---	O	conserved	loop	S2	I	1081	I	1070	/A
/B	Y	1077	H	1088	S2	sheet	high	N	--- 1.7 ---	O	conserved	loop	S2	I	1081	I	1070	/B
/C	Y	1077	H	1088	S2	sheet	high	N	--- 1.8 ---	O	conserved	loop	S2	I	1081	I	1070	/C
/A	N	1087	N	1098	S2	loop	conserved	N	--- 2.6 ---	O	none	loop	S2	H	1101	S	1090	/A
/B	N	1087	N	1098	S2	loop	conserved	N	--- 2.4 ---	O	none	loop	S2	H	1101	S	1090	/B
/C	N	1087	N	1098	S2	loop	conserved	N	--- 2.5 ---	O	none	loop	S2	H	1101	S	1090	/C
/A	T	1089	T	1100	S2	loop	conserved	OG1	--- 2.2 ---	OG	none	loop	S2	H	1101	S	1090	/A
/B	T	1089	T	1100	S2	loop	conserved	OG1	--- 2.2 ---	OG	none	loop	S2	H	1101	S	1090	/B
/C	T	1089	T	1100	S2	loop	conserved	OG1	--- 2.2 ---	OG	none	loop	S2	H	1101	S	1090	/C
/A	S	1090	H	1101	S2	loop	none	N	--- 2.1 ---	OD1	conserved	loop	S2	N	1098	N	1087	/A
/B	S	1090	H	1101	S2	loop	none	N	--- 2.4 ---	OD1	conserved	loop	S2	N	1098	N	1087	/B
/C	S	1090	H	1101	S2	loop	none	N	--- 2.4 ---	OD1	conserved	loop	S2	N	1098	N	1087	/C
/A	I	1093	V	1104	S2	sheet	high	N	--- 2.2 ---	O	conserved	loop	S2	Q	1113	Q	1102	/A
/B	I	1093	V	1104	S2	sheet	high	N	--- 2.3 ---	O	conserved	loop	S2	Q	1113	Q	1102	/B
/C	I	1093	V	1104	S2	sheet	high	N	--- 2.3 ---	O	conserved	loop	S2	Q	1113	Q	1102	/C
/A	Q	1095	Q	1106	S2	loop	conserved	NE2	--- 2.0 ---	OG	low	loop	S2	E	1111	S	1100	/A
/B	Q	1095	Q	1106	S2	loop	conserved	NE2	--- 2.0 ---	OG	low	loop	S2	E	1111	S	1100	/B
/C	Q	1095	Q	1106	S2	loop	conserved	NE2	--- 2.0 ---	OG	low	loop	S2	E	1111	S	1100	/C
/A	S	1100	E	1111	S2	loop	low	N	--- 2.2 ---	OG1	conserved	sheet	S2	T	1105	T	1094	/A
/B	S	1100	E	1111	S2	loop	low	N	--- 2.1 ---	OG1	conserved	sheet	S2	T	1105	T	1094	/B
/C	S	1100	E	1111	S2	loop	low	N	--- 2.3 ---	OG1	conserved	sheet	S2	T	1105	T	1094	/C
/A	Q	1102	Q	1113	S2	loop	conserved	N	--- 2.0 ---	O	high	sheet	S2	V	1104	I	1093	/A
/B	Q	1102	Q	1113	S2	loop	conserved	N	--- 1.9 ---	O	high	sheet	S2	V	1104	I	1093	/B
/C	Q	1102	Q	1113	S2	loop	conserved	N	--- 2.0 ---	O	high	sheet	S2	V	1104	I	1093	/C
/A	Q	1102	Q	1113	S2	loop	conserved	NE2	--- 2.0 ---	O	low	loop	S2	E	1111	S	1100	/A
/B	Q	1102	Q	1113	S2	loop	conserved	NE2	--- 3.2 ---	O	low	loop	S2	E	1111	S	1100	/B
/C	Q	1102	Q	1113	S2	loop	conserved	NE2	--- 1.9 ---	O	low	loop	S2	E	1111	S	1100	/C
/A	I	1122	V	1133	S2	loop	high	N	--- 2.5 ---	O	conserved	loop	S2	A	1080	A	1069	/A
/B	I	1122	V	1133	S2	loop	high	N	--- 2.4 ---	O	conserved	loop	S2	A	1080	A	1069	/B
/C	I	1122	V	1133	S2	loop	high	N	--- 2.5 ---	O	conserved	loop	S2	A	1080	A	1069	/C

## Sheet: sc(donor)-sc(aceptor)
Chain	Donor	Pos	WT	Pos	Domain	Second Struct	Similarity	Donor atom	D-H..A [Å]	Acceptor atom	Similarity	Second Struct	Domain	WT	Pos	Acceptor	Pos	Chain	Inter-Domain	Inter-Chain	Salt bridge
/B	N	25	T	20	NTD	loop	low	ND2	--- 2.2 ---	OD2	high	loop	NTD	N	74	D	78	/B
/A	K	26	R	21	NTD	loop	high	NZ	--- 2.4 ---	OD1	conserved	loop	NTD	D	138	D	142	/A			x
/C	K	26	R	21	NTD	loop	high	NZ	--- 2.0 ---	OD1	conserved	loop	NTD	D	138	D	142	/C			x
/C	Q	33	*	*	NTD	sheet	none	NE2	--- 2.7 ---	OG1	conserved	sheet	NTD	T	63	T	68	/C
/A	S	37	F	32	NTD	loop	none	OG	--- 2.1 ---	OG	low	loop	NTD	Q	218	S	218	/A
/B	S	37	F	32	NTD	loop	none	OG	--- 2.2 ---	OG	low	loop	NTD	Q	218	S	218	/B
/A	R	38	T	33	NTD	loop	none	NH2	--- 2.0 ---	OD1	conserved	sheet	NTD	D	287	D	281	/A			x
/B	R	38	T	33	NTD	loop	none	NH2	--- 2.1 ---	OD1	conserved	sheet	NTD	D	287	D	281	/B			x
/C	R	38	T	33	NTD	loop	none	NH2	--- 2.1 ---	OD1	conserved	sheet	NTD	D	287	D	281	/C			x
/A	R	39	R	34	NTD	loop	conserved	NH1	--- 1.9 ---	OE1	none	sheet	NTD	T	208	E	208	/A			x
/B	R	39	R	34	NTD	loop	conserved	NH1	--- 1.8 ---	OE1	none	sheet	NTD	T	208	E	208	/B			x
/A	N	64	F	59	NTD	loop	none	ND2	--- 1.6 ---	OE1	none	loop	NTD	L	293	Q	287	/A
/B	R	69	W	64	NTD	sheet	none	NH2	--- 2.2 ---	OG1	conserved	loop	NTD	T	29	T	32	/B
/C	R	69	W	64	NTD	sheet	none	NH2	--- 2.3 ---	OG1	conserved	loop	NTD	T	29	T	32	/C
/C	N	74	H	69	NTD	loop	high	ND2	--- 1.8 ---	OE2	none	loop	NTD	G	261	E	255	/C
/A	R	79	G	75	NTD	loop	none	NE	--- 1.8 ---	OD1	none	loop	NTD	G	72	D	76	/A			x
/A	R	79	G	75	NTD	loop	none	NH2	--- 1.8 ---	OD1	none	loop	NTD	G	72	D	76	/A			x
/C	R	79	G	75	NTD	loop	none	NH1	--- 2.0 ---	OD1	none	loop	NTD	G	72	D	76	/C			x
/A	R	106	R	102	NTD	sheet	conserved	NH2	--- 2.4 ---	OE1	high	loop	NTD	K	147	Q	153	/A
/C	T	113	T	109	NTD	loop	conserved	OG1	--- 2.5 ---	OG1	low	loop	NTD	K	113	T	117	/C
/A	N	136	E	132	NTD	sheet	high	ND2	--- 2.3 ---	OD1	conserved	loop	NTD	N	165	N	165	/A
/B	N	136	E	132	NTD	sheet	high	ND2	--- 2.5 ---	OD1	conserved	loop	NTD	N	165	N	165	/B
/C	N	136	E	132	NTD	sheet	high	ND2	--- 2.2 ---	OD1	conserved	loop	NTD	N	165	N	165	/C
/B	R	149	Y	145	NTD	loop	none	NE	--- 2.0 ---	OE1	none	loop	NTD	G	181	E	181	/B			x
/B	R	149	Y	145	NTD	loop	none	NH2	--- 2.3 ---	OE1	none	loop	NTD	G	181	E	181	/B			x
/C	R	149	Y	145	NTD	loop	none	NE	--- 2.3 ---	OE1	none	loop	NTD	G	181	E	181	/C			x
/A	H	154	N	148	NTD	loop	high	ND1	--- 2.1 ---	OG	none	loop	NTD	A	123	S	127	/A
/B	H	154	N	148	NTD	loop	high	ND1	--- 2.1 ---	OG	none	loop	NTD	A	123	S	127	/B
/C	H	154	N	148	NTD	loop	high	ND1	--- 2.2 ---	OG	none	loop	NTD	A	123	S	127	/C
/B	T	161	S	161	NTD	sheet	high	OG1	--- 2.5 ---	OE1	conserved	sheet	NTD	Q	134	Q	138	/B
/C	T	161	S	161	NTD	sheet	high	OG1	--- 2.7 ---	OE1	conserved	sheet	NTD	Q	134	Q	138	/C
/A	N	162	S	162	NTD	sheet	low	ND2	--- 1.9 ---	OE1	conserved	sheet	NTD	Q	134	Q	138	/A
/B	N	162	S	162	NTD	sheet	low	ND2	--- 2.2 ---	OE1	conserved	sheet	NTD	Q	134	Q	138	/B
/C	N	162	S	162	NTD	sheet	low	ND2	--- 2.2 ---	OG1	high	sheet	NTD	S	161	T	161	/C
/A	R	164	N	164	NTD	loop	low	NH1	--- 2.9 ---	OD1	low	loop	NTD	S	112	N	116	/A
/A	N	185	N	185	NTD	loop	conserved	ND2	--- 2.2 ---	OD1	high	loop	NTD	N	211	D	211	/A
/B	N	185	N	185	NTD	loop	conserved	ND2	--- 2.0 ---	OD1	high	loop	NTD	N	211	D	211	/B
/C	N	185	N	185	NTD	loop	conserved	ND2	--- 2.1 ---	OD1	high	loop	NTD	N	211	D	211	/C
/A	H	188	N	188	NTD	sheet	high	ND1	--- 2.0 ---	OH	high	sheet	NTD	H	207	Y	207	/A
/B	H	188	N	188	NTD	sheet	high	ND1	--- 2.2 ---	OH	high	sheet	NTD	H	207	Y	207	/B
/C	H	188	N	188	NTD	sheet	high	ND1	--- 2.0 ---	OH	high	sheet	NTD	H	207	Y	207	/C
/B	K	228	D	228	NTD	sheet	low	NZ	--- 2.4 ---	OD2	low	loop	NTD	K	41	D	46	/B			x
/C	K	228	D	228	NTD	sheet	low	NZ	--- 2.1 ---	OD2	low	loop	NTD	K	41	D	46	/C			x
/B	K	228	D	228	NTD	sheet	low	NZ	--- 2.6 ---	OE1	conserved	sheet	RBD	E	516	E	509	/A	x	x	x
/C	K	228	D	228	NTD	sheet	low	NZ	--- 2.8 ---	OE1	conserved	sheet	RBD	E	516	E	509	/B	x	x	x
/A	T	280	T	286	NTD	sheet	conserved	OG1	--- 2.0 ---	OD1	high	loop	NTD	N	280	D	274	/A
/B	T	280	T	286	NTD	sheet	conserved	OG1	--- 1.9 ---	OD1	high	loop	NTD	N	280	D	274	/B
/C	T	280	T	286	NTD	sheet	conserved	OG1	--- 1.8 ---	OD1	high	loop	NTD	N	280	D	274	/C
/A	K	318	E	324	RBD	loop	high	NZ	--- 1.9 ---	OE1	high	loop	RBD	K	537	Q	530	/A
/B	K	318	E	324	RBD	loop	high	NZ	--- 2.0 ---	OE1	high	loop	RBD	K	537	Q	530	/B
/C	K	318	E	324	RBD	loop	high	NZ	--- 2.1 ---	OE1	high	loop	RBD	K	537	Q	530	/C
/A	R	351	R	357	RBD	sheet	conserved	NH2	--- 2.0 ---	OG	low	sheet	RBD	N	394	S	388	/A
/B	R	351	R	357	RBD	sheet	conserved	NH2	--- 1.8 ---	OG	low	sheet	RBD	N	394	S	388	/B
/C	R	351	R	357	RBD	sheet	conserved	NH2	--- 2.1 ---	OG	low	sheet	RBD	N	394	S	388	/C
/A	S	387	T	393	RBD	loop	high	OG	--- 2.0 ---	OE2	conserved	sheet	RBD	E	516	E	509	/A
/A	K	397	R	403	RBD	sheet	high	NZ	--- 2.3 ---	OG	conserved	loop	RBD	S	373	S	367	/B		x
/B	K	397	R	403	RBD	sheet	high	NZ	--- 2.6 ---	OG	conserved	loop	RBD	S	373	S	367	/C		x
/C	K	397	R	403	RBD	sheet	high	NZ	--- 2.7 ---	OG	conserved	loop	RBD	S	373	S	367	/A		x
/A	T	432	S	438	RBD	loop	high	OG1	--- 1.6 ---	OD2	conserved	loop	RBD	D	442	D	436	/A
/B	T	432	S	438	RBD	loop	high	OG1	--- 1.7 ---	OD2	conserved	loop	RBD	D	442	D	436	/B
/C	T	432	S	438	RBD	loop	high	OG1	--- 1.7 ---	OD2	conserved	loop	RBD	D	442	D	436	/C
/A	T	438	K	444	RBD	loop	low	OG1	--- 1.9 ---	OG1	none	loop	RBD	G	446	T	440	/A
/A	S	449	L	455	RBD	loop	none	OG	--- 2.3 ---	OD1	conserved	loop	RBD	N	370	N	364	/B		x
/B	S	449	L	455	RBD	loop	none	OG	--- 1.7 ---	OD1	high	sheet	RBD	Q	493	N	486	/B
/C	S	449	L	455	RBD	loop	none	OG	--- 2.2 ---	OD1	high	sheet	RBD	Q	493	N	486	/C
/A	K	454	N	460	RBD	loop	high	NZ	--- 1.8 ---	OD2	conserved	helix	RBD	D	420	D	414	/A			x
/B	K	454	N	460	RBD	loop	high	NZ	--- 1.6 ---	OD2	conserved	helix	RBD	D	420	D	414	/B			x
/C	K	454	N	460	RBD	loop	high	NZ	--- 2.5 ---	OD2	conserved	helix	RBD	D	420	D	414	/C			x
/C	K	472	T	478	RBD	loop	low	NZ	--- 1.6 ---	OE1	none	loop	RBD	G	476	E	470	/C			x
/A	N	480	N	487	RBD	loop	conserved	ND2	--- 2.1 ---	OE2	none	loop	RBD	G	476	E	470	/A
/B	N	480	N	487	RBD	loop	conserved	ND2	--- 2.4 ---	OE2	none	loop	RBD	G	476	E	470	/B
/C	N	480	N	487	RBD	loop	conserved	ND2	--- 2.1 ---	OE2	none	loop	RBD	G	476	E	470	/C
/A	N	486	Q	493	RBD	sheet	high	ND2	--- 2.6 ---	OD1	conserved	loop	RBD	N	370	N	364	/B		x
/C	N	486	Q	493	RBD	sheet	high	ND2	--- 2.6 ---	OD1	conserved	loop	RBD	N	370	N	364	/A		x
/A	N	486	Q	493	RBD	sheet	high	ND2	--- 2.8 ---	OH	conserved	sheet	RBD	Y	453	Y	447	/A
/C	N	486	Q	493	RBD	sheet	high	ND2	--- 2.8 ---	OH	conserved	sheet	RBD	Y	453	Y	447	/C
/A	Y	488	Y	495	RBD	loop	conserved	OH	--- 2.4 ---	OD2	high	loop	RBD	E	406	D	400	/A
/B	Y	488	Y	495	RBD	loop	conserved	OH	--- 2.4 ---	OD2	high	loop	RBD	E	406	D	400	/B
/C	Y	488	Y	495	RBD	loop	conserved	OH	--- 2.3 ---	OD2	high	loop	RBD	E	406	D	400	/C
/A	K	528	K	535	RBD	loop	conserved	NZ	--- 1.8 ---	OD1	high	sheet	SD1	E	554	D	547	/A	x		x
/B	K	528	K	535	RBD	loop	conserved	NZ	--- 1.7 ---	OD1	high	sheet	SD1	E	554	D	547	/B	x		x
/C	K	528	K	535	RBD	loop	conserved	NZ	--- 1.8 ---	OD1	high	sheet	SD1	E	554	D	547	/C	x		x
/B	N	533	N	540	RBD	sheet	conserved	ND2	--- 2.4 ---	OE2	low	sheet	RBD	S	325	E	319	/B
/C	N	533	N	540	RBD	sheet	conserved	ND2	--- 2.1 ---	OE2	low	sheet	RBD	S	325	E	319	/C
/A	R	551	K	558	SD1	loop	high	NH2	--- 2.5 ---	OE2	conserved	loop	NTD	E	281	E	275	/B	x	x	x
/C	R	551	K	558	SD1	loop	high	NH2	--- 2.2 ---	OE2	conserved	loop	NTD	E	281	E	275	/A	x	x	x
/C	R	551	K	558	SD1	loop	high	NH1	--- 2.6 ---	OD1	conserved	loop	NTD	N	282	N	276	/A	x	x
/C	R	551	K	558	SD1	loop	high	NH2	--- 2.2 ---	OD1	conserved	loop	NTD	N	282	N	276	/A	x	x
/A	Q	553	L	560	SD1	loop	none	NE2	--- 3.0 ---	OD1	conserved	loop	NTD	N	282	N	276	/B	x	x
/B	Q	553	L	560	SD1	loop	none	NE2	--- 2.3 ---	OD1	conserved	loop	NTD	N	282	N	276	/C	x	x
/C	Q	553	L	560	SD1	loop	none	NE2	--- 2.6 ---	OD1	conserved	loop	NTD	N	282	N	276	/A	x	x
/A	S	568	A	575	SD1	sheet	none	OG	--- 2.2 ---	OD1	conserved	sheet	SD1	D	586	D	579	/A
/B	S	568	A	575	SD1	sheet	none	OG	--- 2.2 ---	OD1	conserved	sheet	SD1	D	586	D	579	/B
/C	S	568	A	575	SD1	sheet	none	OG	--- 2.4 ---	OD1	conserved	sheet	SD1	D	586	D	579	/C
/C	T	595	T	602	SD2	loop	conserved	OG1	--- 2.1 ---	OD1	low	loop	S1	T	307	N	301	/C	x
/A	N	596	N	603	SD2	loop	conserved	ND2	--- 2.3 ---	OD1	low	loop	S1	T	307	N	301	/A	x
/B	N	596	N	603	SD2	loop	conserved	ND2	--- 2.1 ---	OD1	low	loop	S1	T	307	N	301	/B	x
/A	S	598	S	605	SD2	loop	conserved	OG	--- 2.1 ---	OE1	high	loop	SD2	Q	607	E	600	/A
/B	S	598	S	605	SD2	loop	conserved	OG	--- 2.1 ---	OE1	high	loop	SD2	Q	607	E	600	/B
/C	S	598	S	605	SD2	loop	conserved	OG	--- 1.9 ---	OE1	high	loop	SD2	Q	607	E	600	/C
/A	T	700	S	711	S2	sheet	high	OG1	--- 1.8 ---	OE1	conserved	loop	S2	Q	895	Q	884	/B		x
/B	T	700	S	711	S2	sheet	high	OG1	--- 2.0 ---	OE1	conserved	loop	S2	Q	895	Q	884	/C		x
/C	T	700	S	711	S2	sheet	high	OG1	--- 2.5 ---	OE1	conserved	loop	S2	Q	895	Q	884	/A		x
/A	T	802	S	813	S2	loop	high	OG1	--- 2.2 ---	OD2	conserved	helix	S2	D	820	D	809	/A
/B	S	834	A	845	S2	helix	none	OG	--- 1.8 ---	OE1	conserved	loop	NTD	E	281	E	275	/B	x
/C	S	834	A	845	S2	helix	none	OG	--- 1.9 ---	OE1	conserved	loop	NTD	E	281	E	275	/C	x
/A	N	845	N	856	S2	helix	conserved	ND2	--- 2.3 ---	OG	none	loop	SD1	A	570	S	563	/C	x	x
/B	N	845	N	856	S2	helix	conserved	ND2	--- 2.2 ---	OG	none	loop	SD1	A	570	S	563	/A	x	x
/A	S	1059	A	1070	S2	sheet	none	OG	--- 2.2 ---	OG	high	sheet	S2	T	719	S	708	/A
/B	S	1059	A	1070	S2	sheet	none	OG	--- 2.6 ---	OG	high	sheet	S2	T	719	S	708	/B
/C	S	1059	A	1070	S2	sheet	none	OG	--- 2.5 ---	OG	high	sheet	S2	T	719	S	708	/C
/A	T	1089	T	1100	S2	loop	conserved	OG1	--- 2.2 ---	OG	none	loop	S2	H	1101	S	1090	/A
/B	T	1089	T	1100	S2	loop	conserved	OG1	--- 2.2 ---	OG	none	loop	S2	H	1101	S	1090	/B
/C	T	1089	T	1100	S2	loop	conserved	OG1	--- 2.2 ---	OG	none	loop	S2	H	1101	S	1090	/C
/A	Q	1095	Q	1106	S2	loop	conserved	NE2	--- 2.0 ---	OG	low	loop	S2	E	1111	S	1100	/A
/B	Q	1095	Q	1106	S2	loop	conserved	NE2	--- 2.0 ---	OG	low	loop	S2	E	1111	S	1100	/B
/C	Q	1095	Q	1106	S2	loop	conserved	NE2	--- 2.0 ---	OG	low	loop	S2	E	1111	S	1100	/C

## Sheet: sc(donor)-bb(acceptor)
Chain	Donor	Pos	WT	Pos	Domain	Second Struct	Similarity	Donor atom	D-H..A [Å]	Acceptor atom	Similarity	Second Struct	Domain	WT	Pos	Acceptor	Pos	Chain	Inter-Domain	Inter-Chain
/A	S	24	T	19	NTD	loop	high	OG	--- 1.9 ---	O	conserved	loop	NTD	L	18	L	23	/A
/A	N	25	T	20	NTD	loop	low	ND2	--- 1.9 ---	O	high	loop	NTD	N	74	D	78	/A
/C	N	25	T	20	NTD	loop	low	ND2	--- 2.2 ---	O	high	loop	NTD	N	74	D	78	/C
/B	S	27	T	22	NTD	loop	high	OG	--- 2.8 ---	O	none	loop	NTD	G	75	R	79	/B
/A	R	38	T	33	NTD	loop	none	NH2	--- 2.4 ---	O	conserved	sheet	NTD	A	288	A	282	/A
/B	R	38	T	33	NTD	loop	none	NH2	--- 2.4 ---	O	conserved	sheet	NTD	A	288	A	282	/B
/C	R	38	T	33	NTD	loop	none	NH2	--- 2.4 ---	O	conserved	sheet	NTD	A	288	A	282	/C
/A	Y	42	Y	37	NTD	loop	conserved	OH	--- 1.7 ---	O	none	sheet	NTD	L	54	Y	59	/A
/B	Y	42	Y	37	NTD	loop	conserved	OH	--- 1.8 ---	O	none	sheet	NTD	L	54	Y	59	/B
/C	Y	42	Y	37	NTD	loop	conserved	OH	--- 1.7 ---	O	none	sheet	NTD	L	54	Y	59	/C
/B	S	75	S	71	NTD	loop	conserved	OG	--- 1.6 ---	O	high	loop	NTD	T	73	S	77	/B
/C	S	75	S	71	NTD	loop	conserved	OG	--- 2.0 ---	O	none	loop	NTD	T	76	I	80	/C
/C	N	85	N	81	NTD	loop	conserved	ND2	--- 2.1 ---	O	none	sheet	NTD	T	240	V	240	/C
/A	T	99	T	95	NTD	sheet	conserved	OG1	--- 2.4 ---	O	high	sheet	NTD	N	188	H	188	/A
/B	T	99	T	95	NTD	sheet	conserved	OG1	--- 2.2 ---	O	high	sheet	NTD	N	188	H	188	/B
/C	T	99	T	95	NTD	sheet	conserved	OG1	--- 2.2 ---	O	high	sheet	NTD	N	188	H	188	/C
/A	K	101	K	97	NTD	loop	conserved	NZ	--- 1.5 ---	O	none	loop	NTD	Q	183	P	183	/A
/B	K	101	K	97	NTD	loop	conserved	NZ	--- 2.1 ---	O	none	loop	NTD	Q	183	P	183	/B
/C	K	101	K	97	NTD	loop	conserved	NZ	--- 1.8 ---	O	none	loop	NTD	Q	183	P	183	/C
/B	S	112	T	108	NTD	loop	high	OG	--- 2.0 ---	O	conserved	loop	NTD	N	234	N	234	/B
/A	S	118	T	114	NTD	loop	high	OG	--- 2.0 ---	O	low	loop	NTD	K	113	T	117	/A
/B	S	118	T	114	NTD	loop	high	OG	--- 2.0 ---	O	low	loop	NTD	K	113	T	117	/B
/C	S	118	T	114	NTD	loop	high	OG	--- 2.0 ---	O	low	loop	NTD	K	113	T	117	/C
/A	S	127	A	123	NTD	loop	none	OG	--- 2.1 ---	O	high	loop	NTD	K	147	Q	153	/A
/C	S	127	A	123	NTD	loop	none	OG	--- 2.1 ---	O	high	loop	NTD	K	147	Q	153	/C
/A	H	129	N	125	NTD	loop	high	ND1	--- 1.6 ---	O	conserved	loop	NTD	S	172	S	172	/A
/B	H	129	N	125	NTD	loop	high	ND1	--- 1.8 ---	O	conserved	loop	NTD	S	172	S	172	/B
/C	H	129	N	125	NTD	loop	high	ND1	--- 1.6 ---	O	conserved	loop	NTD	S	172	S	172	/C
/A	S	148	Y	144	NTD	sheet	none	OG	--- 1.7 ---	O	none	loop	NTD	*	*	T	151	/A
/A	R	149	Y	145	NTD	loop	none	NH1	--- 2.6 ---	O	conserved	loop	NTD	A	260	A	254	/A
/A	T	151	*	*	NTD	loop	none	OG1	--- 1.8 ---	O	none	loop	NTD	*	*	P	150	/A
/C	Q	153	K	147	NTD	loop	high	NE2	--- 2.3 ---	O	none	loop	NTD	A	123	S	127	/C
/B	Q	153	K	147	NTD	loop	high	NE2	--- 2.0 ---	O	conserved	loop	NTD	D	178	D	178	/B
/B	S	172	S	172	NTD	loop	conserved	OG	--- 2.0 ---	O	high	loop	NTD	Q	173	K	173	/B
/A	N	237	R	237	NTD	sheet	low	ND2	--- 2.1 ---	O	high	loop	NTD	T	108	S	112	/A
/B	N	237	R	237	NTD	sheet	low	ND2	--- 2.0 ---	O	high	loop	NTD	T	108	S	112	/B
/C	N	237	R	237	NTD	sheet	low	ND2	--- 2.1 ---	O	high	loop	NTD	T	108	S	112	/C
/A	R	239	Q	239	NTD	sheet	high	NH1	--- 2.3 ---	O	conserved	loop	NTD	N	81	N	85	/A
/B	R	239	Q	239	NTD	sheet	high	NH1	--- 2.3 ---	O	conserved	loop	NTD	N	81	N	85	/B
/C	R	239	Q	239	NTD	sheet	high	NH1	--- 2.1 ---	O	conserved	loop	NTD	N	81	N	85	/C
/A	R	239	Q	239	NTD	sheet	high	NH1	--- 2.1 ---	O	high	loop	NTD	N	137	D	141	/A
/A	R	239	Q	239	NTD	sheet	high	NH2	--- 2.4 ---	O	high	loop	NTD	N	137	D	141	/A
/B	R	239	Q	239	NTD	sheet	high	NH1	--- 2.2 ---	O	high	loop	NTD	N	137	D	141	/B
/B	R	239	Q	239	NTD	sheet	high	NH2	--- 2.3 ---	O	high	loop	NTD	N	137	D	141	/B
/C	R	239	Q	239	NTD	sheet	high	NH1	--- 2.3 ---	O	high	loop	NTD	N	137	D	141	/C
/C	R	239	Q	239	NTD	sheet	high	NH2	--- 2.3 ---	O	high	loop	NTD	N	137	D	141	/C
/A	S	246	T	250	NTD	sheet	high	OG	--- 1.5 ---	O	conserved	loop	NTD	S	256	S	250	/A
/B	S	246	T	250	NTD	sheet	high	OG	--- 1.5 ---	O	conserved	loop	NTD	S	256	S	250	/B
/C	S	246	T	250	NTD	sheet	high	OG	--- 1.6 ---	O	conserved	loop	NTD	S	256	S	250	/C
/B	T	248	S	254	NTD	loop	high	OG1	--- 1.6 ---	O	conserved	loop	NTD	P	251	P	247	/B
/A	T	267	R	273	NTD	sheet	none	OG1	--- 2.3 ---	O	high	sheet	NTD	Q	271	K	265	/A
/B	T	267	R	273	NTD	sheet	none	OG1	--- 2.2 ---	O	high	sheet	NTD	Q	271	K	265	/B
/C	T	267	R	273	NTD	sheet	none	OG1	--- 2.4 ---	O	high	sheet	NTD	Q	271	K	265	/C
/A	S	286	A	292	NTD	loop	none	OG	--- 2.1 ---	O	conserved	loop	S1	F	318	F	312	/A	x
/B	S	286	A	292	NTD	loop	none	OG	--- 2.1 ---	O	conserved	loop	S1	F	318	F	312	/B	x
/C	S	286	A	292	NTD	loop	none	OG	--- 2.0 ---	O	conserved	loop	S1	F	318	F	312	/C	x
/A	Q	287	L	293	NTD	loop	none	NE2	--- 2.6 ---	O	conserved	loop	NTD	F	58	F	63	/A
/A	S	299	S	305	NTD	loop	conserved	OG	--- 2.0 ---	O	high	helix	NTD	L	303	V	297	/A
/B	S	299	S	305	NTD	loop	conserved	OG	--- 2.0 ---	O	high	helix	NTD	L	303	V	297	/B
/C	S	299	S	305	NTD	loop	conserved	OG	--- 2.0 ---	O	high	helix	NTD	L	303	V	297	/C
/B	N	328	N	334	RBD	loop	conserved	ND2	--- 2.5 ---	O	high	loop	RBD	N	360	D	354	/B
/C	N	328	N	334	RBD	loop	conserved	ND2	--- 2.7 ---	O	high	loop	RBD	N	360	D	354	/C
/A	T	350	K	356	RBD	sheet	low	OG1	--- 2.6 ---	O	conserved	sheet	RBD	A	397	A	391	/A
/B	T	350	K	356	RBD	sheet	low	OG1	--- 2.5 ---	O	conserved	sheet	RBD	A	397	A	391	/B
/C	T	350	K	356	RBD	sheet	low	OG1	--- 2.6 ---	O	conserved	sheet	RBD	A	397	A	391	/C
/A	S	388	N	394	RBD	sheet	low	OG	--- 1.9 ---	O	high	loop	RBD	T	393	S	387	/A
/B	S	388	N	394	RBD	sheet	low	OG	--- 2.0 ---	O	high	loop	RBD	T	393	S	387	/B
/C	S	388	N	394	RBD	sheet	low	OG	--- 2.1 ---	O	high	loop	RBD	T	393	S	387	/C
/A	N	416	N	422	RBD	loop	conserved	ND2	--- 2.0 ---	O	none	helix	RBD	K	417	V	411	/A
/B	N	416	N	422	RBD	loop	conserved	ND2	--- 2.0 ---	O	none	helix	RBD	K	417	V	411	/B
/C	N	416	N	422	RBD	loop	conserved	ND2	--- 2.1 ---	O	none	helix	RBD	K	417	V	411	/C
/C	T	438	K	444	RBD	loop	low	OG1	--- 2.0 ---	O	conserved	loop	RBD	L	441	L	435	/C
/B	T	440	G	446	RBD	loop	none	OG1	--- 1.6 ---	O	none	loop	RBD	V	445	S	439	/B
/A	R	451	R	457	RBD	loop	conserved	NH1	--- 1.9 ---	O	none	loop	RBD	S	459	G	453	/A
/B	R	451	R	457	RBD	loop	conserved	NH1	--- 1.7 ---	O	none	loop	RBD	S	459	G	453	/B
/C	R	451	R	457	RBD	loop	conserved	NH1	--- 1.8 ---	O	none	loop	RBD	S	459	G	453	/C
/A	R	460	R	466	RBD	loop	conserved	NH1	--- 2.5 ---	O	high	loop	NTD	I	231	L	231	/B	x	x
/B	R	460	R	466	RBD	loop	conserved	NH1	--- 2.5 ---	O	high	loop	NTD	I	231	L	231	/C	x	x
/A	S	468	Q	474	RBD	loop	low	OG	--- 2.0 ---	O	conserved	loop	RBD	N	487	N	480	/A
/B	S	468	Q	474	RBD	loop	low	OG	--- 2.2 ---	O	conserved	loop	RBD	N	487	N	480	/B
/C	S	468	Q	474	RBD	loop	low	OG	--- 1.9 ---	O	conserved	loop	RBD	N	487	N	480	/C
/C	T	475	N	481	RBD	loop	low	OG1	--- 1.7 ---	O	conserved	loop	RBD	C	480	C	474	/C
/A	Q	499	Q	506	RBD	loop	conserved	NE2	--- 2.8 ---	O	none	loop	RBD	N	501	V	494	/A
/C	Q	499	Q	506	RBD	loop	conserved	NE2	--- 2.7 ---	O	none	loop	RBD	N	501	V	494	/C
/A	N	512	H	519	RBD	loop	high	ND2	--- 2.2 ---	O	conserved	sheet	SD1	F	565	F	558	/A	x
/B	N	512	H	519	RBD	loop	high	ND2	--- 2.1 ---	O	conserved	sheet	SD1	F	565	F	558	/B	x
/C	N	512	H	519	RBD	loop	high	ND2	--- 2.3 ---	O	conserved	sheet	SD1	F	565	F	558	/C	x
/B	T	516	T	523	RBD	loop	conserved	OG1	--- 2.1 ---	O	high	loop	RBD	T	393	S	387	/B
/C	T	516	T	523	RBD	loop	conserved	OG1	--- 2.2 ---	O	high	loop	RBD	T	393	S	387	/C
/A	T	524	T	531	RBD	loop	conserved	OG1	--- 2.3 ---	O	low	sheet	RBD	S	325	E	319	/A
/B	T	524	T	531	RBD	loop	conserved	OG1	--- 2.3 ---	O	low	sheet	RBD	S	325	E	319	/B
/A	Q	530	K	537	RBD	loop	high	NE2	--- 2.5 ---	O	conserved	loop	RBD	K	535	K	528	/A
/B	Q	530	K	537	RBD	loop	high	NE2	--- 2.3 ---	O	conserved	loop	RBD	K	535	K	528	/B
/C	Q	530	K	537	RBD	loop	high	NE2	--- 2.4 ---	O	conserved	loop	RBD	K	535	K	528	/C
/A	T	546	T	553	SD1	sheet	conserved	OG1	--- 2.1 ---	O	high	sheet	SD1	E	554	D	547	/A
/B	T	546	T	553	SD1	sheet	conserved	OG1	--- 2.3 ---	O	high	sheet	SD1	E	554	D	547	/B
/C	T	546	T	553	SD1	sheet	conserved	OG1	--- 2.1 ---	O	high	sheet	SD1	E	554	D	547	/C
/B	S	563	A	570	SD1	loop	none	OG	--- 2.4 ---	O	conserved	helix	S2	V	963	V	952	/C	x	x
/A	R	570	R	577	SD1	sheet	conserved	NH1	--- 2.1 ---	O	none	loop	SD1	L	560	Q	553	/A
/B	R	570	R	577	SD1	sheet	conserved	NH1	--- 2.2 ---	O	none	loop	SD1	L	560	Q	553	/B
/C	R	570	R	577	SD1	sheet	conserved	NH1	--- 2.2 ---	O	none	loop	SD1	L	560	Q	553	/C
/A	T	615	V	622	SD2	helix	none	OG1	--- 1.9 ---	O	high	helix	SD2	E	619	D	612	/A
/B	T	615	V	622	SD2	helix	none	OG1	--- 2.0 ---	O	high	helix	SD2	E	619	D	612	/B
/C	T	615	V	622	SD2	helix	none	OG1	--- 1.8 ---	O	high	helix	SD2	E	619	D	612	/C
/A	T	623	T	630	SD2	loop	conserved	OG1	--- 2.0 ---	O	none	loop	NTD	L	293	Q	287	/A	x
/B	T	623	T	630	SD2	loop	conserved	OG1	--- 2.0 ---	O	none	loop	NTD	L	293	Q	287	/B	x
/C	T	623	T	630	SD2	loop	conserved	OG1	--- 2.1 ---	O	none	loop	NTD	L	293	Q	287	/C	x
/A	T	638	T	645	SD2	sheet	conserved	OG1	--- 1.8 ---	O	high	loop	SD2	R	646	Q	639	/A
/A	S	757	T	768	S2	helix	high	OG	--- 1.9 ---	O	conserved	helix	S2	N	764	N	753	/A
/B	S	757	T	768	S2	helix	high	OG	--- 1.9 ---	O	conserved	helix	S2	N	764	N	753	/B
/C	S	757	T	768	S2	helix	high	OG	--- 1.9 ---	O	conserved	helix	S2	N	764	N	753	/C
/A	K	814	K	825	S2	helix	conserved	NZ	--- 2.7 ---	O	high	helix	S2	S	939	T	928	/A
/B	K	814	K	825	S2	helix	conserved	NZ	--- 2.8 ---	O	high	helix	S2	S	939	T	928	/B
/A	S	868	A	879	S2	helix	none	OG	--- 1.7 ---	O	none	helix	S2	S	875	A	864	/A
/B	S	868	A	879	S2	helix	none	OG	--- 1.7 ---	O	none	helix	S2	S	875	A	864	/B
/C	S	868	A	879	S2	helix	none	OG	--- 1.7 ---	O	none	helix	S2	S	875	A	864	/C
/A	T	872	T	883	S2	helix	conserved	OG1	--- 1.8 ---	O	none	helix	S2	A	879	S	868	/A
/B	T	872	T	883	S2	helix	conserved	OG1	--- 1.8 ---	O	none	helix	S2	A	879	S	868	/B
/C	T	872	T	883	S2	helix	conserved	OG1	--- 1.8 ---	O	none	helix	S2	A	879	S	868	/C
/A	T	876	T	887	S2	helix	conserved	OG1	--- 2.0 ---	O	none	helix	S2	S	884	A	873	/A
/B	T	876	T	887	S2	helix	conserved	OG1	--- 2.0 ---	O	none	helix	S2	S	884	A	873	/B
/C	T	876	T	887	S2	helix	conserved	OG1	--- 2.0 ---	O	none	helix	S2	S	884	A	873	/C
/B	Q	884	Q	895	S2	loop	conserved	NE2	--- 2.3 ---	O	high	sheet	S2	S	711	T	700	/A		x
/A	S	926	S	937	S2	helix	conserved	OG	--- 2.1 ---	O	high	helix	S2	K	933	Q	922	/A
/B	S	926	S	937	S2	helix	conserved	OG	--- 2.9 ---	O	high	helix	S2	K	933	Q	922	/B
/C	S	926	S	937	S2	helix	conserved	OG	--- 2.0 ---	O	high	helix	S2	K	933	Q	922	/C
/A	T	928	S	939	S2	helix	high	OG1	--- 2.0 ---	O	conserved	helix	S2	Q	935	Q	924	/A
/B	T	928	S	939	S2	helix	high	OG1	--- 2.1 ---	O	conserved	helix	S2	Q	935	Q	924	/B
/C	T	928	S	939	S2	helix	high	OG1	--- 2.0 ---	O	conserved	helix	S2	Q	935	Q	924	/C
/A	T	929	S	940	S2	helix	high	OG1	--- 2.0 ---	O	high	helix	S2	D	936	E	925	/A
/B	T	929	S	940	S2	helix	high	OG1	--- 2.0 ---	O	high	helix	S2	D	936	E	925	/B
/C	T	929	S	940	S2	helix	high	OG1	--- 1.9 ---	O	high	helix	S2	D	936	E	925	/C
/A	Q	1102	Q	1113	S2	loop	conserved	NE2	--- 2.0 ---	O	low	loop	S2	E	1111	S	1100	/A
/B	Q	1102	Q	1113	S2	loop	conserved	NE2	--- 3.2 ---	O	low	loop	S2	E	1111	S	1100	/B
/C	Q	1102	Q	1113	S2	loop	conserved	NE2	--- 1.9 ---	O	low	loop	S2	E	1111	S	1100	/C

## Sheet: bb(donor)-sc(acceptor)
Chain	Donor	Pos	WT	Pos	Domain	Second Struct	Similarity	Donor atom	D-H..A [Å]	Acceptor atom	Similarity	Second Struct	Domain	WT	Pos	Acceptor	Pos	Chain	Inter-Domain	Inter-Chain
/A	Y	59	L	54	NTD	sheet	none	N	--- 2.1 ---	OD1	conserved	sheet	NTD	D	53	D	58	/A
/C	Y	59	L	54	NTD	sheet	none	N	--- 2.1 ---	OD1	conserved	sheet	NTD	D	53	D	58	/C
/A	L	71	H	66	NTD	sheet	none	N	--- 2.0 ---	OD2	conserved	loop	NTD	D	80	D	84	/A
/B	L	71	H	66	NTD	sheet	none	N	--- 1.9 ---	OD2	conserved	loop	NTD	D	80	D	84	/B
/C	L	71	H	66	NTD	sheet	none	N	--- 2.0 ---	OD2	conserved	loop	NTD	D	80	D	84	/C
/B	N	74	H	69	NTD	loop	high	N	--- 1.7 ---	OE1	none	loop	NTD	G	261	E	255	/B
/B	S	75	S	71	NTD	loop	conserved	N	--- 2.1 ---	OD1	high	loop	NTD	H	69	N	74	/B
/A	V	104	I	100	NTD	loop	high	N	--- 2.1 ---	OE1	conserved	sheet	NTD	E	96	E	100	/A
/B	V	104	I	100	NTD	loop	high	N	--- 2.1 ---	OE1	conserved	sheet	NTD	E	96	E	100	/B
/C	V	104	I	100	NTD	loop	high	N	--- 2.1 ---	OE1	conserved	sheet	NTD	E	96	E	100	/C
/B	I	130	V	126	NTD	sheet	high	N	--- 2.0 ---	OG	conserved	loop	NTD	S	172	S	172	/B
/A	K	182	K	182	NTD	loop	conserved	N	--- 2.3 ---	OG	low	loop	NTD	E	180	S	180	/A
/A	T	248	S	254	NTD	loop	high	N	--- 2.2 ---	OG	high	sheet	NTD	T	250	S	246	/A
/C	T	248	S	254	NTD	loop	high	N	--- 2.2 ---	OG	high	sheet	NTD	T	250	S	246	/C
/A	A	254	A	260	NTD	loop	conserved	N	--- 2.5 ---	OD1	high	loop	NTD	H	69	N	74	/A
/C	A	254	A	260	NTD	loop	conserved	N	--- 2.4 ---	OD1	high	loop	NTD	H	69	N	74	/C
/A	A	256	A	262	NTD	loop	conserved	N	--- 2.1 ---	OE2	none	loop	NTD	G	261	E	255	/A
/A	S	286	A	292	NTD	loop	none	N	--- 2.1 ---	OD1	conserved	sheet	NTD	D	290	D	284	/A
/B	S	286	A	292	NTD	loop	none	N	--- 2.2 ---	OD1	conserved	sheet	NTD	D	290	D	284	/B
/C	S	286	A	292	NTD	loop	none	N	--- 2.2 ---	OD1	conserved	sheet	NTD	D	290	D	284	/C
/A	A	433	N	439	RBD	loop	none	N	--- 1.9 ---	OD1	conserved	sheet	RBD	N	437	N	431	/A
/B	A	433	N	439	RBD	loop	none	N	--- 1.9 ---	OD1	conserved	sheet	RBD	N	437	N	431	/B
/C	A	433	N	439	RBD	loop	none	N	--- 1.9 ---	OD1	conserved	sheet	RBD	N	437	N	431	/C
/A	Y	446	L	452	RBD	sheet	none	N	--- 2.4 ---	OG	conserved	loop	RBD	S	349	S	343	/A
/B	Y	446	L	452	RBD	sheet	none	N	--- 2.5 ---	OG	conserved	loop	RBD	S	349	S	343	/B
/C	Y	446	L	452	RBD	sheet	none	N	--- 2.3 ---	OG	conserved	loop	RBD	S	349	S	343	/C
/B	L	511	L	518	RBD	loop	conserved	N	--- 2.2 ---	OG	high	loop	RBD	T	393	S	387	/B
/C	L	511	L	518	RBD	loop	conserved	N	--- 2.2 ---	OG	high	loop	RBD	T	393	S	387	/C
/A	Q	553	L	560	SD1	loop	none	N	--- 2.4 ---	OE1	conserved	loop	SD1	Q	563	Q	556	/A
/B	Q	553	L	560	SD1	loop	none	N	--- 2.5 ---	OE1	conserved	loop	SD1	Q	563	Q	556	/B
/C	Q	553	L	560	SD1	loop	none	N	--- 2.6 ---	OE1	conserved	loop	SD1	Q	563	Q	556	/C
/A	Q	557	Q	564	SD1	loop	conserved	N	--- 1.9 ---	OD1	high	loop	RBD	H	519	N	512	/A	x
/B	Q	557	Q	564	SD1	loop	conserved	N	--- 1.9 ---	OD1	high	loop	RBD	H	519	N	512	/B	x
/C	Q	557	Q	564	SD1	loop	conserved	N	--- 1.9 ---	OD1	high	loop	RBD	H	519	N	512	/C	x
/A	F	558	F	565	SD1	sheet	conserved	N	--- 2.5 ---	OD1	high	loop	RBD	H	519	N	512	/A	x
/B	F	558	F	565	SD1	sheet	conserved	N	--- 2.4 ---	OD1	high	loop	RBD	H	519	N	512	/B	x
/C	F	558	F	565	SD1	sheet	conserved	N	--- 2.5 ---	OD1	high	loop	RBD	H	519	N	512	/C	x
/A	S	563	A	570	SD1	loop	none	N	--- 1.8 ---	OD1	conserved	loop	SD1	D	568	D	561	/A
/B	S	563	A	570	SD1	loop	none	N	--- 1.9 ---	OD1	conserved	loop	SD1	D	568	D	561	/B
/C	S	563	A	570	SD1	loop	none	N	--- 1.8 ---	OD1	conserved	loop	SD1	D	568	D	561	/C
/A	F	565	T	572	SD1	loop	none	N	--- 2.4 ---	OD1	conserved	loop	SD1	D	568	D	561	/A
/B	F	565	T	572	SD1	loop	none	N	--- 2.2 ---	OD1	conserved	loop	SD1	D	568	D	561	/B
/C	F	565	T	572	SD1	loop	none	N	--- 2.6 ---	OD1	conserved	loop	SD1	D	568	D	561	/C
/A	K	573	Q	580	SD1	loop	high	N	--- 2.4 ---	OD1	conserved	loop	SD1	D	578	D	571	/A
/B	K	573	Q	580	SD1	loop	high	N	--- 2.3 ---	OD1	conserved	loop	SD1	D	578	D	571	/B
/C	K	573	Q	580	SD1	loop	high	N	--- 1.9 ---	OD1	conserved	loop	SD1	D	578	D	571	/C
/A	E	600	Q	607	SD2	loop	high	N	--- 2.1 ---	OG	conserved	loop	SD2	S	605	S	598	/A
/B	E	600	Q	607	SD2	loop	high	N	--- 2.1 ---	OG	conserved	loop	SD2	S	605	S	598	/B
/C	E	600	Q	607	SD2	loop	high	N	--- 2.1 ---	OG	conserved	loop	SD2	S	605	S	598	/C
/A	Q	825	Q	836	S2	loop	conserved	N	--- 2.1 ---	OE1	high	loop	S2	D	839	E	828	/A
/B	Q	825	Q	836	S2	loop	conserved	N	--- 2.1 ---	OE1	high	loop	S2	D	839	E	828	/B
/C	Q	825	Q	836	S2	loop	conserved	N	--- 1.9 ---	OE1	high	loop	S2	D	839	E	828	/C
/A	T	932	S	943	S2	loop	high	N	--- 2.2 ---	OG1	conserved	loop	S2	T	941	T	930	/A
/B	T	932	S	943	S2	loop	high	N	--- 2.3 ---	OG1	conserved	loop	S2	T	941	T	930	/B
/C	T	932	S	943	S2	loop	high	N	--- 2.3 ---	OG1	conserved	loop	S2	T	941	T	930	/C
/A	A	1044	S	1055	S2	sheet	none	N	--- 2.1 ---	OE2	conserved	helix	S2	E	819	E	808	/A
/B	A	1044	S	1055	S2	sheet	none	N	--- 2.0 ---	OE2	conserved	helix	S2	E	819	E	808	/B
/C	A	1044	S	1055	S2	sheet	none	N	--- 2.0 ---	OE2	conserved	helix	S2	E	819	E	808	/C
/A	S	1090	H	1101	S2	loop	none	N	--- 2.1 ---	OD1	conserved	loop	S2	N	1098	N	1087	/A
/B	S	1090	H	1101	S2	loop	none	N	--- 2.4 ---	OD1	conserved	loop	S2	N	1098	N	1087	/B
/C	S	1090	H	1101	S2	loop	none	N	--- 2.4 ---	OD1	conserved	loop	S2	N	1098	N	1087	/C
/A	S	1100	E	1111	S2	loop	low	N	--- 2.2 ---	OG1	conserved	sheet	S2	T	1105	T	1094	/A
/B	S	1100	E	1111	S2	loop	low	N	--- 2.1 ---	OG1	conserved	sheet	S2	T	1105	T	1094	/B
/C	S	1100	E	1111	S2	loop	low	N	--- 2.3 ---	OG1	conserved	sheet	S2	T	1105	T	1094	/C

## Sheet: bb(donor)-bb(acceptor)
Chain	Donor	Pos	WT	Pos	Domain	Second Struct	Similarity	Donor atom	D-H..A [Å]	Acceptor atom	Similarity	Second Struct	Domain	WT	Pos	Acceptor	Pos	Chain	Inter-Domain	Inter-Chain
/A	S	27	T	22	NTD	loop	high	N	--- 1.9 ---	O	none	loop	NTD	K	77	V	81	/A
/B	S	27	T	22	NTD	loop	high	N	--- 1.7 ---	O	none	loop	NTD	K	77	V	81	/B
/C	S	27	T	22	NTD	loop	high	N	--- 1.7 ---	O	none	loop	NTD	K	77	V	81	/C
/A	F	34	*	*	NTD	sheet	none	N	--- 2.0 ---	O	conserved	sheet	NTD	V	62	V	67	/A
/B	F	34	*	*	NTD	sheet	none	N	--- 2.0 ---	O	conserved	sheet	NTD	V	62	V	67	/B
/C	F	34	*	*	NTD	sheet	none	N	--- 2.1 ---	O	conserved	sheet	NTD	V	62	V	67	/C
/A	D	51	S	46	NTD	loop	low	N	--- 1.9 ---	O	high	loop	NTD	N	280	D	274	/A
/B	D	51	S	46	NTD	loop	low	N	--- 1.9 ---	O	high	loop	NTD	N	280	D	274	/B
/C	D	51	S	46	NTD	loop	low	N	--- 2.0 ---	O	high	loop	NTD	N	280	D	274	/C
/A	D	58	D	53	NTD	sheet	conserved	N	--- 2.3 ---	O	none	sheet	NTD	R	273	T	267	/A
/B	D	58	D	53	NTD	sheet	conserved	N	--- 2.3 ---	O	none	sheet	NTD	R	273	T	267	/B
/C	D	58	D	53	NTD	sheet	conserved	N	--- 2.2 ---	O	none	sheet	NTD	R	273	T	267	/C
/A	F	60	F	55	NTD	sheet	conserved	N	--- 2.4 ---	O	high	sheet	NTD	Q	271	K	265	/A
/C	F	60	F	55	NTD	sheet	conserved	N	--- 2.4 ---	O	high	sheet	NTD	Q	271	K	265	/C
/A	N	64	F	59	NTD	loop	none	N	--- 2.3 ---	O	conserved	loop	NTD	S	31	S	36	/A
/B	N	64	F	59	NTD	loop	none	N	--- 2.2 ---	O	conserved	loop	NTD	S	31	S	36	/B
/C	N	64	F	59	NTD	loop	none	N	--- 2.2 ---	O	conserved	loop	NTD	S	31	S	36	/C
/A	V	67	V	62	NTD	sheet	conserved	N	--- 2.0 ---	O	none	sheet	NTD	*	*	F	34	/A
/B	V	67	V	62	NTD	sheet	conserved	N	--- 2.1 ---	O	none	sheet	NTD	*	*	F	34	/B
/C	V	67	V	62	NTD	sheet	conserved	N	--- 2.0 ---	O	none	sheet	NTD	*	*	F	34	/C
/A	R	69	W	64	NTD	sheet	none	N	--- 2.0 ---	O	conserved	loop	NTD	T	29	T	32	/A
/B	R	69	W	64	NTD	sheet	none	N	--- 1.9 ---	O	conserved	loop	NTD	T	29	T	32	/B
/C	R	69	W	64	NTD	sheet	none	N	--- 1.9 ---	O	conserved	loop	NTD	T	29	T	32	/C
/A	Y	70	F	65	NTD	sheet	high	N	--- 2.1 ---	O	conserved	sheet	NTD	Y	265	Y	259	/A
/B	Y	70	F	65	NTD	sheet	high	N	--- 2.1 ---	O	conserved	sheet	NTD	Y	265	Y	259	/B
/C	Y	70	F	65	NTD	sheet	high	N	--- 2.0 ---	O	conserved	sheet	NTD	Y	265	Y	259	/C
/A	S	72	A	67	NTD	sheet	none	N	--- 1.9 ---	O	conserved	sheet	NTD	A	263	A	257	/A
/B	S	72	A	67	NTD	sheet	none	N	--- 1.9 ---	O	conserved	sheet	NTD	A	263	A	257	/B
/C	S	72	A	67	NTD	sheet	none	N	--- 2.0 ---	O	conserved	sheet	NTD	A	263	A	257	/C
/A	L	73	I	68	NTD	loop	high	N	--- 2.1 ---	O	conserved	loop	NTD	R	78	R	82	/A
/B	L	73	I	68	NTD	loop	high	N	--- 2.1 ---	O	conserved	loop	NTD	R	78	R	82	/B
/C	L	73	I	68	NTD	loop	high	N	--- 2.1 ---	O	conserved	loop	NTD	R	78	R	82	/C
/C	N	74	H	69	NTD	loop	high	N	--- 2.3 ---	O	conserved	loop	NTD	A	260	A	254	/C
/C	S	75	S	71	NTD	loop	conserved	N	--- 2.5 ---	O	none	loop	NTD	T	76	I	80	/C
/A	I	80	T	76	NTD	loop	none	N	--- 2.0 ---	O	high	loop	NTD	T	73	S	77	/A
/B	I	80	T	76	NTD	loop	none	N	--- 2.4 ---	O	high	loop	NTD	T	73	S	77	/B
/A	V	81	K	77	NTD	loop	none	N	--- 2.3 ---	O	low	loop	NTD	T	20	N	25	/A
/C	V	81	K	77	NTD	loop	none	N	--- 2.2 ---	O	low	loop	NTD	T	20	N	25	/C
/B	V	81	K	77	NTD	loop	none	N	--- 2.1 ---	O	high	loop	NTD	N	74	D	78	/B
/B	R	82	R	78	NTD	loop	conserved	N	--- 2.1 ---	O	high	loop	NTD	I	68	L	73	/B
/C	R	82	R	78	NTD	loop	conserved	N	--- 2.1 ---	O	high	loop	NTD	I	68	L	73	/C
/A	D	84	D	80	NTD	loop	conserved	N	--- 2.3 ---	O	none	sheet	NTD	H	66	L	71	/A
/B	D	84	D	80	NTD	loop	conserved	N	--- 2.3 ---	O	none	sheet	NTD	H	66	L	71	/B
/C	D	84	D	80	NTD	loop	conserved	N	--- 2.3 ---	O	none	sheet	NTD	H	66	L	71	/C
/A	I	88	L	84	NTD	loop	high	N	--- 2.0 ---	O	conserved	sheet	NTD	F	238	F	238	/A
/B	I	88	L	84	NTD	loop	high	N	--- 2.0 ---	O	conserved	sheet	NTD	F	238	F	238	/B
/C	I	88	L	84	NTD	loop	high	N	--- 1.9 ---	O	conserved	sheet	NTD	F	238	F	238	/C
/A	A	97	A	93	NTD	sheet	conserved	N	--- 2.0 ---	O	high	sheet	NTD	Y	266	F	260	/A
/B	A	97	A	93	NTD	sheet	conserved	N	--- 2.0 ---	O	high	sheet	NTD	Y	266	F	260	/B
/C	A	97	A	93	NTD	sheet	conserved	N	--- 2.1 ---	O	high	sheet	NTD	Y	266	F	260	/C
/A	A	98	S	94	NTD	sheet	none	N	--- 1.9 ---	O	conserved	sheet	NTD	R	190	R	190	/A
/B	A	98	S	94	NTD	sheet	none	N	--- 1.9 ---	O	conserved	sheet	NTD	R	190	R	190	/B
/C	A	98	S	94	NTD	sheet	none	N	--- 1.9 ---	O	conserved	sheet	NTD	R	190	R	190	/C
/A	E	100	E	96	NTD	sheet	conserved	N	--- 2.4 ---	O	high	sheet	NTD	N	188	H	188	/A
/B	E	100	E	96	NTD	sheet	conserved	N	--- 2.4 ---	O	high	sheet	NTD	N	188	H	188	/B
/C	E	100	E	96	NTD	sheet	conserved	N	--- 2.4 ---	O	high	sheet	NTD	N	188	H	188	/C
/A	R	106	R	102	NTD	sheet	conserved	N	--- 2.0 ---	O	high	sheet	NTD	L	241	I	241	/A
/B	R	106	R	102	NTD	sheet	conserved	N	--- 2.1 ---	O	high	sheet	NTD	L	241	I	241	/B
/C	R	106	R	102	NTD	sheet	conserved	N	--- 2.1 ---	O	high	sheet	NTD	L	241	I	241	/C
/A	G	107	G	103	NTD	sheet	conserved	N	--- 2.5 ---	O	high	sheet	NTD	L	241	I	241	/A
/B	G	107	G	103	NTD	sheet	conserved	N	--- 2.6 ---	O	high	sheet	NTD	L	241	I	241	/B
/C	G	107	G	103	NTD	sheet	conserved	N	--- 2.6 ---	O	high	sheet	NTD	L	241	I	241	/C
/A	I	109	I	105	NTD	sheet	conserved	N	--- 2.1 ---	O	high	sheet	NTD	Q	239	R	239	/A
/B	I	109	I	105	NTD	sheet	conserved	N	--- 2.1 ---	O	high	sheet	NTD	Q	239	R	239	/B
/C	I	109	I	105	NTD	sheet	conserved	N	--- 2.1 ---	O	high	sheet	NTD	Q	239	R	239	/C
/A	F	110	F	106	NTD	sheet	conserved	N	--- 1.9 ---	O	none	sheet	NTD	L	117	A	121	/A
/B	F	110	F	106	NTD	sheet	conserved	N	--- 1.9 ---	O	none	sheet	NTD	L	117	A	121	/B
/C	F	110	F	106	NTD	sheet	conserved	N	--- 1.9 ---	O	none	sheet	NTD	L	117	A	121	/C
/A	G	111	G	107	NTD	sheet	conserved	N	--- 2.2 ---	O	low	sheet	NTD	R	237	N	237	/A
/B	G	111	G	107	NTD	sheet	conserved	N	--- 2.1 ---	O	low	sheet	NTD	R	237	N	237	/B
/C	G	111	G	107	NTD	sheet	conserved	N	--- 2.0 ---	O	low	sheet	NTD	R	237	N	237	/C
/B	S	118	T	114	NTD	loop	high	N	--- 2.0 ---	O	conserved	loop	NTD	D	111	D	115	/B
/C	S	118	T	114	NTD	loop	high	N	--- 2.2 ---	O	conserved	loop	NTD	D	111	D	115	/C
/A	A	121	L	117	NTD	sheet	none	N	--- 1.9 ---	O	conserved	sheet	NTD	F	106	F	110	/A
/B	A	121	L	117	NTD	sheet	none	N	--- 1.9 ---	O	conserved	sheet	NTD	F	106	F	110	/B
/C	A	121	L	117	NTD	sheet	none	N	--- 2.0 ---	O	conserved	sheet	NTD	F	106	F	110	/C
/A	I	122	L	118	NTD	sheet	high	N	--- 2.0 ---	O	high	sheet	NTD	K	129	R	133	/A
/B	I	122	L	118	NTD	sheet	high	N	--- 2.1 ---	O	high	sheet	NTD	K	129	R	133	/B
/C	I	122	L	118	NTD	sheet	high	N	--- 2.1 ---	O	high	sheet	NTD	K	129	R	133	/C
/A	M	124	V	120	NTD	sheet	high	N	--- 2.1 ---	O	conserved	sheet	NTD	V	127	V	131	/A
/B	M	124	V	120	NTD	sheet	high	N	--- 2.1 ---	O	conserved	sheet	NTD	V	127	V	131	/B
/C	M	124	V	120	NTD	sheet	high	N	--- 2.1 ---	O	conserved	sheet	NTD	V	127	V	131	/C
/C	H	129	N	125	NTD	loop	high	N	--- 2.6 ---	O	conserved	loop	NTD	N	122	N	126	/C
/A	V	131	V	127	NTD	sheet	conserved	N	--- 2.1 ---	O	high	sheet	NTD	V	120	M	124	/A
/B	V	131	V	127	NTD	sheet	conserved	N	--- 2.0 ---	O	high	sheet	NTD	V	120	M	124	/B
/C	V	131	V	127	NTD	sheet	conserved	N	--- 2.1 ---	O	high	sheet	NTD	V	120	M	124	/C
/A	R	133	K	129	NTD	sheet	high	N	--- 2.2 ---	O	high	sheet	NTD	L	118	I	122	/A
/B	R	133	K	129	NTD	sheet	high	N	--- 2.3 ---	O	high	sheet	NTD	L	118	I	122	/B
/C	R	133	K	129	NTD	sheet	high	N	--- 2.3 ---	O	high	sheet	NTD	L	118	I	122	/C
/A	V	134	V	130	NTD	sheet	conserved	N	--- 2.1 ---	O	high	sheet	NTD	F	168	Y	168	/A
/B	V	134	V	130	NTD	sheet	conserved	N	--- 2.2 ---	O	high	sheet	NTD	F	168	Y	168	/B
/C	V	134	V	130	NTD	sheet	conserved	N	--- 2.1 ---	O	high	sheet	NTD	F	168	Y	168	/C
/A	Q	138	Q	134	NTD	sheet	conserved	N	--- 2.1 ---	O	low	sheet	NTD	S	162	N	162	/A
/B	Q	138	Q	134	NTD	sheet	conserved	N	--- 2.3 ---	O	low	sheet	NTD	S	162	N	162	/B
/C	Q	138	Q	134	NTD	sheet	conserved	N	--- 2.3 ---	O	low	sheet	NTD	S	162	N	162	/C
/A	C	140	C	136	NTD	loop	conserved	N	--- 1.9 ---	O	high	loop	NTD	V	159	I	159	/A
/B	C	140	C	136	NTD	loop	conserved	N	--- 2.1 ---	O	high	loop	NTD	V	159	I	159	/B
/C	C	140	C	136	NTD	loop	conserved	N	--- 2.1 ---	O	high	loop	NTD	V	159	I	159	/C
/A	M	144	F	140	NTD	sheet	high	N	--- 2.6 ---	O	conserved	sheet	NTD	W	152	W	158	/A
/B	M	144	F	140	NTD	sheet	high	N	--- 2.3 ---	O	conserved	sheet	NTD	W	152	W	158	/B
/C	M	144	F	140	NTD	sheet	high	N	--- 2.2 ---	O	conserved	sheet	NTD	W	152	W	158	/C
/A	F	145	L	141	NTD	sheet	high	N	--- 2.2 ---	O	high	sheet	NTD	L	242	M	242	/A
/B	F	145	L	141	NTD	sheet	high	N	--- 2.5 ---	O	high	sheet	NTD	L	242	M	242	/B
/C	F	145	L	141	NTD	sheet	high	N	--- 2.4 ---	O	high	sheet	NTD	L	242	M	242	/C
/A	A	146	G	142	NTD	sheet	low	N	--- 1.9 ---	O	conserved	sheet	NTD	K	150	K	156	/A
/B	A	146	G	142	NTD	sheet	low	N	--- 1.7 ---	O	conserved	sheet	NTD	K	150	K	156	/B
/C	A	146	G	142	NTD	sheet	low	N	--- 1.8 ---	O	conserved	sheet	NTD	K	150	K	156	/C
/A	V	147	V	143	NTD	sheet	conserved	N	--- 2.4 ---	O	high	sheet	NTD	L	244	M	244	/A
/B	V	147	V	143	NTD	sheet	conserved	N	--- 2.5 ---	O	high	sheet	NTD	L	244	M	244	/B
/A	R	149	Y	145	NTD	loop	none	N	--- 1.9 ---	O	high	sheet	NTD	T	250	S	246	/A
/B	R	149	Y	145	NTD	loop	none	N	--- 2.2 ---	O	high	sheet	NTD	T	250	S	246	/B
/C	R	149	Y	145	NTD	loop	none	N	--- 2.1 ---	O	high	sheet	NTD	T	250	S	246	/C
/C	G	152	H	146	NTD	loop	none	N	--- 2.2 ---	O	none	sheet	NTD	Y	144	S	148	/C
/A	Y	155	N	149	NTD	loop	none	N	--- 2.3 ---	O	low	sheet	NTD	G	142	A	146	/A
/B	Y	155	N	149	NTD	loop	none	N	--- 2.1 ---	O	low	sheet	NTD	G	142	A	146	/B
/A	K	156	K	150	NTD	sheet	conserved	N	--- 2.5 ---	O	low	sheet	NTD	G	142	A	146	/A
/B	K	156	K	150	NTD	sheet	conserved	N	--- 2.5 ---	O	low	sheet	NTD	G	142	A	146	/B
/C	K	156	K	150	NTD	sheet	conserved	N	--- 2.2 ---	O	low	sheet	NTD	G	142	A	146	/C
/A	W	158	W	152	NTD	sheet	conserved	N	--- 2.1 ---	O	high	sheet	NTD	F	140	M	144	/A
/B	I	159	V	159	NTD	loop	high	N	--- 2.1 ---	O	high	sheet	NTD	S	151	T	157	/B
/A	T	161	S	161	NTD	sheet	high	N	--- 2.0 ---	O	conserved	sheet	NTD	Q	134	Q	138	/A
/B	T	161	S	161	NTD	sheet	high	N	--- 2.0 ---	O	conserved	sheet	NTD	Q	134	Q	138	/B
/C	T	161	S	161	NTD	sheet	high	N	--- 2.1 ---	O	conserved	sheet	NTD	Q	134	Q	138	/C
/A	R	164	N	164	NTD	loop	low	N	--- 2.5 ---	O	high	sheet	NTD	E	132	N	136	/A
/B	R	164	N	164	NTD	loop	low	N	--- 2.5 ---	O	high	sheet	NTD	E	132	N	136	/B
/C	R	164	N	164	NTD	loop	low	N	--- 2.1 ---	O	high	sheet	NTD	E	132	N	136	/C
/A	C	166	C	166	NTD	loop	conserved	N	--- 2.3 ---	O	low	loop	NTD	N	164	R	164	/A
/B	C	166	C	166	NTD	loop	conserved	N	--- 2.0 ---	O	low	loop	NTD	N	164	R	164	/B
/A	S	172	S	172	NTD	loop	conserved	N	--- 2.0 ---	O	high	sheet	NTD	V	126	I	130	/A
/B	S	172	S	172	NTD	loop	conserved	N	--- 2.1 ---	O	high	sheet	NTD	V	126	I	130	/B
/C	S	172	S	172	NTD	loop	conserved	N	--- 1.9 ---	O	high	sheet	NTD	V	126	I	130	/C
/A	F	186	F	186	NTD	loop	conserved	N	--- 2.3 ---	O	high	loop	NTD	L	212	V	212	/A
/B	F	186	F	186	NTD	loop	conserved	N	--- 2.2 ---	O	high	loop	NTD	L	212	V	212	/B
/C	F	186	F	186	NTD	loop	conserved	N	--- 2.3 ---	O	high	loop	NTD	L	212	V	212	/C
/A	H	188	N	188	NTD	sheet	high	N	--- 2.3 ---	O	conserved	sheet	NTD	E	96	E	100	/A
/B	H	188	N	188	NTD	sheet	high	N	--- 2.4 ---	O	conserved	sheet	NTD	E	96	E	100	/B
/C	H	188	N	188	NTD	sheet	high	N	--- 2.3 ---	O	conserved	sheet	NTD	E	96	E	100	/C
/A	L	189	L	189	NTD	sheet	conserved	N	--- 2.2 ---	O	none	sheet	NTD	T	208	E	208	/A
/B	L	189	L	189	NTD	sheet	conserved	N	--- 2.2 ---	O	none	sheet	NTD	T	208	E	208	/B
/C	L	189	L	189	NTD	sheet	conserved	N	--- 2.2 ---	O	none	sheet	NTD	T	208	E	208	/C
/A	R	190	R	190	NTD	sheet	conserved	N	--- 2.0 ---	O	none	sheet	NTD	S	94	A	98	/A
/B	R	190	R	190	NTD	sheet	conserved	N	--- 1.9 ---	O	none	sheet	NTD	S	94	A	98	/B
/C	R	190	R	190	NTD	sheet	conserved	N	--- 1.9 ---	O	none	sheet	NTD	S	94	A	98	/C
/A	E	191	E	191	NTD	sheet	conserved	N	--- 2.0 ---	O	none	sheet	NTD	K	206	G	206	/A
/B	E	191	E	191	NTD	sheet	conserved	N	--- 2.0 ---	O	none	sheet	NTD	K	206	G	206	/B
/C	E	191	E	191	NTD	sheet	conserved	N	--- 2.1 ---	O	none	sheet	NTD	K	206	G	206	/C
/A	K	195	K	195	NTD	sheet	conserved	N	--- 2.1 ---	O	high	sheet	NTD	K	202	H	202	/A
/B	K	195	K	195	NTD	sheet	conserved	N	--- 2.2 ---	O	high	sheet	NTD	K	202	H	202	/B
/C	K	195	K	195	NTD	sheet	conserved	N	--- 2.2 ---	O	high	sheet	NTD	K	202	H	202	/C
/A	V	197	I	197	NTD	sheet	high	N	--- 2.1 ---	O	high	sheet	NTD	Y	200	F	200	/A
/B	V	197	I	197	NTD	sheet	high	N	--- 2.1 ---	O	high	sheet	NTD	Y	200	F	200	/B
/C	V	197	I	197	NTD	sheet	high	N	--- 2.1 ---	O	high	sheet	NTD	Y	200	F	200	/C
/A	F	200	Y	200	NTD	sheet	high	N	--- 2.0 ---	O	high	sheet	NTD	I	197	V	197	/A
/B	F	200	Y	200	NTD	sheet	high	N	--- 2.0 ---	O	high	sheet	NTD	I	197	V	197	/B
/C	F	200	Y	200	NTD	sheet	high	N	--- 2.1 ---	O	high	sheet	NTD	I	197	V	197	/C
/A	L	201	F	201	NTD	sheet	high	N	--- 2.1 ---	O	conserved	sheet	NTD	L	229	L	229	/A
/B	L	201	F	201	NTD	sheet	high	N	--- 2.2 ---	O	conserved	sheet	NTD	L	229	L	229	/B
/C	L	201	F	201	NTD	sheet	high	N	--- 2.2 ---	O	conserved	sheet	NTD	L	229	L	229	/C
/A	H	202	K	202	NTD	sheet	high	N	--- 1.9 ---	O	conserved	sheet	NTD	K	195	K	195	/A
/B	H	202	K	202	NTD	sheet	high	N	--- 1.9 ---	O	conserved	sheet	NTD	K	195	K	195	/B
/C	H	202	K	202	NTD	sheet	high	N	--- 1.8 ---	O	conserved	sheet	NTD	K	195	K	195	/C
/A	V	203	I	203	NTD	sheet	high	N	--- 2.1 ---	O	low	sheet	NTD	V	227	F	227	/A
/B	V	203	I	203	NTD	sheet	high	N	--- 2.0 ---	O	low	sheet	NTD	V	227	F	227	/B
/C	V	203	I	203	NTD	sheet	high	N	--- 2.2 ---	O	low	sheet	NTD	V	227	F	227	/C
/A	S	205	S	205	NTD	sheet	conserved	N	--- 2.0 ---	O	high	sheet	NTD	E	224	K	224	/A
/B	S	205	S	205	NTD	sheet	conserved	N	--- 2.0 ---	O	high	sheet	NTD	E	224	K	224	/B
/C	S	205	S	205	NTD	sheet	conserved	N	--- 2.0 ---	O	high	sheet	NTD	E	224	K	224	/C
/A	G	206	K	206	NTD	sheet	none	N	--- 2.2 ---	O	conserved	sheet	NTD	E	191	E	191	/A
/B	G	206	K	206	NTD	sheet	none	N	--- 2.2 ---	O	conserved	sheet	NTD	E	191	E	191	/B
/C	G	206	K	206	NTD	sheet	none	N	--- 2.2 ---	O	conserved	sheet	NTD	E	191	E	191	/C
/A	E	208	T	208	NTD	sheet	none	N	--- 2.1 ---	O	conserved	sheet	NTD	L	189	L	189	/A
/B	E	208	T	208	NTD	sheet	none	N	--- 2.1 ---	O	conserved	sheet	NTD	L	189	L	189	/B
/C	E	208	T	208	NTD	sheet	none	N	--- 2.1 ---	O	conserved	sheet	NTD	L	189	L	189	/C
/A	V	212	L	212	NTD	loop	high	N	--- 2.4 ---	O	conserved	loop	NTD	F	186	F	186	/A
/B	V	212	L	212	NTD	loop	high	N	--- 2.6 ---	O	conserved	loop	NTD	F	186	F	186	/B
/C	V	212	L	212	NTD	loop	high	N	--- 2.6 ---	O	conserved	loop	NTD	F	186	F	186	/C
/A	G	219	G	219	NTD	loop	conserved	N	--- 2.6 ---	O	none	loop	NTD	F	32	S	37	/A
/B	G	219	G	219	NTD	loop	conserved	N	--- 2.6 ---	O	none	loop	NTD	F	32	S	37	/B
/C	G	219	G	219	NTD	loop	conserved	N	--- 2.5 ---	O	none	loop	NTD	F	32	S	37	/C
/A	K	224	E	224	NTD	sheet	high	N	--- 2.4 ---	O	conserved	sheet	NTD	S	205	S	205	/A
/B	K	224	E	224	NTD	sheet	high	N	--- 2.2 ---	O	conserved	sheet	NTD	S	205	S	205	/B
/C	K	224	E	224	NTD	sheet	high	N	--- 2.3 ---	O	conserved	sheet	NTD	S	205	S	205	/C
/A	I	226	L	226	NTD	sheet	high	N	--- 1.9 ---	O	high	sheet	NTD	I	203	V	203	/A
/B	I	226	L	226	NTD	sheet	high	N	--- 1.8 ---	O	high	sheet	NTD	I	203	V	203	/B
/C	I	226	L	226	NTD	sheet	high	N	--- 1.8 ---	O	high	sheet	NTD	I	203	V	203	/C
/A	F	227	V	227	NTD	sheet	low	N	--- 2.3 ---	O	high	sheet	NTD	I	203	V	203	/A
/B	F	227	V	227	NTD	sheet	low	N	--- 2.3 ---	O	high	sheet	NTD	I	203	V	203	/B
/C	F	227	V	227	NTD	sheet	low	N	--- 2.3 ---	O	high	sheet	NTD	I	203	V	203	/C
/A	L	229	L	229	NTD	sheet	conserved	N	--- 2.1 ---	O	high	sheet	NTD	F	201	L	201	/A
/B	L	229	L	229	NTD	sheet	conserved	N	--- 2.2 ---	O	high	sheet	NTD	F	201	L	201	/B
/C	L	229	L	229	NTD	sheet	conserved	N	--- 2.1 ---	O	high	sheet	NTD	F	201	L	201	/C
/A	L	231	I	231	NTD	loop	high	N	--- 2.0 ---	O	conserved	sheet	NTD	L	229	L	229	/A
/B	L	231	I	231	NTD	loop	high	N	--- 2.0 ---	O	conserved	sheet	NTD	L	229	L	229	/B
/C	L	231	I	231	NTD	loop	high	N	--- 2.0 ---	O	conserved	sheet	NTD	L	229	L	229	/C
/A	N	237	R	237	NTD	sheet	low	N	--- 2.0 ---	O	conserved	sheet	NTD	G	107	G	111	/A
/B	N	237	R	237	NTD	sheet	low	N	--- 2.0 ---	O	conserved	sheet	NTD	G	107	G	111	/B
/C	N	237	R	237	NTD	sheet	low	N	--- 1.9 ---	O	conserved	sheet	NTD	G	107	G	111	/C
/A	F	238	F	238	NTD	sheet	conserved	N	--- 2.1 ---	O	high	loop	NTD	L	84	I	88	/A
/B	F	238	F	238	NTD	sheet	conserved	N	--- 2.2 ---	O	high	loop	NTD	L	84	I	88	/B
/C	F	238	F	238	NTD	sheet	conserved	N	--- 2.1 ---	O	high	loop	NTD	L	84	I	88	/C
/A	R	239	Q	239	NTD	sheet	high	N	--- 2.3 ---	O	conserved	sheet	NTD	I	105	I	109	/A
/B	R	239	Q	239	NTD	sheet	high	N	--- 2.3 ---	O	conserved	sheet	NTD	I	105	I	109	/B
/C	R	239	Q	239	NTD	sheet	high	N	--- 2.3 ---	O	conserved	sheet	NTD	I	105	I	109	/C
/A	I	241	L	241	NTD	sheet	high	N	--- 2.0 ---	O	conserved	sheet	NTD	G	103	G	107	/A
/B	I	241	L	241	NTD	sheet	high	N	--- 2.1 ---	O	conserved	sheet	NTD	G	103	G	107	/B
/C	I	241	L	241	NTD	sheet	high	N	--- 2.0 ---	O	conserved	sheet	NTD	G	103	G	107	/C
/A	T	243	A	243	NTD	sheet	none	N	--- 2.0 ---	O	high	loop	NTD	I	100	V	104	/A
/B	T	243	A	243	NTD	sheet	none	N	--- 2.1 ---	O	high	loop	NTD	I	100	V	104	/B
/C	T	243	A	243	NTD	sheet	none	N	--- 2.1 ---	O	high	loop	NTD	I	100	V	104	/C
/A	M	244	L	244	NTD	sheet	high	N	--- 2.3 ---	O	high	sheet	NTD	L	141	F	145	/A
/B	M	244	L	244	NTD	sheet	high	N	--- 2.2 ---	O	high	sheet	NTD	L	141	F	145	/B
/C	M	244	L	244	NTD	sheet	high	N	--- 2.2 ---	O	high	sheet	NTD	L	141	F	145	/C
/A	F	245	L	249	NTD	sheet	high	N	--- 1.8 ---	O	none	loop	NTD	T	259	G	253	/A
/B	F	245	L	249	NTD	sheet	high	N	--- 1.6 ---	O	none	loop	NTD	T	259	G	253	/B
/C	F	245	L	249	NTD	sheet	high	N	--- 2.0 ---	O	none	loop	NTD	T	259	G	253	/C
/A	S	246	T	250	NTD	sheet	high	N	--- 2.4 ---	O	conserved	sheet	NTD	V	143	V	147	/A
/B	S	246	T	250	NTD	sheet	high	N	--- 2.5 ---	O	conserved	sheet	NTD	V	143	V	147	/B
/A	G	253	T	259	NTD	loop	none	N	--- 1.7 ---	O	high	sheet	NTD	L	249	F	245	/A
/B	G	253	T	259	NTD	loop	none	N	--- 2.0 ---	O	high	sheet	NTD	L	249	F	245	/B
/C	G	253	T	259	NTD	loop	none	N	--- 2.0 ---	O	high	sheet	NTD	L	249	F	245	/C
/A	A	257	A	263	NTD	sheet	conserved	N	--- 2.4 ---	O	none	sheet	NTD	A	67	S	72	/A
/A	Y	259	Y	265	NTD	sheet	conserved	N	--- 2.1 ---	O	high	sheet	NTD	F	65	Y	70	/A
/B	Y	259	Y	265	NTD	sheet	conserved	N	--- 2.1 ---	O	high	sheet	NTD	F	65	Y	70	/B
/C	Y	259	Y	265	NTD	sheet	conserved	N	--- 2.1 ---	O	high	sheet	NTD	F	65	Y	70	/C
/A	F	260	Y	266	NTD	sheet	high	N	--- 1.9 ---	O	conserved	sheet	NTD	A	93	A	97	/A
/B	F	260	Y	266	NTD	sheet	high	N	--- 2.0 ---	O	conserved	sheet	NTD	A	93	A	97	/B
/C	F	260	Y	266	NTD	sheet	high	N	--- 2.0 ---	O	conserved	sheet	NTD	A	93	A	97	/C
/A	K	265	Q	271	NTD	sheet	high	N	--- 2.0 ---	O	conserved	sheet	NTD	F	55	F	60	/A
/B	K	265	Q	271	NTD	sheet	high	N	--- 1.8 ---	O	conserved	sheet	NTD	F	55	F	60	/B
/C	K	265	Q	271	NTD	sheet	high	N	--- 2.0 ---	O	conserved	sheet	NTD	F	55	F	60	/C
/A	T	267	R	273	NTD	sheet	none	N	--- 2.1 ---	O	conserved	sheet	NTD	D	53	D	58	/A
/B	T	267	R	273	NTD	sheet	none	N	--- 2.1 ---	O	conserved	sheet	NTD	D	53	D	58	/B
/C	T	267	R	273	NTD	sheet	none	N	--- 2.1 ---	O	conserved	sheet	NTD	D	53	D	58	/C
/A	M	270	L	276	NTD	sheet	high	N	--- 2.2 ---	O	conserved	sheet	NTD	V	289	V	283	/A
/B	M	270	L	276	NTD	sheet	high	N	--- 2.1 ---	O	conserved	sheet	NTD	V	289	V	283	/B
/C	M	270	L	276	NTD	sheet	high	N	--- 2.2 ---	O	conserved	sheet	NTD	V	289	V	283	/C
/A	F	273	Y	279	NTD	sheet	high	N	--- 2.1 ---	O	conserved	sheet	NTD	V	47	V	52	/A
/B	F	273	Y	279	NTD	sheet	high	N	--- 2.1 ---	O	conserved	sheet	NTD	V	47	V	52	/B
/C	F	273	Y	279	NTD	sheet	high	N	--- 2.1 ---	O	conserved	sheet	NTD	V	47	V	52	/C
/A	D	274	N	280	NTD	loop	high	N	--- 1.9 ---	O	conserved	loop	NTD	T	284	T	278	/A
/B	D	274	N	280	NTD	loop	high	N	--- 1.8 ---	O	conserved	loop	NTD	T	284	T	278	/B
/C	D	274	N	280	NTD	loop	high	N	--- 1.9 ---	O	conserved	loop	NTD	T	284	T	278	/C
/A	G	277	G	283	NTD	loop	conserved	N	--- 2.0 ---	O	high	loop	NTD	N	280	D	274	/A
/B	G	277	G	283	NTD	loop	conserved	N	--- 2.0 ---	O	high	loop	NTD	N	280	D	274	/B
/C	G	277	G	283	NTD	loop	conserved	N	--- 2.0 ---	O	high	loop	NTD	N	280	D	274	/C
/A	V	283	V	289	NTD	sheet	conserved	N	--- 2.1 ---	O	high	sheet	NTD	L	276	M	270	/A
/B	V	283	V	289	NTD	sheet	conserved	N	--- 2.1 ---	O	high	sheet	NTD	L	276	M	270	/B
/C	V	283	V	289	NTD	sheet	conserved	N	--- 2.1 ---	O	high	sheet	NTD	L	276	M	270	/C
/A	Q	287	L	293	NTD	loop	none	N	--- 2.0 ---	O	conserved	sheet	NTD	D	290	D	284	/A
/B	Q	287	L	293	NTD	loop	none	N	--- 2.0 ---	O	conserved	sheet	NTD	D	290	D	284	/B
/C	Q	287	L	293	NTD	loop	none	N	--- 2.1 ---	O	conserved	sheet	NTD	D	290	D	284	/C
/A	L	293	T	299	NTD	helix	none	N	--- 2.1 ---	O	conserved	helix	NTD	P	295	P	289	/A
/B	L	293	T	299	NTD	helix	none	N	--- 2.1 ---	O	conserved	helix	NTD	P	295	P	289	/B
/C	L	293	T	299	NTD	helix	none	N	--- 2.1 ---	O	conserved	helix	NTD	P	295	P	289	/C
/A	V	297	L	303	NTD	helix	high	N	--- 2.0 ---	O	none	helix	NTD	T	299	L	293	/A
/B	V	297	L	303	NTD	helix	high	N	--- 2.0 ---	O	none	helix	NTD	T	299	L	293	/B
/C	V	297	L	303	NTD	helix	high	N	--- 2.0 ---	O	none	helix	NTD	T	299	L	293	/C
/A	V	320	I	326	RBD	sheet	high	N	--- 1.9 ---	O	conserved	sheet	RBD	N	540	N	533	/A
/B	V	320	I	326	RBD	sheet	high	N	--- 2.0 ---	O	conserved	sheet	RBD	N	540	N	533	/B
/C	V	320	I	326	RBD	sheet	high	N	--- 2.0 ---	O	conserved	sheet	RBD	N	540	N	533	/C
/A	E	348	N	354	RBD	sheet	high	N	--- 2.5 ---	O	conserved	sheet	RBD	S	399	S	393	/A
/B	E	348	N	354	RBD	sheet	high	N	--- 2.5 ---	O	conserved	sheet	RBD	S	399	S	393	/B
/C	E	348	N	354	RBD	sheet	high	N	--- 2.6 ---	O	conserved	sheet	RBD	S	399	S	393	/C
/A	T	350	K	356	RBD	sheet	low	N	--- 2.1 ---	O	conserved	sheet	RBD	A	397	A	391	/A
/B	T	350	K	356	RBD	sheet	low	N	--- 2.3 ---	O	conserved	sheet	RBD	A	397	A	391	/B
/C	T	350	K	356	RBD	sheet	low	N	--- 2.3 ---	O	conserved	sheet	RBD	A	397	A	391	/C
/A	D	354	N	360	RBD	loop	high	N	--- 2.1 ---	O	conserved	loop	RBD	T	523	T	516	/A
/B	D	354	N	360	RBD	loop	high	N	--- 2.2 ---	O	conserved	loop	RBD	T	523	T	516	/B
/C	D	354	N	360	RBD	loop	high	N	--- 2.2 ---	O	conserved	loop	RBD	T	523	T	516	/C
/A	T	366	A	372	RBD	loop	none	N	--- 2.1 ---	O	conserved	helix	RBD	L	368	L	362	/A
/B	T	366	A	372	RBD	loop	none	N	--- 2.0 ---	O	conserved	helix	RBD	L	368	L	362	/B
/C	T	366	A	372	RBD	loop	none	N	--- 2.0 ---	O	conserved	helix	RBD	L	368	L	362	/C
/A	S	387	T	393	RBD	loop	high	N	--- 2.1 ---	O	conserved	sheet	RBD	E	516	E	509	/A
/B	S	387	T	393	RBD	loop	high	N	--- 2.1 ---	O	conserved	sheet	RBD	E	516	E	509	/B
/C	S	387	T	393	RBD	loop	high	N	--- 2.1 ---	O	conserved	sheet	RBD	E	516	E	509	/C
/A	A	391	A	397	RBD	sheet	conserved	N	--- 2.0 ---	O	low	sheet	RBD	K	356	T	350	/A
/B	A	391	A	397	RBD	sheet	conserved	N	--- 2.1 ---	O	low	sheet	RBD	K	356	T	350	/B
/C	A	391	A	397	RBD	sheet	conserved	N	--- 2.1 ---	O	low	sheet	RBD	K	356	T	350	/C
/A	S	393	S	399	RBD	sheet	conserved	N	--- 2.1 ---	O	high	sheet	RBD	N	354	E	348	/A
/B	S	393	S	399	RBD	sheet	conserved	N	--- 2.2 ---	O	high	sheet	RBD	N	354	E	348	/B
/C	S	393	S	399	RBD	sheet	conserved	N	--- 2.2 ---	O	high	sheet	RBD	N	354	E	348	/C
/A	V	395	V	401	RBD	sheet	conserved	N	--- 2.4 ---	O	low	loop	RBD	A	348	P	342	/A
/B	V	395	V	401	RBD	sheet	conserved	N	--- 2.4 ---	O	low	loop	RBD	A	348	P	342	/B
/C	V	395	V	401	RBD	sheet	conserved	N	--- 2.5 ---	O	low	loop	RBD	A	348	P	342	/C
/A	V	396	I	402	RBD	sheet	high	N	--- 2.1 ---	O	conserved	sheet	RBD	Y	508	Y	501	/A
/B	V	396	I	402	RBD	sheet	high	N	--- 2.2 ---	O	conserved	sheet	RBD	Y	508	Y	501	/B
/C	V	396	I	402	RBD	sheet	high	N	--- 2.1 ---	O	conserved	sheet	RBD	Y	508	Y	501	/C
/A	D	400	E	406	RBD	loop	high	N	--- 2.4 ---	O	high	sheet	RBD	R	403	K	397	/A
/B	D	400	E	406	RBD	loop	high	N	--- 2.3 ---	O	high	sheet	RBD	R	403	K	397	/B
/C	D	400	E	406	RBD	loop	high	N	--- 2.3 ---	O	high	sheet	RBD	R	403	K	397	/C
/A	Q	403	Q	409	RBD	helix	conserved	N	--- 1.8 ---	O	high	loop	RBD	E	406	D	400	/A
/B	Q	403	Q	409	RBD	helix	conserved	N	--- 1.9 ---	O	high	loop	RBD	E	406	D	400	/B
/C	Q	403	Q	409	RBD	helix	conserved	N	--- 1.9 ---	O	high	loop	RBD	E	406	D	400	/C
/A	Y	415	Y	421	RBD	helix	conserved	N	--- 2.3 ---	O	none	helix	RBD	K	417	V	411	/A
/B	Y	415	Y	421	RBD	helix	conserved	N	--- 2.3 ---	O	none	helix	RBD	K	417	V	411	/B
/C	Y	415	Y	421	RBD	helix	conserved	N	--- 2.4 ---	O	none	helix	RBD	K	417	V	411	/C
/A	T	432	S	438	RBD	loop	high	N	--- 2.2 ---	O	conserved	sheet	RBD	P	507	P	500	/A
/B	T	432	S	438	RBD	loop	high	N	--- 2.2 ---	O	conserved	sheet	RBD	P	507	P	500	/B
/C	T	432	S	438	RBD	loop	high	N	--- 2.2 ---	O	conserved	sheet	RBD	P	507	P	500	/C
/A	L	435	L	441	RBD	loop	conserved	N	--- 1.9 ---	O	high	loop	RBD	S	438	T	432	/A
/B	L	435	L	441	RBD	loop	conserved	N	--- 1.9 ---	O	high	loop	RBD	S	438	T	432	/B
/C	L	435	L	441	RBD	loop	conserved	N	--- 1.9 ---	O	high	loop	RBD	S	438	T	432	/C
/A	D	436	D	442	RBD	loop	conserved	N	--- 1.9 ---	O	high	loop	RBD	S	438	T	432	/A
/B	D	436	D	442	RBD	loop	conserved	N	--- 1.9 ---	O	high	loop	RBD	S	438	T	432	/B
/C	D	436	D	442	RBD	loop	conserved	N	--- 2.0 ---	O	high	loop	RBD	S	438	T	432	/C
/A	A	437	S	443	RBD	loop	none	N	--- 2.4 ---	O	none	loop	RBD	N	439	A	433	/A
/B	A	437	S	443	RBD	loop	none	N	--- 2.5 ---	O	none	loop	RBD	N	439	A	433	/B
/C	T	438	K	444	RBD	loop	low	N	--- 2.5 ---	O	conserved	loop	RBD	L	441	L	435	/C
/B	T	440	G	446	RBD	loop	none	N	--- 2.6 ---	O	none	loop	RBD	S	443	A	437	/B
/B	G	441	G	447	RBD	loop	conserved	N	--- 1.9 ---	O	low	loop	RBD	K	444	T	438	/B
/A	N	442	N	448	RBD	loop	conserved	N	--- 2.2 ---	O	none	loop	RBD	V	445	S	439	/A
/A	Y	447	Y	453	RBD	sheet	conserved	N	--- 2.1 ---	O	high	sheet	RBD	Q	493	N	486	/A
/B	Y	447	Y	453	RBD	sheet	conserved	N	--- 2.0 ---	O	high	sheet	RBD	Q	493	N	486	/B
/C	Y	447	Y	453	RBD	sheet	conserved	N	--- 2.0 ---	O	high	sheet	RBD	Q	493	N	486	/C
/A	S	449	L	455	RBD	loop	none	N	--- 2.0 ---	O	conserved	loop	RBD	P	491	P	484	/A
/B	S	449	L	455	RBD	loop	none	N	--- 2.0 ---	O	conserved	loop	RBD	P	491	P	484	/B
/C	S	449	L	455	RBD	loop	none	N	--- 2.0 ---	O	conserved	loop	RBD	P	491	P	484	/C
/A	F	467	Y	473	RBD	loop	high	N	--- 2.0 ---	O	conserved	loop	RBD	Y	489	Y	482	/A
/B	F	467	Y	473	RBD	loop	high	N	--- 2.0 ---	O	conserved	loop	RBD	Y	489	Y	482	/B
/C	F	467	Y	473	RBD	loop	high	N	--- 2.0 ---	O	conserved	loop	RBD	Y	489	Y	482	/C
/C	K	472	T	478	RBD	loop	low	N	--- 2.0 ---	O	none	loop	RBD	G	476	E	470	/C
/A	Y	482	Y	489	RBD	loop	conserved	N	--- 2.1 ---	O	high	loop	RBD	Y	473	F	467	/A
/B	Y	482	Y	489	RBD	loop	conserved	N	--- 2.0 ---	O	high	loop	RBD	Y	473	F	467	/B
/C	Y	482	Y	489	RBD	loop	conserved	N	--- 2.0 ---	O	high	loop	RBD	Y	473	F	467	/C
/A	N	486	Q	493	RBD	sheet	high	N	--- 2.0 ---	O	conserved	sheet	RBD	Y	453	Y	447	/A
/B	N	486	Q	493	RBD	sheet	high	N	--- 2.0 ---	O	conserved	sheet	RBD	Y	453	Y	447	/B
/C	N	486	Q	493	RBD	sheet	high	N	--- 2.0 ---	O	conserved	sheet	RBD	Y	453	Y	447	/C
/A	N	491	Q	498	RBD	loop	high	N	--- 2.0 ---	O	conserved	loop	RBD	G	496	G	489	/A
/B	N	491	Q	498	RBD	loop	high	N	--- 2.0 ---	O	conserved	loop	RBD	G	496	G	489	/B
/C	N	491	Q	498	RBD	loop	high	N	--- 2.0 ---	O	conserved	loop	RBD	G	496	G	489	/C
/B	V	494	N	501	RBD	loop	none	N	--- 2.5 ---	O	high	loop	RBD	Q	498	N	491	/B
/A	Q	499	Q	506	RBD	loop	conserved	N	--- 2.5 ---	O	high	helix	RBD	V	503	I	496	/A
/B	Q	499	Q	506	RBD	loop	conserved	N	--- 2.6 ---	O	high	helix	RBD	V	503	I	496	/B
/C	Q	499	Q	506	RBD	loop	conserved	N	--- 2.5 ---	O	high	helix	RBD	V	503	I	496	/C
/A	Y	501	Y	508	RBD	sheet	conserved	N	--- 2.0 ---	O	high	sheet	RBD	I	402	V	396	/A
/B	Y	501	Y	508	RBD	sheet	conserved	N	--- 2.0 ---	O	high	sheet	RBD	I	402	V	396	/B
/C	Y	501	Y	508	RBD	sheet	conserved	N	--- 1.9 ---	O	high	sheet	RBD	I	402	V	396	/C
/A	E	509	E	516	RBD	sheet	conserved	N	--- 2.5 ---	O	low	sheet	RBD	N	394	S	388	/A
/B	E	509	E	516	RBD	sheet	conserved	N	--- 2.5 ---	O	low	sheet	RBD	N	394	S	388	/B
/C	E	509	E	516	RBD	sheet	conserved	N	--- 2.5 ---	O	low	sheet	RBD	N	394	S	388	/C
/A	N	533	N	540	RBD	sheet	conserved	N	--- 2.3 ---	O	high	loop	RBD	E	324	K	318	/A
/B	N	533	N	540	RBD	sheet	conserved	N	--- 2.4 ---	O	high	loop	RBD	E	324	K	318	/B
/C	N	533	N	540	RBD	sheet	conserved	N	--- 2.3 ---	O	high	loop	RBD	E	324	K	318	/C
/A	N	535	N	542	SD1	sheet	conserved	N	--- 2.0 ---	O	high	sheet	RBD	I	326	V	320	/A	x
/B	N	535	N	542	SD1	sheet	conserved	N	--- 2.0 ---	O	high	sheet	RBD	I	326	V	320	/B	x
/C	N	535	N	542	SD1	sheet	conserved	N	--- 2.0 ---	O	high	sheet	RBD	I	326	V	320	/C	x
/A	V	544	V	551	SD1	sheet	conserved	N	--- 2.0 ---	O	high	sheet	SD1	T	588	S	581	/A
/B	V	544	V	551	SD1	sheet	conserved	N	--- 2.2 ---	O	high	sheet	SD1	T	588	S	581	/B
/C	V	544	V	551	SD1	sheet	conserved	N	--- 1.9 ---	O	high	sheet	SD1	T	588	S	581	/C
/A	Q	556	Q	563	SD1	loop	conserved	N	--- 2.1 ---	O	none	loop	SD1	L	560	Q	553	/A
/B	Q	556	Q	563	SD1	loop	conserved	N	--- 2.2 ---	O	none	loop	SD1	L	560	Q	553	/B
/C	Q	556	Q	563	SD1	loop	conserved	N	--- 2.3 ---	O	none	loop	SD1	L	560	Q	553	/C
/A	G	559	G	566	SD1	sheet	conserved	N	--- 2.1 ---	O	none	sheet	SD1	A	575	S	568	/A
/B	G	559	G	566	SD1	sheet	conserved	N	--- 2.0 ---	O	none	sheet	SD1	A	575	S	568	/B
/C	G	559	G	566	SD1	sheet	conserved	N	--- 2.1 ---	O	none	sheet	SD1	A	575	S	568	/C
/A	D	561	D	568	SD1	loop	conserved	N	--- 2.3 ---	O	none	loop	SD1	T	572	F	565	/A
/B	D	561	D	568	SD1	loop	conserved	N	--- 2.4 ---	O	none	loop	SD1	T	572	F	565	/B
/C	D	561	D	568	SD1	loop	conserved	N	--- 2.4 ---	O	none	loop	SD1	T	572	F	565	/C
/C	S	568	A	575	SD1	sheet	none	N	--- 2.6 ---	O	conserved	sheet	SD1	G	566	G	559	/C
/A	S	581	T	588	SD1	sheet	high	N	--- 2.1 ---	O	conserved	sheet	SD1	V	551	V	544	/A
/B	S	581	T	588	SD1	sheet	high	N	--- 2.1 ---	O	conserved	sheet	SD1	V	551	V	544	/B
/C	S	581	T	588	SD1	sheet	high	N	--- 2.0 ---	O	conserved	sheet	SD1	V	551	V	544	/C
/A	D	612	E	619	SD2	helix	high	N	--- 1.8 ---	O	conserved	loop	SD2	N	616	N	609	/A
/B	D	612	E	619	SD2	helix	high	N	--- 1.8 ---	O	conserved	loop	SD2	N	616	N	609	/B
/C	D	612	E	619	SD2	helix	high	N	--- 1.6 ---	O	conserved	loop	SD2	N	616	N	609	/C
/A	T	615	V	622	SD2	helix	none	N	--- 1.9 ---	O	high	helix	SD2	E	619	D	612	/A
/B	T	615	V	622	SD2	helix	none	N	--- 1.9 ---	O	high	helix	SD2	E	619	D	612	/B
/C	T	615	V	622	SD2	helix	none	N	--- 1.8 ---	O	high	helix	SD2	E	619	D	612	/C
/A	A	616	A	623	SD2	helix	conserved	N	--- 1.9 ---	O	high	helix	SD2	E	619	D	612	/A
/B	A	616	A	623	SD2	helix	conserved	N	--- 1.8 ---	O	high	helix	SD2	E	619	D	612	/B
/C	A	616	A	623	SD2	helix	conserved	N	--- 1.8 ---	O	high	helix	SD2	E	619	D	612	/C
/A	S	666	S	673	SD2	sheet	conserved	N	--- 2.2 ---	O	high	sheet	S2	I	693	V	682	/A	x
/B	S	666	S	673	SD2	sheet	conserved	N	--- 2.1 ---	O	high	sheet	S2	I	693	V	682	/B	x
/C	S	666	S	673	SD2	sheet	conserved	N	--- 2.2 ---	O	high	sheet	S2	I	693	V	682	/C	x
/A	H	668	Q	675	SD2	sheet	high	N	--- 1.9 ---	O	conserved	sheet	S2	S	691	S	680	/A	x
/B	H	668	Q	675	SD2	sheet	high	N	--- 2.0 ---	O	conserved	sheet	S2	S	691	S	680	/B	x
/C	H	668	Q	675	SD2	sheet	high	N	--- 1.9 ---	O	conserved	sheet	S2	S	691	S	680	/C	x
/A	S	680	S	691	S2	sheet	conserved	N	--- 1.9 ---	O	high	sheet	SD2	Q	675	H	668	/A	x
/B	S	680	S	691	S2	sheet	conserved	N	--- 2.0 ---	O	high	sheet	SD2	Q	675	H	668	/B	x
/C	S	680	S	691	S2	sheet	conserved	N	--- 2.0 ---	O	high	sheet	SD2	Q	675	H	668	/C	x
/A	V	682	I	693	S2	sheet	high	N	--- 2.0 ---	O	conserved	sheet	SD2	S	673	S	666	/A	x
/B	V	682	I	693	S2	sheet	high	N	--- 2.0 ---	O	conserved	sheet	SD2	S	673	S	666	/B	x
/C	V	682	I	693	S2	sheet	high	N	--- 2.0 ---	O	conserved	sheet	SD2	S	673	S	666	/C	x
/C	N	692	N	703	S2	loop	conserved	N	--- 2.6 ---	O	high	loop	S2	I	788	M	777	/A		x
/A	Y	696	Y	707	S2	loop	conserved	N	--- 2.0 ---	O	high	loop	S2	V	705	I	694	/A
/B	Y	696	Y	707	S2	loop	conserved	N	--- 2.0 ---	O	high	loop	S2	V	705	I	694	/B
/C	Y	696	Y	707	S2	loop	conserved	N	--- 2.0 ---	O	high	loop	S2	V	705	I	694	/C
/A	I	703	I	714	S2	sheet	conserved	N	--- 2.0 ---	O	high	sheet	S2	K	1073	R	1062	/A
/B	I	703	I	714	S2	sheet	conserved	N	--- 2.3 ---	O	high	sheet	S2	K	1073	R	1062	/B
/C	I	703	I	714	S2	sheet	conserved	N	--- 2.1 ---	O	high	sheet	S2	K	1073	R	1062	/C
/A	N	706	N	717	S2	sheet	conserved	N	--- 2.3 ---	O	none	sheet	S2	A	1070	S	1059	/A
/B	N	706	N	717	S2	sheet	conserved	N	--- 2.3 ---	O	none	sheet	S2	A	1070	S	1059	/B
/C	N	706	N	717	S2	sheet	conserved	N	--- 2.2 ---	O	none	sheet	S2	A	1070	S	1059	/C
/A	S	708	T	719	S2	sheet	high	N	--- 1.8 ---	O	conserved	sheet	S2	V	1068	V	1057	/A
/B	S	708	T	719	S2	sheet	high	N	--- 2.0 ---	O	conserved	sheet	S2	V	1068	V	1057	/B
/C	S	708	T	719	S2	sheet	high	N	--- 1.9 ---	O	conserved	sheet	S2	V	1068	V	1057	/C
/A	M	716	L	727	S2	sheet	high	N	--- 2.1 ---	O	conserved	sheet	S2	V	1060	V	1049	/A
/B	M	716	L	727	S2	sheet	high	N	--- 2.1 ---	O	conserved	sheet	S2	V	1060	V	1049	/B
/C	M	716	L	727	S2	sheet	high	N	--- 2.1 ---	O	conserved	sheet	S2	V	1060	V	1049	/C
/B	T	723	T	734	S2	sheet	conserved	N	--- 2.2 ---	O	none	loop	S2	T	732	A	721	/B
/A	S	757	T	768	S2	helix	high	N	--- 2.1 ---	O	conserved	helix	S2	N	764	N	753	/A
/B	S	757	T	768	S2	helix	high	N	--- 2.1 ---	O	conserved	helix	S2	N	764	N	753	/B
/C	S	757	T	768	S2	helix	high	N	--- 2.1 ---	O	conserved	helix	S2	N	764	N	753	/C
/A	V	761	V	772	S2	helix	conserved	N	--- 2.3 ---	O	high	helix	S2	T	768	S	757	/A
/B	V	761	V	772	S2	helix	conserved	N	--- 2.2 ---	O	high	helix	S2	T	768	S	757	/B
/C	V	761	V	772	S2	helix	conserved	N	--- 2.2 ---	O	high	helix	S2	T	768	S	757	/C
/A	R	768	Q	779	S2	helix	high	N	--- 2.0 ---	O	conserved	helix	S2	D	775	D	764	/A
/B	R	768	Q	779	S2	helix	high	N	--- 1.9 ---	O	conserved	helix	S2	D	775	D	764	/B
/C	R	768	Q	779	S2	helix	high	N	--- 2.0 ---	O	conserved	helix	S2	D	775	D	764	/C
/A	A	772	A	783	S2	loop	conserved	N	--- 2.1 ---	O	high	helix	S2	Q	779	R	768	/A
/B	A	772	A	783	S2	loop	conserved	N	--- 1.9 ---	O	high	helix	S2	Q	779	R	768	/B
/C	A	772	A	783	S2	loop	conserved	N	--- 2.1 ---	O	high	helix	S2	Q	779	R	768	/C
/A	M	777	I	788	S2	loop	high	N	--- 1.9 ---	O	conserved	loop	S2	A	701	A	690	/C		x
/B	M	777	I	788	S2	loop	high	N	--- 1.9 ---	O	conserved	loop	S2	A	701	A	690	/A		x
/C	M	777	I	788	S2	loop	high	N	--- 1.9 ---	O	conserved	loop	S2	A	701	A	690	/B		x
/A	E	828	D	839	S2	loop	high	N	--- 2.1 ---	O	conserved	loop	S2	Q	836	Q	825	/A
/B	E	828	D	839	S2	loop	high	N	--- 1.9 ---	O	conserved	loop	S2	Q	836	Q	825	/B
/C	E	828	D	839	S2	loop	high	N	--- 2.0 ---	O	conserved	loop	S2	Q	836	Q	825	/C
/A	A	861	Q	872	S2	helix	none	N	--- 2.3 ---	O	conserved	helix	S2	E	868	E	857	/A
/B	A	861	Q	872	S2	helix	none	N	--- 2.3 ---	O	conserved	helix	S2	E	868	E	857	/B
/C	A	861	Q	872	S2	helix	none	N	--- 2.2 ---	O	conserved	helix	S2	E	868	E	857	/C
/A	A	864	S	875	S2	helix	none	N	--- 2.1 ---	O	conserved	helix	S2	A	871	A	860	/A
/B	A	864	S	875	S2	helix	none	N	--- 2.1 ---	O	conserved	helix	S2	A	871	A	860	/B
/C	A	864	S	875	S2	helix	none	N	--- 2.1 ---	O	conserved	helix	S2	A	871	A	860	/C
/A	A	865	A	876	S2	helix	conserved	N	--- 2.3 ---	O	none	helix	S2	Q	872	A	861	/A
/B	A	865	A	876	S2	helix	conserved	N	--- 2.3 ---	O	none	helix	S2	Q	872	A	861	/B
/C	A	865	A	876	S2	helix	conserved	N	--- 2.3 ---	O	none	helix	S2	Q	872	A	861	/C
/A	V	867	L	878	S2	helix	high	N	--- 2.1 ---	O	conserved	helix	S2	T	874	T	863	/A
/B	V	867	L	878	S2	helix	high	N	--- 2.1 ---	O	conserved	helix	S2	T	874	T	863	/B
/C	V	867	L	878	S2	helix	high	N	--- 2.1 ---	O	conserved	helix	S2	T	874	T	863	/C
/A	S	868	A	879	S2	helix	none	N	--- 2.1 ---	O	none	helix	S2	S	875	A	864	/A
/B	S	868	A	879	S2	helix	none	N	--- 2.2 ---	O	none	helix	S2	S	875	A	864	/B
/C	S	868	A	879	S2	helix	none	N	--- 2.1 ---	O	none	helix	S2	S	875	A	864	/C
/A	A	871	I	882	S2	helix	none	N	--- 1.9 ---	O	high	helix	S2	L	878	V	867	/A
/B	A	871	I	882	S2	helix	none	N	--- 2.0 ---	O	high	helix	S2	L	878	V	867	/B
/C	A	871	I	882	S2	helix	none	N	--- 2.0 ---	O	high	helix	S2	L	878	V	867	/C
/A	A	873	S	884	S2	helix	none	N	--- 1.9 ---	O	conserved	helix	S2	G	880	G	869	/A
/B	A	873	S	884	S2	helix	none	N	--- 2.0 ---	O	conserved	helix	S2	G	880	G	869	/B
/C	A	873	S	884	S2	helix	none	N	--- 1.9 ---	O	conserved	helix	S2	G	880	G	869	/C
/A	Q	915	Q	926	S2	helix	conserved	N	--- 2.0 ---	O	none	helix	S2	L	922	Q	911	/A
/B	Q	915	Q	926	S2	helix	conserved	N	--- 2.0 ---	O	none	helix	S2	L	922	Q	911	/B
/C	Q	915	Q	926	S2	helix	conserved	N	--- 2.1 ---	O	none	helix	S2	L	922	Q	911	/C
/A	K	918	S	929	S2	helix	low	N	--- 2.0 ---	O	conserved	helix	S2	N	925	N	914	/A
/B	K	918	S	929	S2	helix	low	N	--- 2.1 ---	O	conserved	helix	S2	N	925	N	914	/B
/C	K	918	S	929	S2	helix	low	N	--- 2.1 ---	O	conserved	helix	S2	N	925	N	914	/C
/A	S	921	G	932	S2	helix	none	N	--- 2.2 ---	O	conserved	helix	S2	N	928	N	917	/A
/B	S	921	G	932	S2	helix	none	N	--- 2.2 ---	O	conserved	helix	S2	N	928	N	917	/B
/C	S	921	G	932	S2	helix	none	N	--- 2.1 ---	O	conserved	helix	S2	N	928	N	917	/C
/A	Q	922	K	933	S2	helix	high	N	--- 2.0 ---	O	low	helix	S2	S	929	K	918	/A
/B	Q	922	K	933	S2	helix	high	N	--- 2.0 ---	O	low	helix	S2	S	929	K	918	/B
/C	Q	922	K	933	S2	helix	high	N	--- 2.1 ---	O	low	helix	S2	S	929	K	918	/C
/A	E	925	D	936	S2	helix	high	N	--- 2.0 ---	O	none	helix	S2	G	932	S	921	/A
/B	E	925	D	936	S2	helix	high	N	--- 2.0 ---	O	none	helix	S2	G	932	S	921	/B
/C	E	925	D	936	S2	helix	high	N	--- 2.0 ---	O	none	helix	S2	G	932	S	921	/C
/A	S	926	S	937	S2	helix	conserved	N	--- 2.1 ---	O	high	helix	S2	K	933	Q	922	/A
/B	S	926	S	937	S2	helix	conserved	N	--- 2.2 ---	O	high	helix	S2	K	933	Q	922	/B
/C	S	926	S	937	S2	helix	conserved	N	--- 2.2 ---	O	high	helix	S2	K	933	Q	922	/C
/A	T	928	S	939	S2	helix	high	N	--- 2.2 ---	O	conserved	helix	S2	Q	935	Q	924	/A
/B	T	928	S	939	S2	helix	high	N	--- 2.2 ---	O	conserved	helix	S2	Q	935	Q	924	/B
/C	T	928	S	939	S2	helix	high	N	--- 2.1 ---	O	conserved	helix	S2	Q	935	Q	924	/C
/A	T	929	S	940	S2	helix	high	N	--- 2.2 ---	O	high	helix	S2	D	936	E	925	/A
/B	T	929	S	940	S2	helix	high	N	--- 2.4 ---	O	high	helix	S2	D	936	E	925	/B
/C	T	929	S	940	S2	helix	high	N	--- 2.2 ---	O	conserved	helix	S2	S	937	S	926	/C
/A	G	935	G	946	S2	helix	conserved	N	--- 2.3 ---	O	high	loop	S2	S	943	T	932	/A
/B	G	935	G	946	S2	helix	conserved	N	--- 2.2 ---	O	high	loop	S2	S	943	T	932	/B
/C	G	935	G	946	S2	helix	conserved	N	--- 2.1 ---	O	high	loop	S2	S	943	T	932	/C
/A	V	1049	V	1060	S2	sheet	conserved	N	--- 2.1 ---	O	high	sheet	S2	L	727	M	716	/A
/B	V	1049	V	1060	S2	sheet	conserved	N	--- 2.2 ---	O	high	sheet	S2	L	727	M	716	/B
/C	V	1049	V	1060	S2	sheet	conserved	N	--- 2.1 ---	O	high	sheet	S2	L	727	M	716	/C
/A	V	1057	V	1068	S2	sheet	conserved	N	--- 1.9 ---	O	high	sheet	S2	T	719	S	708	/A
/B	V	1057	V	1068	S2	sheet	conserved	N	--- 2.0 ---	O	high	sheet	S2	T	719	S	708	/B
/C	V	1057	V	1068	S2	sheet	conserved	N	--- 2.0 ---	O	high	sheet	S2	T	719	S	708	/C
/A	S	1059	A	1070	S2	sheet	none	N	--- 2.0 ---	O	conserved	sheet	S2	N	717	N	706	/A
/B	S	1059	A	1070	S2	sheet	none	N	--- 1.9 ---	O	conserved	sheet	S2	N	717	N	706	/B
/C	S	1059	A	1070	S2	sheet	none	N	--- 1.9 ---	O	conserved	sheet	S2	N	717	N	706	/C
/A	R	1062	K	1073	S2	sheet	high	N	--- 2.0 ---	O	conserved	sheet	S2	I	714	I	703	/A
/B	R	1062	K	1073	S2	sheet	high	N	--- 2.2 ---	O	conserved	sheet	S2	I	714	I	703	/B
/C	R	1062	K	1073	S2	sheet	high	N	--- 1.9 ---	O	conserved	sheet	S2	I	714	I	703	/C
/A	I	1070	I	1081	S2	loop	conserved	N	--- 2.1 ---	O	high	sheet	S2	H	1088	Y	1077	/A
/B	I	1070	I	1081	S2	loop	conserved	N	--- 2.0 ---	O	high	sheet	S2	H	1088	Y	1077	/B
/C	I	1070	I	1081	S2	loop	conserved	N	--- 2.1 ---	O	high	sheet	S2	H	1088	Y	1077	/C
/A	C	1071	C	1082	S2	loop	conserved	N	--- 1.7 ---	O	high	loop	S2	V	1133	I	1122	/A
/B	C	1071	C	1082	S2	loop	conserved	N	--- 1.6 ---	O	high	loop	S2	V	1133	I	1122	/B
/C	C	1071	C	1082	S2	loop	conserved	N	--- 1.6 ---	O	high	loop	S2	V	1133	I	1122	/C
/A	Y	1077	H	1088	S2	sheet	high	N	--- 1.8 ---	O	conserved	loop	S2	I	1081	I	1070	/A
/B	Y	1077	H	1088	S2	sheet	high	N	--- 1.7 ---	O	conserved	loop	S2	I	1081	I	1070	/B
/C	Y	1077	H	1088	S2	sheet	high	N	--- 1.8 ---	O	conserved	loop	S2	I	1081	I	1070	/C
/A	N	1087	N	1098	S2	loop	conserved	N	--- 2.6 ---	O	none	loop	S2	H	1101	S	1090	/A
/B	N	1087	N	1098	S2	loop	conserved	N	--- 2.4 ---	O	none	loop	S2	H	1101	S	1090	/B
/C	N	1087	N	1098	S2	loop	conserved	N	--- 2.5 ---	O	none	loop	S2	H	1101	S	1090	/C
/A	I	1093	V	1104	S2	sheet	high	N	--- 2.2 ---	O	conserved	loop	S2	Q	1113	Q	1102	/A
/B	I	1093	V	1104	S2	sheet	high	N	--- 2.3 ---	O	conserved	loop	S2	Q	1113	Q	1102	/B
/C	I	1093	V	1104	S2	sheet	high	N	--- 2.3 ---	O	conserved	loop	S2	Q	1113	Q	1102	/C
/A	Q	1102	Q	1113	S2	loop	conserved	N	--- 2.0 ---	O	high	sheet	S2	V	1104	I	1093	/A
/B	Q	1102	Q	1113	S2	loop	conserved	N	--- 1.9 ---	O	high	sheet	S2	V	1104	I	1093	/B
/C	Q	1102	Q	1113	S2	loop	conserved	N	--- 2.0 ---	O	high	sheet	S2	V	1104	I	1093	/C
/A	I	1122	V	1133	S2	loop	high	N	--- 2.5 ---	O	conserved	loop	S2	A	1080	A	1069	/A
/B	I	1122	V	1133	S2	loop	high	N	--- 2.4 ---	O	conserved	loop	S2	A	1080	A	1069	/B
/C	I	1122	V	1133	S2	loop	high	N	--- 2.5 ---	O	conserved	loop	S2	A	1080	A	1069	/C
