# Supplementary material for: Design, structure and plasma binding of ancestral β-CoV scaffold antigens
Source: Nat Commun. 2023 Oct 16;14:6527. doi: 10.1038/s41467-023-42200-x (PMC10579346; doi:10.1038/s41467-023-42200-x)
Supplement: Supplementary file 7 — Source Data [file 41467_2023_42200_MOESM7_ESM.xlsx]

## Sheet: Fig.3A
HexaPro 4°C - Particle size plotted by intensity (left)										HexaPro RT - Particle size plotted by intensity (middle)										HexaPro 37 °C - Particle size plotted by intensity (right)
Size (hydrodynamic radius)	Intensity	Intensity	Intensity	Intensity	Intensity	Average Intensity	ZS Explorer Average Intensity			Size (hydrodynamic radius)	Intensity	Intensity	Intensity	Intensity	Intensity	Average Intensity	ZS Explorer Average Intensity			Size (hydrodynamic radius)	Intensity	Intensity	Intensity	Intensity	Intensity	Average Intensity	ZS Explorer Average Intensity
0.3	0	0	0	0	0	0	0			0.3	0	0	0	0	0	0	0			0.3	0	0	0	0	0	0	0
0.3489	0	0	0	0	0	0	0			0.3489	0	0	0	0	0	0	0			0.3489	0	0	0	0	0	0	0
0.4057	0	0	0	0	0	0	0			0.4057	0	0	0	0	0	0	0			0.4057	0	0	0	0	0	0	0
0.4718	0	0	0	0	0	0	0			0.4718	0	0	0	0	0	0	0			0.4718	0	0	0	0	0	0	0
0.5487	0	0	0	0	0	0	0			0.5487	0	0	0	0	0	0	0			0.5487	0	0	0	0	0	0	0
0.6381	0	0	0	0	0	0	0			0.6381	0	0	0	0	0	0	0			0.6381	0	0	0	0	0	0	0
0.742	0	0	0	0	0	0	0			0.742	0	0	0	0	0	0	0			0.742	0	0	0	0	0	0	0
0.8629	0	0	0	0	0	0	0			0.8629	0	0	0	0	0	0	0			0.8629	0	0	0	0	0	0	0
1.003	0	0	0	0	0	0	0			1.003	0	0	0	0	0	0	0			1.003	0	0	0	0	0	0	0
1.167	0	0	0	0	0	0	0			1.167	0	0	0	0	0	0	0			1.167	0	0	0	0	0	0	0
1.357	0	0	0	0	0	0	0			1.357	0	0	0	0	0	0	0			1.357	0	0	0	0	0	0	0
1.578	0	0	0	0	0	0	0			1.578	0	0	0	0	0	0	0			1.578	0	0	0	0	0	0	0
1.835	0	0	0	0	0	0	0			1.835	0	0	0	0	0	0	0			1.835	0	0	0	0	0	0	0
2.134	0	0	0	0	0	0	0			2.134	0	0	0	0	0	0	0			2.134	0	0	0	0	0	0	0
2.482	0	0	0	0	0	0	0			2.482	0	0	0	0	0	0	0			2.482	0	0	0	0	0	0	0
2.886	0	0	0	0	0	0	0			2.886	0	0	0	0	0	0	0			2.886	0	0	0	0	0	0	0
3.357	0	0	0	0	0	0	0			3.357	0	0	0	0	0	0	0			3.357	0	0	0	0	0	0	0
3.903	0	0	0	0	0	0	0			3.903	0	0	0	0	0	0	0			3.903	0	0	0	0	0	0	0
4.539	0	0	0	0	0	0	0			4.539	0	0	0	0	0	0	0			4.539	0	0	0	0	0	0	0
5.279	0	0	0	0	0	0	0			5.279	0	0	0	0	0	0	0			5.279	0	0	0	0	0	0	0
6.139	0	0	0	0	0	0	0			6.139	0	0	0	0	0	0	0			6.139	0	0	0	0	0	0	0
7.139	0	0	0	0	0	0	0			7.139	0.007602	0	0	0	0	0.0015204	0			7.139	0	0	0	0	0	0	0
8.302	0	0	0	0	0	0	0			8.302	0.07111	0	0	0	0	0.014222	0			8.302	0	0	0	0	0	0	0
9.655	0	0	0	0	0	0	0			9.655	0.2625	0	0	0	0	0.0525	0			9.655	0	0	0	0	0	0	0
11.23	0	0	0	0	0	0	0			11.23	0.8004	0	0	0	0	0.16008	0			11.23	0	0.4973	0	0	0	0.09946	0
13.06	0	0.3406	0.1319	0	0.1885	0.1322	0.1346			13.06	1.879	1.022	1.438	1.393	0.3111	1.20862	1.45			13.06	1.588	2.318	1.139	1.351	0.1666	1.31252	1.448
15.18	0.4187	1.341	1.499	0.3879	1.283	0.98592	1.219			15.18	3.472	3.833	4.648	5.054	2.945	3.9904	4.371			15.18	4.402	4.638	3.292	3.75	3.013	3.819	4.003
17.66	1.838	2.869	3.791	2.56	2.933	2.7982	3.033			17.66	5.266	7.102	7.886	8.865	6.538	7.1314	7.391			17.66	6.918	6.286	5.507	6.13	6.714	6.311	6.413
20.53	3.976	4.528	6.195	5.472	4.598	4.9538	4.987			20.53	6.757	9.265	9.57	10.76	9.019	9.0742	9.16			20.53	7.912	6.596	6.838	7.564	8.944	7.5708	7.618
23.88	6.222	5.866	7.971	7.748	5.887	6.7388	6.528			23.88	7.45	9.479	9.135	9.996	9.149	9.0418	9.047			23.88	7.065	5.678	6.827	7.627	8.645	7.1684	7.236
27.77	7.99	6.555	8.722	8.584	6.613	7.6928	7.328			27.77	7.075	7.842	7.012	7.248	7.035	7.2424	7.264			27.77	4.932	4.205	5.607	6.429	6.281	5.4908	5.588
32.3	8.907	6.49	8.444	7.911	6.743	7.699	7.322			32.3	5.713	5.162	4.199	3.924	3.867	4.573	4.628			32.3	2.517	2.953	3.738	4.471	3.236	3.383	3.411
37.56	8.854	5.783	7.417	6.19	6.329	6.9146	6.65			37.56	3.779	2.495	1.736	1.382	1.187	2.1158	2.136			37.56	0.7375	2.376	1.907	2.414	0.9191	1.67072	1.495
43.68	7.937	4.697	6.041	4.099	5.474	5.6496	5.563			43.68	1.873	0.6817	0.3012	0.3335	0	0.63788	0.5339			43.68	0	2.424	0.6419	0.8469	0	0.78256	0.3706
50.79	6.412	3.542	4.68	2.26	4.322	4.2432	4.333			50.79	0.5366	0	0	0.6618	0	0.23968	0			50.79	0	2.652	0.147	0.08038	0	0.575876	0.1708
59.07	4.605	2.582	3.559	1.082	3.045	2.9746	3.189			59.07	0	0	0.3583	1.635	0	0.39866	0			59.07	0.6793	2.551	0.2949	0	0.3645	0.77794	0.6569
68.69	2.844	1.973	2.74	0.7082	1.837	2.02044	2.282			68.69	0	0.003254	1.233	2.373	0	0.721851	0.4761			68.69	1.634	1.888	0.745	0	1.097	1.0728	1.38
79.88	1.397	1.752	2.164	1.051	0.8798	1.44876	1.683			79.88	0.01308	0.3621	2.256	2.318	0.2942	1.04868	1.349			79.88	2.36	0.8929	1.125	0.2007	1.788	1.27332	1.894
92.89	0.4352	1.856	1.721	1.877	0.3146	1.24076	1.393			92.89	0.3985	1.045	3.043	1.513	1.26	1.4519	2.276			92.89	2.513	0.1266	1.191	0.7058	2.037	1.31468	1.93
108	0.001345	2.166	1.319	2.895	0.2102	1.31831	1.366			108	1.127	1.839	3.342	0.5226	2.522	1.87052	2.885			108	2.053	0	0.9181	1.38	1.711	1.21242	1.49
125.6	0	2.552	0.9289	3.837	0.5505	1.57368	1.536			125.6	1.959	2.514	3.108	0	3.479	2.212	2.954			125.6	1.228	0	0.4766	1.999	1.01	0.94272	0.8139
146.1	0.1975	2.909	0.5904	4.509	1.241	1.88938	1.83			146.1	2.617	2.92	2.483	0	3.696	2.3432	2.483			146.1	0.4353	0	0.1183	2.382	0.3294	0.653	0.2399
169.9	0.6574	3.177	0.3858	4.809	2.131	2.23204	2.181			169.9	2.906	3.024	1.725	0	3.102	2.1514	1.686			169.9	0.007018	0	0	2.46	0	0.493404	0
197.6	1.344	3.333	0.3975	4.727	3.05	2.5703	2.532			197.6	2.772	2.902	1.112	0	1.991	1.7554	0.895			197.6	0	0	0	2.293	0	0.4586	0
229.8	2.156	3.39	0.6676	4.322	3.841	2.87532	2.837			229.8	2.298	2.687	0.8561	1.222	0.8606	1.58474	0.4406			229.8	0.03547	0	0.6023	2.038	0.04629	0.544412	0.2687
267.2	2.958	3.371	1.173	3.693	4.385	3.116	3.061			267.2	1.659	2.518	1.045	3.966	0.1542	1.86844	0.5408			267.2	0.7149	0.9779	2.045	1.884	0.9315	1.31066	1.351
310.7	3.616	3.299	1.826	2.955	4.619	3.263	3.177			310.7	1.06	2.492	1.628	7.159	0	2.4678	1.23			310.7	2.158	4.032	4.133	1.98	2.77	3.0146	3.237
361.3	4.025	3.189	2.488	2.212	4.533	3.2894	3.17			361.3	0.6726	2.636	2.443	9.239	0	2.99812	2.349			361.3	4.108	8.137	6.374	2.391	5.152	5.2324	5.496
420.2	4.123	3.04	3.007	1.544	4.166	3.176	3.032			420.2	0.5986	2.903	3.265	9.073	0	3.16792	3.595			420.2	6.085	11.37	8.16	3.07	7.393	7.2156	7.483
488.7	3.905	2.844	3.253	1.004	3.589	2.919	2.771			488.7	0.8531	3.187	3.871	6.628	0.173	2.94242	4.613			488.7	7.566	12.09	8.973	3.875	8.8	8.2608	8.584
568.3	3.415	2.591	3.153	0.6136	2.888	2.53212	2.403			568.3	1.374	3.365	4.095	3.13	0.8863	2.57006	5.098			568.3	8.138	9.844	8.553	4.608	8.918	8.0122	8.424
660.9	2.738	2.273	2.711	0.371	2.151	2.0488	1.959			660.9	2.044	3.327	3.87	0.5048	2.097	2.36856	4.894			660.9	7.624	5.698	6.992	5.068	7.683	6.613	7.014
768.5	1.981	1.896	2.017	0.2577	1.455	1.52134	1.479			768.5	2.725	3.02	3.242	0	3.523	2.502	4.038			768.5	6.142	1.777	4.724	5.108	5.462	4.6426	4.772
893.8	1.257	1.477	1.233	0.2464	0.8622	1.01512	1.009			893.8	3.29	2.461	2.355	0	4.806	2.5824	2.768			893.8	4.089	0	2.41	4.674	2.951	2.8248	2.408
1039	0.6609	1.047	0.5488	0.308	0.4137	0.59568	0.5965			1039	3.642	1.744	1.415	0	5.636	2.4874	1.446			1039	2.044	0	0.7125	3.827	0.9466	1.50602	0.6771
1209	0.2539	0.6451	0.1241	0.4167	0.128	0.31356	0.2795			1209	3.735	1.012	0.6322	0	5.834	2.24264	0.448			1209	0.5808	0	0	2.729	0	0.66196	0
1406	0.04875	0.3134	0	0.5523	0	0.18289	0.08129			1406	3.574	0.422	0.1541	0	5.379	1.90582	0			1406	0	0	0	1.609	0	0.3218	0
1635	0	0.08956	0	0.7013	0	0.158172	0			1635	3.207	0.084	0	0	4.398	1.5378	0			1635	0	0	0	0.6993	0	0.13986	0
1901	0	0	0	0.8555	0.08543	0.188186	0			1901	2.714	0	0	0	3.124	1.1676	0			1901	0	0	0	0.1605	0	0.0321	0
2211	0.02838	0.05371	0	1.01	0.2816	0.274738	0.1118			2211	2.188	0	0	0	1.837	0.805	0			2211	0	0	0	0	0	0	0
2571	0.147	0.2443	0	1.158	0.587	0.42726	0.3742			2571	1.715	0	0	0	0.7987	0.50274	0			2571	0	0	0	0	0	0	0
2990	0.3677	0.5434	0	1.294	0.9746	0.63594	0.781			2990	1.361	0	0.06886	0	0.2023	0.326432	0			2990	0	0	0	0	0	0	0
3477	0.663	0.9028	0.3435	1.406	1.395	0.94206	1.284			3477	1.157	0.3124	0.4474	0	0.1285	0.40906	0.1014			3477	0	0	0	0.09539	0	0.019078	0
4043	0.9784	1.259	1.349	1.476	1.783	1.36908	1.803			4043	1.093	1.056	1.154	0	0.5302	0.76664	0.9063			4043	0	0	0.2959	0.5444	0	0.16806	0
4702	1.245	1.541	2.89	1.485	2.065	1.8452	2.233			4702	1.125	2.108	2.037	0	1.239	1.3018	2.403			4702	0.8262	0	1.667	1.33	0.5235	0.86934	0.9443
5468	1.395	1.68	4.519	1.411	2.169	2.2348	2.469			5468	1.18	3.172	2.837	1.103	1.999	2.0582	4.142			5468	2.906	0	3.846	2.227	2.167	2.2292	3.182
6358	0	0	0	0	0	0	0			6358	0	0	0	0	0	0	0			6358	0	0	0	0	0	0	0
7394	0	0	0	0	0	0	0			7394	0	0	0	0	0	0	0			7394	0	0	0	0	0	0	0
8599	0	0	0	0	0	0	0			8599	0	0	0	0	0	0	0			8599	0	0	0	0	0	0	0
10000	0	0	0	0	0	0	0			10000	0	0	0	0	0	0	0			10000	0	0	0	0	0	0	0

## Sheet: Fig.3B
AnSA-5 4°C - Particle size plotted by intensity (left)										AnSA-5 RT - Particle size plotted by intensity (left)										AnSA-5 37°C - Particle size plotted by intensity (left)
Size (hydrodynamic radius)	Intensity	Intensity	Intensity	Intensity	Intensity	Average Intensity	ZS Explorer Average Intensity			Size (hydrodynamic radius)	Intensity	Intensity	Intensity	Intensity	Intensity	Average Intensity	ZS Explorer Average Intensity			Size (hydrodynamic radius)	Intensity	Intensity	Intensity	Intensity	Intensity	Average Intensity	ZS Explorer Average Intensity
0.3	0	0	0	0	0	0	0			0.3	0	0	0	0	0	0	0			0.3	0	0	0	0	0	0	0
0.3489	0	0	0	0	0	0	0			0.3489	0	0	0	0	0	0	0			0.3489	0	0	0	0	0	0	0
0.4057	0	0	0	0	0	0	0			0.4057	0	0	0	0	0	0	0			0.4057	0	0	0	0	0	0	0
0.4718	0	0	0	0	0	0	0			0.4718	0	0	0	0	0	0	0			0.4718	0	0	0	0	0	0	0
0.5487	0	0	0	0	0	0	0			0.5487	0	0	0	0	0	0	0			0.5487	0	0	0	0	0	0	0
0.6381	0	0	0	0	0	0	0			0.6381	0	0	0	0	0	0	0			0.6381	0	0	0	0	0	0	0
0.742	0	0	0	0	0	0	0			0.742	0	0	0	0	0	0	0			0.742	0	0	0	0	0	0	0
0.8629	0	0	0	0	0	0	0			0.8629	0	0	0	0	0	0	0			0.8629	0	0	0	0	0	0	0
1.003	0	0	0	0	0	0	0			1.003	0	0	0	0	0	0	0			1.003	0	0	0	0	0	0	0
1.167	0	0	0	0	0	0	0			1.167	0	0	0	0	0	0	0			1.167	0	0	0	0	0	0	0
1.357	0	0	0	0	0	0	0			1.357	0	0	0	0	0	0	0			1.357	0	0	0	0	0	0	0
1.578	0	0	0	0	0	0	0			1.578	0	0	0	0	0	0	0			1.578	0	0	0	0	0	0	0
1.835	0	0	0	0	0	0	0			1.835	0	0	0	0	0	0	0			1.835	0	0	0	0	0	0	0
2.134	0	0	0	0	0	0	0			2.134	0	0	0	0	0	0	0			2.134	0	0	0	0	0	0	0
2.482	0	0	0	0	0	0	0			2.482	0	0	0	0	0	0	0			2.482	0	0	0	0	0	0	0
2.886	0	0	0	0	0	0	0			2.886	0	0	0	0	0	0	0			2.886	0	0	0	0	0	0	0
3.357	0	0	0	0	0	0	0			3.357	0	0	0	0	0	0	0			3.357	0	0	0	0	0	0	0
3.903	0	0	0	0	0	0	0			3.903	0	0	0	0	0	0	0			3.903	0	0	0	0	0	0	0
4.539	0	0	0	0	0	0	0			4.539	0	0	0	0	0	0	0			4.539	0	0	0	0	0	0	0
5.279	0	0	0	0	0	0	0			5.279	0	0	0	0	0	0	0			5.279	0	0	0	0	0	0	0
6.139	0	0	0	0	0	0	0			6.139	0	0	0	0	0	0	0			6.139	0	0	0	0	0	0	0
7.139	0	0	0	0	0	0	0			7.139	0	0	0	0	0	0	0			7.139	0	0	0	0	0	0	0
8.302	0	0	0	0	0	0	0			8.302	0	0	0	0	0	0	0			8.302	0	0	0	0	0	0	0
9.655	0	0	0	0	0	0	0			9.655	0	0	0	0	0	0	0			9.655	0	0	0	0	0	0	0
11.23	0	0.466	0.09978	0	0	0.113156	0.2358			11.23	0	0	0	0	0	0	0			11.23	0	0	0	0	0	0	0
13.06	0.3522	1.624	1.075	0.7415	0.3002	0.81858	1.247			13.06	0	0	0	0	0	0	0			13.06	0	0.141	0	0	0	0.0282	0
15.18	2.012	3.465	3.05	3.044	2.477	2.8096	3.116			15.18	0	0	0	0	0	0	0			15.18	0.1826	1.099	0.4751	0.2723	0	0.4058	0.3871
17.66	4.835	5.748	5.615	6.054	5.772	5.6048	5.507			17.66	0.5684	0.2034	1.476	0.5273	0.388	0.63262	0.4833			17.66	1.49	2.789	2.05	1.926	1.648	1.9806	2.009
20.53	7.97	8.009	8.06	8.632	8.797	8.2936	7.824			20.53	3.48	3.306	4.757	3.35	3.224	3.6234	3.555			20.53	3.908	4.864	4.534	4.711	5.143	4.632	4.668
23.88	10.35	9.671	9.669	9.977	10.47	10.0274	9.42			23.88	7.904	8.185	8.684	7.503	7.602	7.9756	8.156			23.88	6.887	6.947	7.348	7.805	9.261	7.6496	7.682
27.77	11.16	10.22	9.969	9.809	10.35	10.3016	9.826			27.77	12.04	12.54	11.83	11.32	11.69	11.884	12.28			27.77	9.69	8.723	9.839	10.35	12.57	10.2344	10.29
32.3	10.13	9.414	8.886	8.315	8.674	9.0838	8.904			32.3	14.31	14.52	13.2	13.5	13.98	13.902	14.34			32.3	11.67	9.966	11.49	11.75	14.1	11.7952	11.91
37.56	7.625	7.403	6.751	6.007	6.106	6.7784	6.908			37.56	13.97	13.46	12.49	13.52	13.8	13.448	13.71			37.56	12.41	10.54	12.03	11.78	13.55	12.062	12.24
43.68	4.503	4.739	4.194	3.536	3.454	4.0852	4.404			43.68	11.31	9.993	10.08	11.61	11.41	10.8806	10.83			43.68	11.82	10.42	11.43	10.57	11.26	11.1	11.32
50.79	1.798	2.21	1.923	1.513	1.397	1.7682	2.094			50.79	7.369	5.582	6.775	8.511	7.753	7.198	6.858			50.79	10.09	9.643	9.895	8.502	7.984	9.2228	9.421
59.07	0.2732	0.5402	0.4818	0.3306	0.2798	0.38112	0.5595			59.07	3.534	1.896	3.528	5.155	4.021	3.6268	3.158			59.07	7.64	8.336	7.765	6.055	4.629	6.885	6.985
68.69	0	0	0	0	0	0	0			68.69	0.9425	0.05801	1.15	2.365	1.265	1.1561	0.7798			68.69	4.988	6.684	5.44	3.703	1.976	4.5582	4.499
79.88	0	0	0	0	0	0	0			79.88	0	0	0.04612	0.6354	0.01418	0.13914	0			79.88	2.645	4.901	3.295	1.808	0.4537	2.62054	2.386
92.89	0	0	0	0	0.04032	0.008064	0			92.89	0	0	0	0	0	0	0			92.89	0.9867	3.206	1.614	0.5705	0	1.27544	0.9223
108	0	0	0	0	0.2619	0.05238	0			108	0	0	0	0	0	0	0			108	0.1588	1.786	0.5432	0.01394	0	0.500388	0.1793
125.6	0	0	0	0	0.6317	0.12634	0			125.6	0	0	0	0.01061	0	0.002122	0			125.6	0	0.7681	0.06656	0	0.02733	0.172398	0
146.1	0	0	0	0	1.043	0.2086	0			146.1	0	0	0	0.282	0	0.0564	0			146.1	0	0.1945	0	0.265	0.4107	0.17404	0
169.9	0.09835	0	0	0	1.39	0.29767	0.008352			169.9	0	0	0	0.812	0	0.1624	0			169.9	0	0	0	0.7284	1.134	0.37248	0
197.6	0.5561	0	0.259	0	1.604	0.48382	0.2946			197.6	0.3451	0.06783	0	1.459	0.1661	0.407606	0.2726			197.6	0	0	0	1.271	1.974	0.649	0.1321
229.8	1.327	0.0153	0.8758	0.3143	1.669	0.84028	0.8682			229.8	1.097	0.5628	0	2.041	0.7282	0.8858	0.9331			229.8	0	0	0	1.772	2.641	0.8826	0.4134
267.2	2.228	0.4204	1.749	0.9912	1.609	1.39952	1.605			267.2	2.035	1.428	0.5807	2.403	1.584	1.60614	1.818			267.2	0	0	0.0003696	2.131	2.896	1.00547	0.7867
310.7	3.056	1.218	2.686	1.89	1.48	2.066	2.34			310.7	2.858	2.415	1.776	2.46	2.473	2.3964	2.659			310.7	0	0	0.05445	2.289	2.64	0.99669	1.163
361.3	3.654	2.223	3.482	2.797	1.339	2.699	2.929			361.3	3.313	3.246	3.191	2.211	3.121	3.0164	3.206			361.3	0.00854	0	0.1732	2.23	1.956	0.873548	1.452
420.2	3.936	3.198	3.979	3.511	1.239	3.1726	3.28			420.2	3.279	3.706	4.279	1.73	3.339	3.2666	3.307			420.2	0.13	0	0.3428	1.976	1.085	0.70676	1.591
488.7	3.888	3.936	4.096	3.895	1.21	3.405	3.36			488.7	2.786	3.693	4.597	1.142	3.073	3.0582	2.945			488.7	0.3806	0	0.5384	1.584	0.3497	0.57054	1.553
568.3	3.552	4.308	3.833	3.897	1.262	3.3704	3.189			568.3	1.991	3.23	3.997	0.5883	2.413	2.44386	2.231			568.3	0.7243	0	0.7329	1.128	0	0.51704	1.352
660.9	3.007	4.27	3.259	3.548	1.384	3.0936	2.824			660.9	1.129	2.446	2.705	0.19	1.556	1.6052	1.374			660.9	1.101	0	0.9028	0.6865	0	0.53806	1.037
768.5	2.349	3.863	2.497	2.938	1.553	2.64	2.345			768.5	0.4343	1.541	1.251	0.006618	0.7499	0.796564	0.612			768.5	1.446	0.029	1.031	0.3283	0	0.56686	0.6777
893.8	1.672	3.184	1.686	2.195	1.738	2.095	1.834			893.8	0.06133	0.7346	0.2467	0	0.2037	0.249266	0.138			893.8	1.707	0.1033	1.108	0.09749	0	0.603158	0.3511
1039	1.059	2.365	0.961	1.452	1.908	1.549	1.365			1039	0	0.201	0	0	0	0.0402	0			1039	1.846	0.2211	1.132	0.001223	0	0.640065	0.119
1209	0.571	1.544	0.4198	0.8249	2.041	1.08014	0.9946			1209	0	0	0	0	0	0	0			1209	1.85	0.3698	1.105	0	0	0.66496	0.00971
1406	0.2463	0.8388	0.1073	0.3997	2.121	0.74262	0.7595			1406	0	0	0	0	0	0	0			1406	1.724	0.5319	1.036	0	0	0.65838	0
1635	0.09915	0.334	0	0.2213	2.147	0.56029	0.672			1635	0	0	0	0	0	0	0			1635	1.492	0.6892	0.9327	0	0	0.62278	0
1901	0.1217	0.06229	0	0.293	2.124	0.520198	0.7239			1901	0	0	0	0	0	0	0			1901	1.19	0.8253	0.8078	0	0	0.56462	0
2211	0.2874	0	0.155	0.5814	2.062	0.61716	0.8893			2211	0	0	0	0	0	0	0			2211	0.8607	0.9273	0.672	0.001536	0	0.492307	0
2571	0.5552	0.06547	0.4905	1.024	1.975	0.822034	1.129			2571	0	0	0	0.02275	0	0.00455	0			2571	0.5485	0.9871	0.5353	0.07424	0	0.429028	0.04916
2990	0.8743	0.274	0.9751	1.539	1.874	1.10728	1.397			2990	0	0	0	0.2451	0	0.04902	0			2990	0.291	1.001	0.4063	0.24	0	0.38766	0.2201
3477	1.19	0.5951	1.535	2.036	1.763	1.42382	1.642			3477	0.261	0.2939	0	0.7023	0.1344	0.27832	0.1584			3477	0.1133	0.969	0.2915	0.482	0	0.37116	0.5175
4043	1.447	0.9646	2.07	2.429	1.64	1.71012	1.817			4043	0.8603	1.074	0	1.321	0.7242	0.7959	0.8501			4043	0.02216	0.8955	0.1952	0.7556	0	0.373692	0.8925
4702	1.599	1.299	2.471	2.643	1.498	1.902	1.882			4702	1.673	2.22	0.5506	1.956	1.729	1.62572	2.023			4702	0	0.787	0.1195	1	0.4491	0.47112	1.261
5468	1.607	1.511	2.64	2.621	1.322	1.9402	1.806			5468	2.453	3.396	2.81	2.43	2.854	2.7886	3.327			5468	0	0.6517	0.06482	1.152	1.849	0.743504	1.522
6358	0	0	0	0	0	0	0			6358	0	0	0	0	0	0	0			6358	0	0	0	0	0	0	0
7394	0	0	0	0	0	0	0			7394	0	0	0	0	0	0	0			7394	0	0	0	0	0	0	0
8599	0	0	0	0	0	0	0			8599	0	0	0	0	0	0	0			8599	0	0	0	0	0	0	0
10000	0	0	0	0	0	0	0			10000	0	0	0	0	0	0	0			10000	0	0	0	0	0	0	0

## Sheet: Fig.3C
AnSA-6 4°C - Particle size plotted by intensity (left)										AnSA-6 RT - Particle size plotted by intensity (left)										AnSA-6 37°C - Particle size plotted by intensity (left)
Size (hydrodynamic radius)	Intensity	Intensity	Intensity	Intensity	Intensity	Average Intensity	ZS Explorer Average Intensity			Size (hydrodynamic radius)	Intensity	Intensity	Intensity	Intensity	Intensity	Average Intensity	ZS Explorer Average Intensity			Size (hydrodynamic radius)	Intensity	Intensity	Intensity	Intensity	Intensity	Average Intensity	ZS Explorer Average Intensity
0.3	0	0	0	0	0	0	0			0.3	0	0	0	0	0	0	0			0.3	0	0	0	0	0	0	0
0.3489	0	0	0	0	0	0	0			0.3489	0	0	0	0	0	0	0			0.3489	0	0	0	0	0	0	0
0.4057	0	0	0	0	0	0	0			0.4057	0	0	0	0	0	0	0			0.4057	0	0	0	0	0	0	0
0.4718	0	0	0	0	0	0	0			0.4718	0	0	0	0	0	0	0			0.4718	0	0	0	0	0	0	0
0.5487	0	0	0	0	0	0	0			0.5487	0	0	0	0	0	0	0			0.5487	0	0	0	0	0	0	0
0.6381	0	0	0	0	0	0	0			0.6381	0	0	0	0	0	0	0			0.6381	0	0	0	0	0	0	0
0.742	0	0	0	0	0	0	0			0.742	0	0	0	0	0	0	0			0.742	0	0	0	0	0	0	0
0.8629	0	0	0	0	0	0	0			0.8629	0	0	0	0	0	0	0			0.8629	0	0	0	0	0	0	0
1.003	0	0	0	0	0	0	0			1.003	0	0	0	0	0	0	0			1.003	0	0	0	0	0	0	0
1.167	0	0	0	0	0	0	0			1.167	0	0	0	0	0	0	0			1.167	0	0	0	0	0	0	0
1.357	0	0	0	0	0	0	0			1.357	0	0	0	0	0	0	0			1.357	0	0	0	0	0	0	0
1.578	0	0	0	0	0	0	0			1.578	0	0	0	0	0	0	0			1.578	0	0	0	0	0	0	0
1.835	0	0	0	0	0	0	0			1.835	0	0	0	0	0	0	0			1.835	0	0	0	0	0	0	0
2.134	0	0	0	0	0	0	0			2.134	0	0	0	0	0	0	0			2.134	0	0	0	0	0	0	0
2.482	0	0	0	0	0	0	0			2.482	0	0	0	0	0	0	0			2.482	0	0	0	0	0	0	0
2.886	0	0	0	0	0	0	0			2.886	0	0	0	0	0	0	0			2.886	0	0	0	0	0	0	0
3.357	0	0	0	0	0	0	0			3.357	0	0	0	0	0	0	0			3.357	0	0	0	0	0	0	0
3.903	0	0	0	0	0	0	0			3.903	0	0	0	0	0	0	0			3.903	0	0	0	0	0	0	0
4.539	0	0	0	0	0	0	0			4.539	0	0	0	0	0	0	0			4.539	0	0	0	0	0	0	0
5.279	0	0	0	0	0	0	0			5.279	0	0	0	0	0	0	0			5.279	0	0	0	0	0	0	0
6.139	0	0	0	0	0	0	0			6.139	0	0	0	0	0	0	0			6.139	0	0	0	0	0	0	0
7.139	0	0	0	0	0	0	0			7.139	0	0	0	0	0	0	0			7.139	0	0	0	0	0	0	0
8.302	0	0	0	0	0	0	0			8.302	0	0	0	0	0	0	0			8.302	0	0	0	0	0	0	0
9.655	0	0	0	0	0	0	0			9.655	0	0	0	0	0	0	0			9.655	0	0	0	0	0	0	0
11.23	0	0	0	0	0	0	0			11.23	0	0	0	0	0	0	0			11.23	0	0	0	0	0	0	0
13.06	0	0	0	0.1401	0	0.02802	0			13.06	0	0	0	0	0	0	0			13.06	0	0	0	0	0	0	0
15.18	0	0	0.06839	0.5325	0	0.120178	0.06642			15.18	0	0	0	0	0	0	0			15.18	0	0	0	0	0	0	0
17.66	0	0.4595	0.9629	1.273	0.6519	0.66946	0.8763			17.66	0	0.202	0	0	0	0.0404	0			17.66	0	0	0	0	0	0	0
20.53	1.387	1.995	2.609	2.427	2.305	2.1446	2.543			20.53	1.687	1.374	1.062	0	0	0.8246	1.312			20.53	0.3579	0.669	0.3675	1.268	0.9361	0.7197	0.8565
23.88	4.219	4.636	4.638	3.974	4.632	4.4198	4.818			23.88	5.215	3.077	4.88	4.011	4.192	4.275	4.786			23.88	2.347	3.355	3.57	3.767	3.344	3.2766	3.384
27.77	7.51	7.866	6.638	5.764	7.069	6.9694	7.251			27.77	9.153	4.662	9.692	10.28	10.19	8.7954	8.825			27.77	5.553	7.085	8.406	6.693	6.563	6.86	6.831
32.3	10.17	10.79	8.265	7.518	9.07	9.1626	9.322			32.3	12.02	5.7	13.21	15.45	14.42	12.16	11.64			32.3	8.891	10.35	12.74	9.2	9.593	10.1548	10.02
37.56	11.46	12.49	9.278	8.897	10.25	10.475	10.58			37.56	12.95	6.061	14.06	17.17	14.87	13.0222	12.24			37.56	11.31	12.06	14.99	10.73	11.61	12.14	11.99
43.68	11.16	12.34	9.557	9.59	10.42	10.6134	10.75			43.68	11.86	5.827	12.16	15	11.73	11.3154	10.67			43.68	12.19	11.82	14.62	11.1	12.18	12.382	12.32
50.79	9.5	10.33	9.1	9.408	9.622	9.592	9.791			50.79	9.271	5.162	8.482	10.22	6.81	7.989	7.712			50.79	11.43	9.929	12.06	10.39	11.31	11.0238	11.09
59.07	7.01	7.083	8.017	8.351	8.04	7.7002	7.931			59.07	6.031	4.228	4.466	4.975	2.4	4.42	4.451			59.07	9.389	7.102	8.358	8.915	9.349	8.6226	8.766
68.69	4.342	3.642	6.5	6.617	6.004	5.421	5.586			68.69	3.029	3.161	1.421	1.286	0.1201	1.80342	1.838			68.69	6.679	4.175	4.66	7.022	6.819	5.871	6.004
79.88	2.083	1.087	4.792	4.559	3.892	3.2826	3.265			79.88	0.9374	2.082	0.02282	0	0	0.608444	0.3819			79.88	3.974	1.84	1.869	5.056	4.274	3.4026	3.427
92.89	0.6098	0	3.14	2.591	2.064	1.68096	1.427			92.89	0.01838	1.118	0	0	0	0.227276	0			92.89	1.818	0.463	0.3787	3.286	2.166	1.62234	1.489
108	0	0	1.751	1.083	0.78	0.7228	0.3467			108	0	0.4102	0	0	0	0.08204	0			108	0.4991	0	0	1.884	0.7582	0.62826	0.3781
125.6	0	0.1205	0.7579	0.2373	0.1344	0.25002	0			125.6	0	0.08923	0	0	0	0.017846	0			125.6	0	0	0	0.9236	0.09482	0.203684	0
146.1	0.1639	1.235	0.1971	0	0	0.3192	0			146.1	0	0.2435	0	0	0.0762	0.06394	0.1583			146.1	0	0.4365	0	0.3979	0	0.16688	0
169.9	0.636	3.157	0	0	0	0.7586	0.1901			169.9	0	0.8826	0	0	0.6475	0.30602	0.5967			169.9	0.1671	1.199	0.1653	0.2421	0.1133	0.37736	0.298
197.6	1.368	5.074	0	0	0.02173	1.29275	0.7285			197.6	0	1.92	0.3661	0	1.582	0.77362	1.281			197.6	0.5264	2.06	0.5233	0.3579	0.4442	0.78236	0.8056
229.8	2.201	6.082	0.1421	0	0.2716	1.73934	1.531			229.8	0.1654	3.182	1.16	0.4125	2.549	1.49378	2.102			229.8	0.9918	2.777	1.015	0.6356	0.9189	1.26766	1.375
267.2	2.937	5.656	0.42	0.06315	0.7766	1.97055	2.379			267.2	0.7694	4.437	2.219	1.531	3.249	2.44108	2.92			267.2	1.435	3.167	1.546	0.9718	1.427	1.70936	1.857
310.7	3.409	3.945	0.7901	0.3388	1.443	1.98518	3.022			310.7	1.757	5.449	3.278	2.973	3.521	3.3956	3.594			310.7	1.74	3.148	2.01	1.281	1.862	2.0082	2.139
361.3	3.512	1.767	1.193	0.8282	2.119	1.88384	3.27			361.3	2.87	6.025	4.058	4.112	3.358	4.0846	4.003			361.3	1.835	2.75	2.305	1.503	2.14	2.1066	2.168
420.2	3.234	0.2388	1.569	1.447	2.647	1.82716	3.05			420.2	3.78	6.055	4.34	4.428	2.863	4.2932	4.058			420.2	1.708	2.09	2.35	1.605	2.22	1.9946	1.954
488.7	2.643	0	1.872	2.079	2.909	1.9006	2.426			488.7	4.204	5.537	4.022	3.753	2.19	3.9412	3.727			488.7	1.4	1.338	2.107	1.579	2.1	1.7048	1.559
568.3	1.878	0	2.069	2.61	2.852	1.8818	1.582			568.3	3.999	4.576	3.162	2.363	1.489	3.1178	3.046			568.3	0.9946	0.6663	1.61	1.437	1.816	1.30478	1.077
660.9	1.107	0	2.148	2.958	2.497	1.742	0.7664			660.9	3.212	3.357	1.991	0.8858	0.8717	2.0635	2.137			660.9	0.5863	0.2062	0.9737	1.21	1.424	0.88004	0.6136
768.5	0.4858	0	2.115	3.081	1.927	1.52176	0.2061			768.5	2.08	2.108	0.8661	0.01183	0.4061	1.09441	1.192			768.5	0.2598	0.005155	0.3861	0.9339	0.995	0.515991	0.2569
893.8	0.1164	0	1.986	2.976	1.272	1.27008	0			893.8	0.9648	1.049	0.1535	0	0.1183	0.45712	0.4341			893.8	0.06509	0	0.0392	0.6505	0.5968	0.270318	0.05602
1039	0	0	1.786	2.676	0.6706	1.02652	0			1039	0.2207	0.3368	0	0	0	0.1115	0.03602			1039	0	0	0	0.3975	0.2828	0.13606	0
1209	0	0	1.543	2.24	0.2374	0.80408	0			1209	0	0.0204	0	0	0	0.00408	0			1209	0	0	0	0.2063	0.08358	0.057976	0
1406	0	0	1.287	1.735	0.02681	0.609762	0			1406	0	0	0	0	0	0	0			1406	0	0	0	0.09797	0	0.019594	0
1635	0	0	1.042	1.231	0	0.4546	0			1635	0	0	0	0	0	0	0			1635	0.09598	0	0	0.08203	0	0.035602	0
1901	0	0	0.8247	0.7867	0	0.32228	0			1901	0	0	0	0	0	0	0			1901	0.3307	0.0136	0	0.156	0.02167	0.104394	0
2211	0	0	0.6484	0.4449	0	0.21866	0			2211	0	0	0	0	0	0	0			2211	0.7005	0.1679	0	0.306	0.1025	0.25538	0
2571	0.02842	0	0.517	0.2274	0.0008076	0.154726	0			2571	0	0.1819	0	0	0	0.03638	0			2571	1.167	0.5101	0	0.5089	0.2518	0.48756	0.1594
2990	0.2598	0	0.4284	0.1351	0.1647	0.1976	0			2990	0	0.667	0	0	0.09584	0.152568	0			2990	1.668	1.022	0	0.7345	0.4562	0.77614	0.5512
3477	0.7277	0	0.3748	0.149	0.5341	0.35712	0.1668			3477	0	1.434	0	0	0.7729	0.44138	0			3477	2.131	1.635	0	0.9487	0.6854	1.08002	1.154
4043	1.357	0	0.3451	0.235	1.055	0.59842	0.8591			4043	0	2.353	0	0	2.113	0.8932	0.5806			4043	2.483	2.247	0	1.117	0.8994	1.34928	1.87
4702	2.001	0	0.3256	0.3497	1.605	0.85626	2.008			4702	0.8956	3.221	1.144	0	3.856	1.82332	2.101			4702	2.658	2.734	0.4858	1.208	1.055	1.62816	2.547
5468	2.481	0	0.303	0.4469	2.031	1.05238	3.262			5468	2.916	3.811	3.785	1.133	5.507	3.4304	4.186			5468	2.608	2.978	2.449	1.197	1.113	2.069	3.011
6358	0	0	0	0	0	0	0			6358	0	0	0	0	0	0	0			6358	0	0	0	0	0	0	0
7394	0	0	0	0	0	0	0			7394	0	0	0	0	0	0	0			7394	0	0	0	0	0	0	0
8599	0	0	0	0	0	0	0			8599	0	0	0	0	0	0	0			8599	0	0	0	0	0	0	0
10000	0	0	0	0	0	0	0			10000	0	0	0	0	0	0	0			10000	0	0	0	0	0	0	0

## Sheet: Fig.3D
	PI HexaPro - 4 °C (left)											PI HexaPro - RT (middle)											PI HexaPro -37 °C (right)
Day	Measurement 1	Measurement 2	Measurement 3	Measurement 4	Measurement 5	Average	Stdev	ZS Explorer Average			Day	Measurement 1	Measurement 2	Measurement 3	Measurement 4	Measurement 5	Average	Stdev	ZS Explorer Average			Day	Measurement 1	Measurement 2	Measurement 3	Measurement 4	Measurement 5	Average	Stdev	ZS Explorer Average
1	0.5419	0.6116	0.4218	0.6928	0.4474	0.5431	0.1129	0.5185			1	0.5419	0.6116	0.4218	0.6928	0.4474	0.5431	0.1129	0.5185			1	0.5419	0.6116	0.4218	0.6928	0.4474	0.5431	0.1129	0.5185
7	0.4371	0.507	0.4187	0.4686	0.6062	0.4875	0.07433	0.3925			7	0.407	0.4817	0.5169	0.4936	0.4509	0.47	0.0425	0.4481			7	0.4505	0.7321	0.6682	0.4167	0.5167	0.5568	0.1376	0.4731
13	0.467	0.3761	0.509	0.4528	0.4923	0.4595	0.05144	0.4505			13	0.4823	0.4144	0.486	0.4549	0.4599	0.4595	0.02863	0.4618			13	0.7419	0.6457	0.7565	0.6245	0.9124	0.7362	0.1142	0.7828
31	0.6168	0.7014	0.4154	0.643	0.6905	0.6134	0.1159	0.59			31	0.6851	0.5247	0.5738	0.5403	0.6645	0.5976	0.07296	0.5311			31	0.6434	0.63	0.6658	0.8019	0.5236	0.6529	0.09963	0.5969
	PI AnSA-5 - 4 °C (left)											PI AnSA-5 - RT (middle)											PI AnSA-5 -37 °C (right)
Day	Measurement 1	Measurement 2	Measurement 3	Measurement 4	Measurement 5	Average	Stdev	ZS Explorer Average			Day	Measurement 1	Measurement 2	Measurement 3	Measurement 4	Measurement 5	Average	Stdev	ZS Explorer Average			Day	Measurement 1	Measurement 2	Measurement 3	Measurement 4	Measurement 5	Average	Stdev	ZS Explorer Average
1	0.6538	0.5949	0.4727	0.4832	0.3763	0.5162	0.1092	0.436			1	0.6538	0.5949	0.4727	0.4832	0.3763	0.5162	0.1092	0.436			1	0.6538	0.5949	0.4727	0.4832	0.3763	0.5162	0.1092	0.436
7	0.3536	0.4245	0.4362	0.4284	0.4787	0.4243	0.04506	0.3782			7	0.3453	0.4346	0.3749	0.4625	0.4672	0.4169	0.05436	0.45			7	0.3502	0.365	0.3264	0.2488	0.2685	0.3118	0.05089	0.3199
13	0.3212	0.4483	0.3415	0.3449	0.4669	0.3846	0.0676	0.4093			13	0.3898	0.427	0.3967	0.5015	0.4506	0.4331	0.04533	0.4466			13	0.3017	0.3142	0.3325	0.3108	0.3151	0.3148	0.0112	0.3188
30	0.6186	0.5796	0.557	0.5799	0.5844	0.5839	0.02218	0.5814			30	0.4492	0.4212	0.35	0.4213	0.4662	0.4216	0.04437	0.3949			30	0.3165	0.2923	0.2941	0.3362	0.319	0.3116	0.01844	0.326
	PI AnSA-6 - 4 °C (left)											PI AnSA-6 - RT (middle)											PI AnSA-6 -37 °C (right)
Day	Measurement 1	Measurement 2	Measurement 3	Measurement 4	Measurement 5	Average	Stdev	ZS Explorer Average			Day	Measurement 1	Measurement 2	Measurement 3	Measurement 4	Measurement 5	Average	Stdev	ZS Explorer Average			Day	Measurement 1	Measurement 2	Measurement 3	Measurement 4	Measurement 5	Average	Stdev	ZS Explorer Average
1	0.5082	0.3707	0.5378	0.5346	0.5083	0.4919	0.0692	0.5153			1	0.5082	0.3707	0.5378	0.5346	0.5083	0.4919	0.0692	0.5153			1	0.5082	0.3707	0.5378	0.5346	0.5083	0.4919	0.0692	0.5153
7	0.4874	0.5088	0.5968	0.5116	0.4014	0.5012	0.06973	0.5002			7	0.4605	0.4666	0.4881	0.3113	0.4542	0.4361	0.07094	0.4433			7	0.3643	0.5136	0.4265	0.2929	0.3077	0.381	0.09093	0.3866
13	0.4102	0.4698	0.5215	0.4865	0.5802	0.4937	0.06293	0.4332			13	0.3835	0.3838	0.3992	0.4442	0.4909	0.4203	0.04662	0.4587			13	0.3784	0.4192	0.2709	0.3899	0.3273	0.3572	0.0585	0.3239
30	0.4759	0.4171	0.4608	0.4947	0.4756	0.4648	0.02925	0.3806			30	0.3747	0.7174	0.4517	0.3089	0.4296	0.4565	0.156	0.4451			30	0.4544	0.4846	0.3025	0.3944	0.3415	0.3955	0.07578	0.4433

## Sheet: Fig.4A
HexaPro (OD450nm)
dilutions	Positive plasma no.1			Positive plasma no.2			Positive plasma no.3			Positive plasma no.4			Positive plasma no.5			Negative plasma no.1			Negative plasma no.2
400	3.7492	3.6168		3.7044	3.48035		3.7097	3.6852		3.732	3.7166		3.7849	3.7556		0.1976	0.1401		0.2349	0.18405
800	3.6707	3.47565		3.626	3.24385		3.6531	3.6677		3.6817	3.6635		3.7067	3.7094		0.1358	0.1071		0.1583	0.1281
1600	3.6712	3.28475		3.4357	2.7417		3.6366	3.6044		3.6226	3.4508		3.6514	3.602		0.1012	0.0848		0.1234	0.0841
3200	3.5341	2.95625		2.6902	2.0488		3.4759	3.5722		3.4888	3.286		3.7748	3.4745		0.078	0.0707		0.0953	0.06715
6400	3.1116	2.4674		1.7424	1.2931		2.7587	3.493		2.9118	2.097		3.7046	2.9868		0.0687	0.0629		0.0741	0.04675
12800	2.4132	1.73805		0.9537	0.70915		2.2051	2.8103		2.1884	1.4166		3.4623	1.9356		0.066	0.0602		0.0653	0.0419
25600	1.5493	1.1272		0.5432	0.39415		1.271	1.9914		1.1662	0.8361		2.5275	1.2013		0.0699	0.0611		0.0628	0.041
51200	0.9556	0.6413		0.2942	0.2148		0.7234	1.2143		0.6838	0.4361		1.5625	0.7077		0.0559	0.0573		0.0628	0.0367
AnSA-5 (OD450nm)
dilutions	Positive plasma no.1			Positive plasma no.2			Positive plasma no.3			Positive plasma no.4			Positive plasma no.5			Negative plasma no.1			Negative plasma no.2
400	2.4581	3.4558		2.94465	3.6584		3.6264	3.6924		3.4679	3.6759	3.1706	3.7295	3.7123	3.5859	0.1616	0.1128		0.2139	0.1492	0.1825
800	1.8398	2.7786		2.6853	3.5202		3.4236	3.6499		3.0997	3.4206	2.553	3.7009	3.6708	3.2818	0.1195	0.0933		0.1521	0.1114	0.1487
1600	1.1459	1.9656		1.56955	2.8376		3.2387	3.5434		2.4482	2.7346	1.706	3.5726	3.6025	2.7542	0.0901	0.0761		0.0731	0.0803	0.1034
3200	0.6576	1.1725		0.9852	1.9792		2.7565	2.6037		1.7494	1.7509	1.0294	3.0137	2.9255	1.664	0.0755	0.0664		0.0911	0.06595	0.0835
6400	0.39695	0.6561		0.60395	1.0964		2.006	1.6803		0.962	0.9584	0.6028	2.2636	2.0602	1.0471	0.0713	0.0682		0.0791	0.0629	0.0707
12800	0.2252	0.4119		0.33405	0.6405		1.1358	1.0078		0.5364	0.5741	0.3491	1.2979	1.3548	0.6452	0.0686	0.0726		0.0673	0.05625	0.0642
25600	0.14105	0.2111		0.19705	0.3644		0.6823	0.5711		0.3072	0.3207	0.2079	0.8128	0.7296	0.3403	0.0591	0.0567		0.0628	0.058	0.0602
51200	0.08185	0.1355		0.10675	0.2159		0.3957	0.2986		0.1656	0.1898	0.1323	0.4543	0.4291	0.2002	0.0541	0.0544		0.0543	0.0403	0.0583
AnSA-6 (OD450nm)
dilutions	Positive plasma no.1			Positive plasma no.2			Positive plasma no.3			Positive plasma no.4			Positive plasma no.5			Negative plasma no.1			Negative plasma no.2
400	3.4018	2.413	3.6147	3.665	2.98185	3.7168	3.6303	3.5103	3.7529	3.6497	3.7008	3.4514	3.6726	3.7496	3.7205	0.1569	0.1794		0.19	0.1522	0.2775
800	2.7262	1.8096	2.6376	3.1712	2.38445	3.4796	3.2047	3.4653	3.589	3.4218	3.3014	3.07	3.5115	3.624	3.5944	0.1173	0.1447		0.1498	0.1131	0.2169
1600	1.7812	1.04945	1.7048	2.2296	1.66395	2.8222	2.4449	2.8873	3.3443	2.4866	2.5459	2.1209	3.5195	3.5332	2.8963	0.0901	0.078		0.1112	0.0864	0.1733
3200	1.2273	0.64425	1.0566	1.4931	0.99345	1.8166	1.7117	2.0166	2.6605	1.6184	1.6369	1.2444	3.1361	3.1795	2.1947	0.0729	0.0641		0.0853	0.07055	0.1623
6400	0.6454	0.40495	0.627	0.8185	0.56515	1.1222	0.9378	1.3056	1.7388	0.9525	0.9876	0.6806	2.2453	1.9554	1.2555	0.0709	0.0603		0.073	0.06985	0.1455
12800	0.3699	0.2247	0.4205	0.4588	0.30625	0.6676	0.5315	0.8678	1.1195	0.5445	0.5852	0.4053	1.3951	1.2065	0.7453	0.0711	0.0624		0.0619	0.05255	0.1397
25600	0.2263	0.1427	0.2763	0.2667	0.1916	0.4126	0.3102	0.5274	0.6446	0.3008	0.3705	0.2197	0.8335	0.7291	0.4014	0.0717	0.0536		0.0583	0.05195	0.1276
51200	0.1427	0.0919	0.1826	0.1624	0.12235	0.2394	0.1894	0.2971	0.3755	0.1807	0.2295	0.1485	0.4381	0.4143	0.2223	0.0546	0.0519		0.0572	0.0522	0.1249

## Sheet: Fig.4B
	CR3022 binding (RU) - HexaPro					CR3022 binding (RU) - AnSA-5					CR3022 binding (RU) - AnSA-6
Time (s)	Raw data	Fit			Time (s)	Raw data	Fit			Time (s)	Raw data	Fit
-35.7	-0.0802	0			-32.8	-0.2457	0			-32.8	0.0447	0
-35.6	-0.0379	0			-32.7	-0.2503	0			-32.7	0.0384	0
-35.5	-0.0248	0			-32.6	-0.2429	0			-32.6	0.0428	0
-35.4	-0.0417003	0			-32.5	-0.2331	0			-32.5	0.0453	0
-35.3	-0.00979998	0			-32.4	-0.2293	0			-32.4	0.0383001	0
-35.2	0.0417	0			-32.3	-0.2101	0			-32.3	0.0456	0
-35.1	0.0401	0			-32.2	-0.2169	0			-32.2	0.0568	0
-35	0.0352	0			-32.1	-0.2042	0			-32.1	0.0552	0
-34.9	0.0364998	0			-32	-0.2051	0			-32	0.0601	0
-34.8	0.0294	0			-31.9	-0.2067	0			-31.9	0.0619	0
-34.7	0.0201	0			-31.8	-0.2122	0			-31.8	0.066	0
-34.6	0.033	0			-31.7	-0.2131	0			-31.7	0.0638999	0
-34.5	0.0405	0			-31.6	-0.2127	0			-31.6	0.0638999	0
-34.4	0.0320994	0			-31.5	-0.2185	0			-31.5	0.0654	0
-34.3	0.0255	0			-31.4	-0.2146	0			-31.4	0.0635	0
-34.2	0.0226	0			-31.3	-0.2101	0			-31.3	0.0651	0
-34.1	0.018	0			-31.2	-0.2087	0			-31.2	0.0621999	0
-34	0.0521	0			-31.1	-0.2042	0			-31.1	0.0661999	0
-33.9	0.0605	0			-31	-0.2004	0			-31	0.0688	0
-33.8	0.068	0			-30.9	-0.205	0			-30.9	0.068	0
-33.7	0.09	0			-30.8	-0.2038	0			-30.8	0.0687	0
-33.6	0.086	0			-30.7	-0.2008	0			-30.7	0.0650998	0
-33.5	0.0799	0			-30.6	-0.203	0			-30.6	0.0647998	0
-33.4	0.0734997	0			-30.5	-0.2038	0			-30.5	0.0623	0
-33.3	0.0653	0			-30.4	-0.2036	0			-30.4	0.0616	0
-33.2	0.0539	0			-30.3	-0.2032	0			-30.3	0.0616	0
-33.1	0.0448	0			-30.2	-0.203	0			-30.2	0.0604999	0
-33	0.0433	0			-30.1	-0.2049	0			-30.1	0.0602999	0
-32.9	0.0387999	0			-30	-0.2001	0			-30	0.0624	0
-32.8	0.0419	0			-29.9	-0.1965	0			-29.9	0.063	0
-32.7	0.0522	0			-29.8	-0.1983	0			-29.8	0.0665	0
-32.6	0.0553	0			-29.7	-0.2	0			-29.7	0.0670999	0
-32.5	0.0554	0			-29.6	-0.1992	0			-29.6	0.0662999	0
-32.4	0.0547996	0			-29.5	-0.198	0			-29.5	0.0633	0
-32.3	0.0447	0			-29.4	-0.1898	0			-29.4	0.0654	0
-32.2	0.0518	0			-29.3	-0.1848	0			-29.3	0.0638	0
-32.1	0.0576	0			-29.2	-0.1792	0			-29.2	0.0597999	0
-32	0.0661	0			-29.1	-0.1812	0			-29.1	0.0568999	0
-31.9	0.0733	0			-29	-0.1867	0			-29	0.0537	0
-31.8	0.0723	0			-28.9	-0.1832	0			-28.9	0.052	0
-31.7	0.0819999	0			-28.8	-0.182	0			-28.8	0.0527	0
-31.6	0.0927	0			-28.7	-0.18	0			-28.7	0.0538999	0
-31.5	0.0903	0			-28.6	-0.1814	0			-28.6	0.0551999	0
-31.4	0.0797	0			-28.5	-0.1813	0			-28.5	0.0552	0
-31.3	0.0789	0			-28.4	-0.1805	0			-28.4	0.0564	0
-31.2	0.0767999	0			-28.3	-0.18	0			-28.3	0.055	0
-31.1	0.0815999	0			-28.2	-0.1782	0			-28.2	0.0542999	0
-31	0.0841	0			-28.1	-0.1761	0			-28.1	0.0539	0
-30.9	0.0756	0			-28	-0.1775	0			-28	0.051	0
-30.8	0.0685	0			-27.9	-0.1796	0			-27.9	0.054	0
-30.7	0.0728999	0			-27.8	-0.1754	0			-27.8	0.0555	0
-30.6	0.0826	0			-27.7	-0.1661	0			-27.7	0.0535999	0
-30.5	0.0853	0			-27.6	-0.1678	0			-27.6	0.0518	0
-30.4	0.0755	0			-27.5	-0.1699	0			-27.5	0.0523	0
-30.3	0.0682	0			-27.4	-0.1701	0			-27.4	0.0525	0
-30.2	0.0661999	0			-27.3	-0.1667	0			-27.3	0.0529	0
-30.1	0.072	0			-27.2	-0.1678	0			-27.2	0.0531999	0
-30	0.0781	0			-27.1	-0.1655	0			-27.1	0.0539999	0
-29.9	0.0709	0			-27	-0.1617	0			-27	0.0551	0
-29.8	0.0622	0			-26.9	-0.1628	0			-26.9	0.0545	0
-29.7	0.0563999	0			-26.8	-0.1607	0			-26.8	0.0514	0
-29.6	0.0506998	0			-26.7	-0.1559	0			-26.7	0.0500999	0
-29.5	0.0448	0			-26.6	-0.1511	0			-26.6	0.0510999	0
-29.4	0.0383	0			-26.5	-0.1481	0			-26.5	0.0481	0
-29.3	0.0306	0			-26.4	-0.1496	0			-26.4	0.0451	0
-29.2	0.0327999	0			-26.3	-0.1509	0			-26.3	0.0447	0
-29.1	0.0369999	0			-26.2	-0.147	0			-26.2	0.0411999	0
-29	0.0376	0			-26.1	-0.1434	0			-26.1	0.0371999	0
-28.9	0.041	0			-26	-0.1378	0			-26	0.04	0
-28.8	0.0463	0			-25.9	-0.1332	0			-25.9	0.0423	0
-28.7	0.0400999	0			-25.8	-0.1309	0			-25.8	0.0439	0
-28.6	0.0371	0			-25.7	-0.1311	0			-25.7	0.0416999	0
-28.5	0.0364	0			-25.6	-0.1311	0			-25.6	0.0412999	0
-28.4	0.0341	0			-25.5	-0.1302	0			-25.5	0.0386	0
-28.3	0.0296	0			-25.4	-0.1282	0			-25.4	0.0357	0
-28.2	0.0230998	0			-25.3	-0.1216	0			-25.3	0.0326	0
-28.1	0.0186999	0			-25.2	-0.1253	0			-25.2	0.0302999	0
-28	0.0157	0			-25.1	-0.1289	0			-25.1	0.0242999	0
-27.9	0.0196	0			-25	-0.129	0			-25	0.0209	0
-27.8	0.0256	0			-24.9	-0.1289	0			-24.9	0.0201	0
-27.7	0.0135	0			-24.8	-0.1255	0			-24.8	0.0195	0
-27.6	0.00930001	0			-24.7	-0.123	0			-24.7	0.0164999	0
-27.5	0.00699999	0			-24.6	-0.1212	0			-24.6	0.0157	0
-27.4	0.0156	0			-24.5	-0.119	0			-24.5	0.0129	0
-27.3	0.0233	0			-24.4	-0.1167	0			-24.4	0.0159	0
-27.2	0.0323999	0			-24.3	-0.1174	0			-24.3	0.0163	0
-27.1	0.0379999	0			-24.2	-0.1167	0			-24.2	0.0155999	0
-27	0.0336	0			-24.1	-0.1172	0			-24.1	0.0153999	0
-26.9	0.0345	0			-24	-0.1175	0			-24	0.016	0
-26.8	0.0308	0			-23.9	-0.1183	0			-23.9	0.0161	0
-26.7	0.0339999	0			-23.8	-0.1243	0			-23.8	0.0164	0
-26.6	0.0335999	0			-23.7	-0.1277	0			-23.7	0.0109999	0
-26.5	0.0333	0			-23.6	-0.1269	0			-23.6	0.0107999	0
-26.4	0.031	0			-23.5	-0.1284	0			-23.5	0.00609999	0
-26.3	0.0298	0			-23.4	-0.1239	0			-23.4	0.00670001	0
-26.2	0.0225999	0			-23.3	-0.1264	0			-23.3	0.0039	0
-26.1	0.0183999	0			-23.2	-0.129	0			-23.2	0.00129999	0
-26	0.0145	0			-23.1	-0.1274	0			-23.1	0.00199992	0
-25.9	0.0141	0			-23	-0.13	0			-23	0.0012	0
-25.8	0.032	0			-22.9	-0.1276	0			-22.9	-0.00270001	0
-25.7	0.0479001	0			-22.8	-0.1251	0			-22.8	-0.00370001	0
-25.6	0.0532999	0			-22.7	-0.1244	0			-22.7	-0.0061001	0
-25.5	0.0496	0			-22.6	-0.1285	0			-22.6	-0.0086001	0
-25.4	0.0455	0			-22.5	-0.1281	0			-22.5	-0.0087	0
-25.3	0.0458	0			-22.4	-0.1296	0			-22.4	-0.0135	0
-25.2	0.046	0			-22.3	-0.1326	0			-22.3	-0.0162	0
-25.1	0.0463	0			-22.2	-0.1277	0			-22.2	-0.0237002	0
-25	0.0464	0			-22.1	-0.1311	0			-22.1	-0.0236002	0
-24.9	0.0462	0			-22	-0.1306	0			-22	-0.0259	0
-24.8	0.0504	0			-21.9	-0.1318	0			-21.9	-0.0208	0
-24.7	0.0497999	0			-21.8	-0.1364	0			-21.8	-0.0287	0
-24.6	0.0475999	0			-21.7	-0.1321	0			-21.7	-0.0270001	0
-24.5	0.0429	0			-21.6	-0.131	0			-21.6	-0.0191	0
-24.4	0.0432	0			-21.5	-0.1323	0			-21.5	-0.0105	0
-24.3	0.0434	0			-21.4	-0.1361	0			-21.4	-0.0038	0
-24.2	0.0380999	0			-21.3	-0.1387	0			-21.3	-1.11e-08	0
-24.1	0.0369999	0			-21.2	-0.157	0			-21.2	-0.00360003	0
-24	0.0407	0			-21.1	-0.16	0			-21.1	-0.00440004	0
-23.9	0.0452	0			-21	-0.1684	0			-21	-0.00839999	0
-23.8	0.0465	0			-20.9	-0.1835	0			-20.9	-0.0157	0
-23.7	0.0408999	0			-20.8	-0.1971	0			-20.8	-0.0162	0
-23.6	0.0407999	0			-20.7	-0.2122	0			-20.7	-0.0142999	0
-23.5	0.042	0			-20.6	-0.2177	0			-20.6	-0.0126	0
-23.4	0.0435	0			-20.5	-0.2275	0			-20.5	-0.0148	0
-23.3	0.0464	0			-20.4	-0.2241	0			-20.4	-0.0198	0
-23.2	0.0525999	0			-20.3	-0.2215	0			-20.3	-0.0275	0
-23.1	0.0528999	0			-20.2	-0.2107	0			-20.2	-0.0344	0
-23	0.0507	0			-20.1	-0.1962	0			-20.1	-0.0365	0
-22.9	0.0518	0			-20	-0.1852	0			-20	-0.033	0
-22.8	0.0502	0			-19.9	-0.1724	0			-19.9	-0.0363	0
-22.7	0.0522999	0			-19.8	-0.1673	0			-19.8	-0.0392	0
-22.6	0.0518999	0			-19.7	-0.1731	0			-19.7	-0.0432001	0
-22.5	0.0561	0			-19.6	-0.1778	0			-19.6	-0.0396001	0
-22.4	0.0552	0			-19.5	-0.1766	0			-19.5	-0.0333	0
-22.3	0.0564	0			-19.4	-0.1748	0			-19.4	-0.0298	0
-22.2	0.0591999	0			-19.3	-0.1716	0			-19.3	-0.0222	0
-22.1	0.0492998	0			-19.2	-0.1719	0			-19.2	-0.0228001	0
-22	0.0401	0			-19.1	-0.176	0			-19.1	-0.0262001	0
-21.9	0.0498	0			-19	-0.1791	0			-19	-0.0327	0
-21.8	0.0535	0			-18.9	-0.1858	0			-18.9	-0.0285	0
-21.7	0.0516001	0			-18.8	-0.185	0			-18.8	-0.022	0
-21.6	0.0524	0			-18.7	-0.1835	0			-18.7	-0.0221001	0
-21.5	0.056	0			-18.6	-0.174	0			-18.6	-0.0217	0
-21.4	0.0535	0			-18.5	-0.1729	0			-18.5	-0.0226	0
-21.3	0.0423	0			-18.4	-0.1698	0			-18.4	-0.0234	0
-21.2	0.0457999	0			-18.3	-0.1707	0			-18.3	-0.0187	0
-21.1	0.0552998	0			-18.2	-0.1776	0			-18.2	-0.0155001	0
-21	0.065	0			-18.1	-0.1763	0			-18.1	-0.0129001	0
-20.9	0.0787	0			-18	-0.1744	0			-18	-0.0164	0
-20.8	0.0872	0			-17.9	-0.176	0			-17.9	-0.00909999	0
-20.7	0.0963998	0			-17.8	-0.1762	0			-17.8	-0.00599999	0
-20.6	0.0993998	0			-17.7	-0.1722	0			-17.7	0.00239991	0
-20.5	0.0955	0			-17.6	-0.177	0			-17.6	0.00349991	0
-20.4	0.0929	0			-17.5	-0.1774	0			-17.5	-0.0032	0
-20.3	0.0793	0			-17.4	-0.1803	0			-17.4	-0.0021	0
-20.2	0.0623997	0			-17.3	-0.1813	0			-17.3	-0.0022	0
-20.1	0.0441997	0			-17.2	-0.173	0			-17.2	0.00519989	0
-20	0.0301	0			-17.1	-0.1729	0			-17.1	0.0120999	0
-19.9	0.012	0			-17	-0.1854	0			-17	0.0156	0
-19.8	-0.000499999	0			-16.9	-0.1848	0			-16.9	0.0112	0
-19.7	-0.00930013	0			-16.8	-0.1786	0			-16.8	0.0182	0
-19.6	-0.00689999	0			-16.7	-0.1785	0			-16.7	0.0188999	0
-19.5	0.0105	0			-16.6	-0.1834	0			-16.6	0.0184998	0
-19.4	0.0281	0			-16.5	-0.1829	0			-16.5	0.017	0
-19.3	0.034	0			-16.4	-0.1814	0			-16.4	0.02	0
-19.2	0.0330999	0			-16.3	-0.1796	0			-16.3	0.018	0
-19.1	0.0404998	0			-16.2	-0.1714	0			-16.2	0.0206997	0
-19	0.0327	0			-16.1	-0.1752	0			-16.1	0.00849992	0
-18.9	0.0233	0			-16	-0.1689	0			-16	0.0106	0
-18.8	0.0201	0			-15.9	-0.1682	0			-15.9	0.0146	0
-18.7	0.0118997	0			-15.8	-0.1661	0			-15.8	0.0127	0
-18.6	0.00739987	0			-15.7	-0.164	0			-15.7	0.0156002	0
-18.5	0.0116	0			-15.6	-0.1673	0			-15.6	0.0159001	0
-18.4	0.0159	0			-15.5	-0.1691	0			-15.5	0.0284	0
-18.3	0.019	0			-15.4	-0.171	0			-15.4	0.0274	0
-18.2	0.0121998	0			-15.3	-0.183	0			-15.3	0.0362	0
-18.1	0.0106002	0			-15.2	-0.1866	0			-15.2	0.0339001	0
-18	0.0241	0			-15.1	-0.1695	0			-15.1	0.0389999	0
-17.9	0.0429	0			-15	-0.1833	0			-15	0.04	0
-17.8	0.0613	0			-14.9	-0.19	0			-14.9	0.0413	0
-17.7	0.0759	0			-14.8	-0.2018	0			-14.8	0.0419	0
-17.6	0.0798998	0			-14.7	-0.2035	0			-14.7	0.0432	0
-17.5	0.078	0			-14.6	-0.2022	0			-14.6	0.0407	0
-17.4	0.0655	0			-14.5	-0.2009	0			-14.5	0.0397	0
-17.3	0.0571	0			-14.4	-0.1987	0			-14.4	0.0363	0
-17.2	0.0441996	0			-14.3	-0.1967	0			-14.3	0.0255	0
-17.1	0.0228996	0			-14.2	-0.1857	0			-14.2	0.0278	0
-17	0.0176	0			-14.1	-0.1739	0			-14.1	0.0296001	0
-16.9	-0.0077	0			-14	-0.158	0			-14	0.0375	0
-16.8	-0.0257	0			-13.9	-0.1438	0			-13.9	0.0345	0
-16.7	-0.0402003	0			-13.8	-0.1294	0			-13.8	0.0434	0
-16.6	-0.0417001	0			-13.7	-0.1142	0			-13.7	0.0438	0
-16.5	-0.0283	0			-13.6	-0.1031	0			-13.6	0.0512	0
-16.4	-1.2e-09	0			-13.5	-0.1006	0			-13.5	0.0585	0
-16.3	0.0223	0			-13.4	-0.1022	0			-13.4	0.0566	0
-16.2	0.0318	0			-13.3	-0.1033	0			-13.3	0.0609	0
-16.1	0.0261999	0			-13.2	-0.1128	0			-13.2	0.0624	0
-16	0.0119	0			-13.1	-0.125	0			-13.1	0.0628	0
-15.9	0.0039	0			-13	-0.1398	0			-13	0.0633	0
-15.8	0.00120001	0			-12.9	-0.1454	0			-12.9	0.064	0
-15.7	-0.0108004	0			-12.8	-0.1466	0			-12.8	0.0625	0
-15.6	-0.0262003	0			-12.7	-0.1483	0			-12.7	0.0641999	0
-15.5	-0.0365	0			-12.6	-0.1429	0			-12.6	0.0625999	0
-15.4	-0.039	0			-12.5	-0.1347	0			-12.5	0.0603	0
-15.3	-0.0438	0			-12.4	-0.1308	0			-12.4	0.0561	0
-15.2	-0.0489996	0			-12.3	-0.1254	0			-12.3	0.0457	0
-15.1	-0.0248995	0			-12.2	-0.1183	0			-12.2	0.0361	0
-15	-0.0033	0			-12.1	-0.1142	0			-12.1	0.0394001	0
-14.9	0.0105	0			-12	-0.1076	0			-12	0.0452	0
-14.8	0.0232	0			-11.9	-0.104	0			-11.9	0.0506	0
-14.7	0.0179001	0			-11.8	-0.1019	0			-11.8	0.0508	0
-14.6	0.0204	0			-11.7	-0.0992	0			-11.7	0.0554999	0
-14.5	0.02	0			-11.6	-0.0999	0			-11.6	0.0489999	0
-14.4	0.0179	0			-11.5	-0.1014	0			-11.5	0.0488	0
-14.3	0.0141	0			-11.4	-0.1041	0			-11.4	0.0467	0
-14.2	0.0107999	0			-11.3	-0.0955	0			-11.3	0.0455	0
-14.1	0.0115	0			-11.2	-0.0941	0			-11.2	0.0448999	0
-14	0.0185	0			-11.1	-0.0938	0			-11.1	0.0405	0
-13.9	0.0117	0			-11	-0.0874	0			-11	0.0413	0
-13.8	0.0115	0			-10.9	-0.0873	0			-10.9	0.0409	0
-13.7	0.00749995	0			-10.8	-0.0848	0			-10.8	0.0448	0
-13.6	0.00170006	0			-10.7	-0.0786	0			-10.7	0.0489	0
-13.5	-0.0035	0			-10.6	-0.0728	0			-10.6	0.0461	0
-13.4	-0.0127	0			-10.5	-0.0712	0			-10.5	0.0462	0
-13.3	-0.027	0			-10.4	-0.0699	0			-10.4	0.0458	0
-13.2	-0.0372	0			-10.3	-0.0718	0			-10.3	0.0484	0
-13.1	-0.0399	0			-10.2	-0.0672	0			-10.2	0.0502	0
-13	-0.0472	0			-10.1	-0.0605	0			-10.1	0.0557	0
-12.9	-0.0558	0			-10	-0.0619	0			-10	0.0534	0
-12.8	-0.0705	0			-9.9	-0.0566	0			-9.9	0.0516	0
-12.7	-0.0688998	0			-9.8	-0.0502	0			-9.8	0.0515	0
-12.6	-0.0608998	0			-9.7	-0.0436	0			-9.7	0.0498	0
-12.5	-0.0481	0			-9.6	-0.0446	0			-9.6	0.0477	0
-12.4	-0.0367	0			-9.5	-0.0462	0			-9.5	0.0492	0
-12.3	-0.0289	0			-9.4	-0.0434	0			-9.4	0.0475	0
-12.2	-0.0274999	0			-9.3	-0.0383	0			-9.3	0.0464	0
-12.1	-0.0265999	0			-9.2	-0.0357001	0			-9.2	0.0493999	0
-12	-0.0277	0			-9.1	-0.0403	0			-9.1	0.0465	0
-11.9	-0.0253	0			-9	-0.0409	0			-9	0.0499	0
-11.8	-0.0214	0			-8.9	-0.0391	0			-8.9	0.0452	0
-11.7	-0.0190999	0			-8.8	-0.0395	0			-8.8	0.0414	0
-11.6	-0.0173999	0			-8.7	-0.0345	0			-8.7	0.0373	0
-11.5	-0.0148	0			-8.6	-0.0264	0			-8.6	0.0365	0
-11.4	-0.0118	0			-8.5	-0.0235	0			-8.5	0.0369	0
-11.3	-0.0156	0			-8.4	-0.0211	0			-8.4	0.0379	0
-11.2	-0.0176	0			-8.3	-0.0236	0			-8.3	0.0386	0
-11.1	-0.0169	0			-8.2	-0.0258001	0			-8.2	0.0347998	0
-11	-0.016	0			-8.1	-0.0329001	0			-8.1	0.0223999	0
-10.9	-0.0167	0			-8	-0.0397	0			-8	0.0133	0
-10.8	-0.0151	0			-7.9	-0.0361	0			-7.9	0.0195001	0
-10.7	-0.0107999	0			-7.8	-0.0384	0			-7.8	0.0249	0
-10.6	-0.0082	0			-7.7	-0.0384	0			-7.7	0.0289	0
-10.5	-0.0108	0			-7.6	-0.0375	0			-7.6	0.0271	0
-10.4	-0.0171	0			-7.5	-0.0387	0			-7.5	0.0217	0
-10.3	-0.0209	0			-7.4	-0.0361	0			-7.4	0.0208001	0
-10.2	-0.0162999	0			-7.3	-0.0329	0			-7.3	0.021	0
-10.1	-0.00940002	0			-7.2	-0.0309	0			-7.2	0.018	0
-10	-0.0101	0			-7.1	-0.0288	0			-7.1	0.0175	0
-9.9	-0.0126	0			-7	-0.0269	0			-7	0.0131	0
-9.8	-0.0099	0			-6.9	-0.0217	0			-6.9	0.0131001	0
-9.7	-0.00830004	0			-6.8	-0.0202	0			-6.8	0.0181	0
-9.6	-0.0142999	0			-6.7	-0.0189	0			-6.7	0.0196	0
-9.5	-0.0135	0			-6.6	-0.0185	0			-6.6	0.0165	0
-9.4	-0.012	0			-6.5	-0.0164	0			-6.5	0.0139	0
-9.3	-0.0082	0			-6.4	-0.0124999	0			-6.4	0.0152999	0
-9.2	-0.00729996	0			-6.3	-0.0086	0			-6.3	0.0136	0
-9.1	-0.00599997	0			-6.2	-0.0058	0			-6.2	0.0112	0
-9	-0.0021	0			-6.1	-0.0074	0			-6.1	0.0126	0
-8.9	0.003	0			-6	-0.002	0			-6	0.0112	0
-8.8	0.0091	0			-5.9	0.00439997	0			-5.9	0.00970004	0
-8.7	0.0214001	0			-5.8	0.0047	0			-5.8	0.0075	0
-8.6	0.0239001	0			-5.7	-0.0001	0			-5.7	0.0035	0
-8.5	0.0282	0			-5.6	0.0019	0			-5.6	0.0012	0
-8.4	0.0304	0			-5.5	0.0033	0			-5.5	0.0015	0
-8.3	0.0305	0			-5.4	0.00220002	0			-5.4	0.0017	0
-8.2	0.0348998	0			-5.3	0.0038	0			-5.3	0.0008	0
-8.1	0.0249	0			-5.2	0.0028	0			-5.2	0.0009	0
-8	0.0206	0			-5.1	0.0004	0			-5.1	-0.0064	0
-7.9	0.0206	0			-5	0	0			-5	-0.0115	0
-7.8	0.0195	0			-4.9	-0.0019001	0			-4.9	-0.0115	0
-7.7	0.0187	0			-4.8	-0.0042	0			-4.8	-0.0105	0
-7.6	0.0224	0			-4.7	0.0015	0			-4.7	-0.0105	0
-7.5	0.0233	0			-4.6	0.0047	0			-4.6	-0.0102	0
-7.4	0.0219001	0			-4.5	0.0079	0			-4.5	-0.0075	0
-7.3	0.0204	0			-4.4	0.00429989	0			-4.4	-0.00619994	0
-7.2	0.0179	0			-4.3	0.0032	0			-4.3	-0.006	0
-7.1	0.0174	0			-4.2	0.0034	0			-4.2	-0.0051	0
-7	0.0162	0			-4.1	0.005	0			-4.1	-0.0067	0
-6.9	0.0105	0			-4	0.0058	0			-4	-0.0036	0
-6.8	0.0095	0			-3.9	0.00410004	0			-3.9	-0.0010999	0
-6.7	0.0137	0			-3.8	0.0026	0			-3.8	0.0026	0
-6.6	0.0165	0			-3.7	0.0082	0			-3.7	0.0047	0
-6.5	0.0124	0			-3.6	0.0075	0			-3.6	0.0067	0
-6.4	0.0129	0			-3.5	0.0026	0			-3.5	0.001	0
-6.3	0.0128	0			-3.4	0.00149997	0			-3.4	0.00480016	0
-6.2	0.0127	0			-3.3	-0.000999999	0			-3.3	0.0064	0
-6.1	0.0087	0			-3.2	0.0006	0			-3.2	0.0041	0
-6	0.0086	0			-3.1	-0.0058	0			-3.1	0.0032	0
-5.9	0.00750006	0			-3	-0.0112	0			-3	0.0082	0
-5.8	0.0074	0			-2.9	-0.0211999	0			-2.9	0.0174998	0
-5.7	0.0031	0			-2.8	-0.0139	0			-2.8	0.0104	0
-5.6	0.005	0			-2.7	0.0029	0			-2.7	0.008	0
-5.5	0.0087	0			-2.6	0.017	0			-2.6	0.006	0
-5.4	0.00789995	0			-2.5	0.0218	0			-2.5	0.0088	0
-5.3	0.0034	0			-2.4	0.0292999	0			-2.4	0.0149999	0
-5.2	0.0009	0			-2.3	0.0256	0			-2.3	0.0097	0
-5.1	0.0026	0			-2.2	0.0265	0			-2.2	0.0072	0
-5	-0.0005	0			-2.1	0.0238	0			-2.1	0.0107	0
-4.9	-0.000799981	0			-2	0.02	0			-2	0.0155	0
-4.8	0.0005	0			-1.9	0.0190998	0			-1.9	0.0184	0
-4.7	0.0022	0			-1.8	0.0115	0			-1.8	0.02	0
-4.6	0.0016	0			-1.7	0.0077	0			-1.7	0.0283	0
-4.5	0.0026	0			-1.6	-0.0104	0			-1.6	0.0294	0
-4.4	0.00110011	0			-1.5	-0.0018	0			-1.5	0.0398	0
-4.3	0.0024	0			-1.4	-0.00410023	0			-1.4	0.0428	0
-4.2	0.006	0			-1.3	-0.00410023	0			-1.3	0.0436	0
-4.1	0.006	0			-1.2	-0.0022	0			-1.2	0.0445	0
-4	0.0026	0			-1.1	-0.0018	0			-1.1	0.049	0
-3.9	0.0056001	0			-1	0.0063	0			-1	0.049	0
-3.8	0.0088	0			-0.899998	0.0075	0			-0.899998	0.0497995	0
-3.7	0.0111	0			-0.799999	0.0075	0			-0.799999	0.049	0
-3.6	0.0128	0			-0.700001		0			-0.700001		0
-3.5	0.0176	0			-0.599998		0			-0.599998		0
-3.4	0.0140999	0			-0.5		0			-0.5		0
-3.3	0.0091	0			-0.399998		0			-0.399998		0
-3.2	0.012	0			-0.299999		0			-0.299999		0
-3.1	0.0128	0			-0.200001		0			-0.200001		0
-3	-0.0008	0			-0.0999985		0			-0.0999985		0
-2.9	-0.0154	0			0		0			0		0
-2.8	-0.0163	0			0.100002		0			0.100002		0
-2.7	-0.0194	0			0.200001		0.00115676			0.200001		0.000663758
-2.6	-0.0257	0			0.299999		0.00231342			0.299999		0.00132745
-2.5	-0.0261	0			0.400002		0.00347001			0.400002		0.0019911
-2.4	-0.0242999	0			0.5		0.00462645			0.5		0.00265467
-2.3	-0.0259	0			0.600002		0.00578283			0.600002		0.00331819
-2.2	-0.0252	0			0.700001		0.00693905			0.700001		0.00398162
-2.1	-0.024	0			0.799999		0.00809517			0.799999		0.00464499
-2	-0.0352	0			0.900002		0.00925123			0.900002		0.00530831
-1.9	-0.0368999	0			1		0.0104071			1		0.00597155
-1.8	-0.0267	0			1.1		0.011563			1.1		0.00663475
-1.7	-0.0166	0			1.2		0.0127187			1.2		0.00729785
-1.6	-0.0143	0			1.3		0.0138743			1.3		0.0079609
-1.5	-0.008	0			1.4		0.0150298			1.4		0.0086239
-1.4	-0.0188001	0			1.5		0.0161852			1.5		0.00928681
-1.3	-0.0221	0			1.6		0.0173405			1.6		0.00994968
-1.2	-0.0188001	0			1.7		0.0184956			1.7		0.0106125
-1.1	-0.008	0			1.8	0.0457	0.0196507			1.8	-0.0284	0.0112752
-1	0.0177	0			1.9	-0.00590002	0.0208057			1.9	-0.0284	0.0119379
-0.899998	0.0177	0			2	-0.031802	0.0219605			2	-0.0371	0.0126004
-0.799999	0.0178	0			2.1	-0.0443999	0.0231153			2.1	-0.0512999	0.013263
-0.700001		0			2.2	-0.0829	0.0242699			2.2	-0.0512999	0.0139254
-0.599998		0			2.3	-0.0852	0.0254244			2.3	-0.0512999	0.0145878
-0.5		0			2.4	-0.1044	0.0265789			2.4	-0.0512999	0.0152502
-0.399998		0			2.5	-0.0852	0.0277332			2.5	-0.0512999	0.0159124
-0.299999		0			2.6	-0.0915998	0.0288874			2.6	-0.110102	0.0165747
-0.200001		0			2.7	-0.0444001	0.0300415			2.7	-0.1338	0.0172368
-0.0999985		0			2.8	-0.0393	0.0311955			2.8	-0.1284	0.0178989
0		0			2.9	-0.0177001	0.0323494			2.9	-0.1633	0.0185609
0.100002		0			3	-0.0184999	0.0335032			3	-0.163	0.0192228
0.200001		0.000690964			3.1	-0.0224009	0.0346569			3.1	-0.170101	0.0198847
0.299999		0.00138188			3.2	-0.00780005	0.0358104			3.2	-0.1367	0.0205465
0.400002		0.00207276			3.3	-0.0407	0.0369639			3.3	-0.1769	0.0212083
0.5		0.00276357			3.4	-0.0476	0.0381172			3.4	-0.1758	0.02187
0.600002		0.00345435			3.5	-0.0429	0.0392705			3.5	-0.1853	0.0225316
0.700001		0.00414505			3.6	-0.0634004	0.0404236			3.6	-0.188101	0.0231931
0.799999		0.0048357			3.7	-0.0474	0.0415767			3.7	-0.1899	0.0238546
0.900002		0.00552632			3.8	-0.0664	0.0427296			3.8	-0.181	0.024516
1		0.00621686			3.9	-0.0649	0.0438824			3.9	-0.1856	0.0251774
1.1		0.00690738			4	-0.0743	0.0450351			4	-0.1641	0.0258387
1.2		0.00759781			4.1	-0.0730996	0.0461877			4.1	-0.1672	0.0264999
1.3		0.0082882			4.2	-0.0622	0.0473402			4.2	-0.1353	0.0271611
1.4		0.00897856			4.3	-0.0602	0.0484926			4.3	-0.1365	0.0278222
1.5		0.00966884			4.4	-0.0484	0.0496449			4.4	-0.1495	0.0284832
1.6		0.0103591			4.5	-0.0538	0.0507971			4.5	-0.1399	0.0291442
1.7		0.0110493			4.6	-0.0383002	0.0519492			4.6	-0.145601	0.0298051
1.8	-0.2268	0.0117394			4.7	-0.0322	0.0531011			4.7	-0.1519	0.0304659
1.9	-0.2296	0.0124295			4.8	-0.0233999	0.054253			4.8	-0.1522	0.0311267
2	-0.2351	0.0131195			4.9	-0.0103	0.0554047			4.9	-0.1412	0.0317874
2.1	-0.2353	0.0138095			5	-0.0145	0.0565564			5	-0.1495	0.0324481
2.2	-0.244	0.0144994			5.1	-0.0133004	0.0577079			5.1	-0.149701	0.0331087
2.3	-0.251	0.0151892			5.2	-0.0127	0.0588593			5.2	-0.1538	0.0337692
2.4	-0.252	0.0158791			5.3	0.00400005	0.0600106			5.3	-0.1693	0.0344296
2.5	-0.2661	0.0165688			5.4	-0.00430002	0.0611619			5.4	-0.1724	0.03509
2.6	-0.258401	0.0172585			5.5	-0.0072	0.062313			5.5	-0.17	0.0357503
2.7	-0.2594	0.0179482			5.6	-0.00130097	0.063464			5.6	-0.176601	0.0364106
2.8	-0.2657	0.0186378			5.7	-0.0118999	0.0646149			5.7	-0.171	0.0370708
2.9	-0.2972	0.0193274			5.8	0.00350001	0.0657656			5.8	-0.166	0.0377309
3	-0.2804	0.0200168			5.9	0.00299997	0.0669163			5.9	-0.1621	0.038391
3.1	-0.262801	0.0207063			6	0.0157001	0.0680669			6	-0.1539	0.039051
3.2	-0.2695	0.0213957			6.1	0.00840012	0.0692174			6.1	-0.154701	0.0397109
3.3	-0.2594	0.022085			6.2	0.0177999	0.0703677			6.2	-0.1491	0.0403708
3.4	-0.2654	0.0227743			6.3	0.0103	0.0715179			6.3	-0.1532	0.0410306
3.5	-0.2634	0.0234635			6.4	0.0219	0.0726681			6.4	-0.1437	0.0416903
3.6	-0.259	0.0241527			6.5	0.0212	0.0738181			6.5	-0.1397	0.04235
3.7	-0.2534	0.0248418			6.6	0.0270999	0.0749681			6.6	-0.139701	0.0430096
3.8	-0.2954	0.0255309			6.7	0.0361999	0.0761179			6.7	-0.1379	0.0436691
3.9	-0.287	0.0262199			6.8	0.0348	0.0772676			6.8	-0.1317	0.0443286
4	-0.2895	0.0269089			6.9	0.0301	0.0784172			6.9	-0.1365	0.044988
4.1	-0.300601	0.0275978			7	0.0397	0.0795667			7	-0.1422	0.0456474
4.2	-0.3153	0.0282867			7.1	0.0442997	0.0807161			7.1	-0.145601	0.0463067
4.3	-0.3217	0.0289755			7.2	0.052	0.0818654			7.2	-0.1488	0.0469659
4.4	-0.3217	0.0296643			7.3	0.0495	0.0830145			7.3	-0.1573	0.047625
4.5	-0.3202	0.030353			7.4	0.0504	0.0841636			7.4	-0.1534	0.0482841
4.6	-0.313901	0.0310416			7.5	0.0584	0.0853126			7.5	-0.1524	0.0489431
4.7	-0.334	0.0317302			7.6	0.0572997	0.0864614			7.6	-0.151701	0.0496021
4.8	-0.3184	0.0324188			7.7	0.0558	0.0876102			7.7	-0.1526	0.050261
4.9	-0.3181	0.0331073			7.8	0.0555999	0.0887588			7.8	-0.1523	0.0509198
5	-0.3057	0.0337957			7.9	0.0545999	0.0899073			7.9	-0.153	0.0515786
5.1	-0.309501	0.0344841			8	0.0585	0.0910558			8	-0.1567	0.0522373
5.2	-0.3124	0.0351724			8.1	0.0585997	0.0922041			8.1	-0.1501	0.052896
5.3	-0.3133	0.0358607			8.2	0.062	0.0933523			8.2	-0.142	0.0535545
5.4	-0.3214	0.0365489			8.3	0.0634	0.0945004			8.3	-0.1463	0.054213
5.5	-0.3213	0.0372371			8.4	0.059	0.0956484			8.4	-0.1467	0.0548715
5.6	-0.346901	0.0379252			8.5	0.0628	0.0967963			8.5	-0.1471	0.0555298
5.7	-0.3609	0.0386133			8.6	0.0584996	0.0979441			8.6	-0.151001	0.0561882
5.8	-0.3663	0.0393013			8.7	0.0532001	0.0990917			8.7	-0.1504	0.0568464
5.9	-0.3679	0.0399893			8.8	0.0578	0.100239			8.8	-0.154	0.0575046
6	-0.3716	0.0406772			8.9	0.0623	0.101387			8.9	-0.159	0.0581627
6.1	-0.3711	0.0413651			9	0.0696	0.102534			9	-0.1568	0.0588208
6.2	-0.373	0.0420529			9.1	0.0664996	0.103681			9.1	-0.158601	0.0594788
6.3	-0.3838	0.0427406			9.2	0.0677	0.104828			9.2	-0.1593	0.0601367
6.4	-0.384	0.0434283			9.3	0.0713	0.105975			9.3	-0.1586	0.0607945
6.5	-0.3919	0.044116			9.4	0.0768	0.107122			9.4	-0.155	0.0614524
6.6	-0.402	0.0448036			9.5	0.0802	0.108269			9.5	-0.1546	0.0621101
6.7	-0.404	0.0454911			9.6	0.0820997	0.109416			9.6	-0.149	0.0627678
6.8	-0.4186	0.0461786			9.7	0.0848	0.110563			9.7	-0.1458	0.0634254
6.9	-0.4247	0.046866			9.8	0.0876999	0.111709			9.8	-0.1446	0.0640829
7	-0.4279	0.0475534			9.9	0.0905	0.112855			9.9	-0.149	0.0647404
7.1	-0.437601	0.0482407			10	0.0878	0.114002			10	-0.1537	0.0653978
7.2	-0.4428	0.048928			10.1	0.0857998	0.115148			10.1	-0.1582	0.0660551
7.3	-0.4469	0.0496152			10.2	0.0924999	0.116294			10.2	-0.1599	0.0667124
7.4	-0.4491	0.0503024			10.3	0.092	0.11744			10.3	-0.1607	0.0673696
7.5	-0.4512	0.0509895			10.4	0.0912999	0.118586			10.4	-0.1622	0.0680268
7.6	-0.451601	0.0516766			10.5	0.0903	0.119731			10.5	-0.1585	0.0686839
7.7	-0.4613	0.0523636			10.6	0.0912997	0.120877			10.6	-0.165101	0.0693409
7.8	-0.4664	0.0530506			10.7	0.0952	0.122023			10.7	-0.1682	0.0699978
7.9	-0.4643	0.0537375			10.8	0.0958	0.123168			10.8	-0.1702	0.0706547
8	-0.4595	0.0544243			10.9	0.0998999	0.124313			10.9	-0.163	0.0713116
8.1	-0.463701	0.0551111			11	0.1034	0.125459			11	-0.1698	0.0719683
8.2	-0.4632	0.0557979			11.1	0.1073	0.126604			11.1	-0.1704	0.072625
8.3	-0.4676	0.0564846			11.2	0.1073	0.127749			11.2	-0.1707	0.0732817
8.4	-0.472	0.0571712			11.3	0.1103	0.128893			11.3	-0.172	0.0739382
8.5	-0.4775	0.0578578			11.4	0.117	0.130038			11.4	-0.1716	0.0745947
8.6	-0.4846	0.0585443			11.5	0.1155	0.131183			11.5	-0.1689	0.0752512
8.7	-0.4924	0.0592308			11.6	0.1177	0.132327			11.6	-0.1669	0.0759076
8.8	-0.4955	0.0599172			11.7	0.1209	0.133472			11.7	-0.1634	0.0765639
8.9	-0.5027	0.0606036			11.8	0.1196	0.134616			11.8	-0.1644	0.0772201
9	-0.5095	0.0612899			11.9	0.1228	0.13576			11.9	-0.1691	0.0778763
9.1	-0.5164	0.0619762			12	0.1279	0.136905			12	-0.1671	0.0785324
9.2	-0.5169	0.0626624			12.1	0.1316	0.138049			12.1	-0.1693	0.0791885
9.3	-0.52	0.0633486			12.2	0.1368	0.139193			12.2	-0.1701	0.0798445
9.4	-0.5268	0.0640347			12.3	0.1295	0.140336			12.3	-0.1729	0.0805004
9.5	-0.529	0.0647208			12.4	0.1218	0.14148			12.4	-0.1706	0.0811563
9.6	-0.5293	0.0654068			12.5	0.1129	0.142624			12.5	-0.1689	0.081812
9.7	-0.5331	0.0660927			12.6	0.103399	0.143767			12.6	-0.1665	0.0824678
9.8	-0.5364	0.0667786			12.7	0.098	0.14491			12.7	-0.1658	0.0831234
9.9	-0.5383	0.0674645			12.8	0.0895	0.146054			12.8	-0.1645	0.083779
10	-0.5393	0.0681503			12.9	0.0816	0.147197			12.9	-0.1683	0.0844346
10.1	-0.540201	0.068836			13	0.0708999	0.14834			13	-0.1675	0.0850901
10.2	-0.5451	0.0695217			13.1	0.0622994	0.149483			13.1	-0.1721	0.0857455
10.3	-0.5534	0.0702073			13.2	0.0523	0.150626			13.2	-0.1806	0.0864008
10.4	-0.5607	0.0708929			13.3	0.0451999	0.151768			13.3	-0.1783	0.0870561
10.5	-0.5594	0.0715785			13.4	0.0367	0.152911			13.4	-0.1784	0.0877113
10.6	-0.558801	0.072264			13.5	0.0291	0.154054			13.5	-0.1745	0.0883665
10.7	-0.562	0.0729494			13.6	0.0195993	0.155196			13.6	-0.1745	0.0890216
10.8	-0.5669	0.0736347			13.7	0.0113	0.156338			13.7	-0.1687	0.0896766
10.9	-0.5684	0.0743201			13.8	0.0071999	0.15748			13.8	-0.165	0.0903315
11	-0.5686	0.0750053			13.9	0.00650002	0.158623			13.9	-0.1677	0.0909865
11.1	-0.5722	0.0756905			14	-0.00200008	0.159764			14	-0.1642	0.0916413
11.2	-0.5685	0.0763757			14.1	-0.00730058	0.160906			14.1	-0.1556	0.0922961
11.3	-0.5657	0.0770608			14.2	-0.0115999	0.162048			14.2	-0.1526	0.0929507
11.4	-0.5649	0.0777459			14.3	-0.0187001	0.16319			14.3	-0.1527	0.0936054
11.5	-0.5673	0.0784309			14.4	-0.0301999	0.164331			14.4	-0.1552	0.09426
11.6	-0.5673	0.0791158			14.5	-0.0367999	0.165473			14.5	-0.1516	0.0949145
11.7	-0.568	0.0798007			14.6	-0.0426006	0.166614			14.6	-0.1523	0.0955689
11.8	-0.571	0.0804855			14.7	-0.0494	0.167755			14.7	-0.1473	0.0962233
11.9	-0.5692	0.0811703			14.8	-0.0617999	0.168896			14.8	-0.1447	0.0968776
12	-0.573	0.0818551			14.9	-0.0692	0.170037			14.9	-0.146	0.0975319
12.1	-0.5696	0.0825398			15	-0.0734	0.171178			15	-0.1448	0.0981861
12.2	-0.5647	0.0832244			15.1	-0.0759005	0.172319			15.1	-0.1466	0.0988402
12.3	-0.5645	0.0839089			15.2	-0.0822999	0.17346			15.2	-0.1485	0.0994942
12.4	-0.5675	0.0845935			15.3	-0.0886	0.1746			15.3	-0.1514	0.100148
12.5	-0.5683	0.0852779			15.4	-0.1028	0.175741			15.4	-0.1517	0.100802
12.6	-0.5653	0.0859624			15.5	-0.1189	0.176881			15.5	-0.1517	0.101456
12.7	-0.5622	0.0866467			15.6	-0.124101	0.178021			15.6	-0.1536	0.10211
12.8	-0.5579	0.087331			15.7	-0.1314	0.179161			15.7	-0.1503	0.102764
12.9	-0.5586	0.0880153			15.8	-0.1352	0.180301			15.8	-0.1483	0.103417
13	-0.559	0.0886995			15.9	-0.1402	0.181441			15.9	-0.1503	0.104071
13.1	-0.5623	0.0893837			16	-0.1481	0.182581			16	-0.1468	0.104724
13.2	-0.5675	0.0900678			16.1	-0.154301	0.183721			16.1	-0.1503	0.105378
13.3	-0.565	0.0907518			16.2	-0.1598	0.184861			16.2	-0.1472	0.106031
13.4	-0.565	0.0914358			16.3	-0.1673	0.186			16.3	-0.1495	0.106685
13.5	-0.5667	0.0921197			16.4	-0.1769	0.187139			16.4	-0.1547	0.107338
13.6	-0.5633	0.0928036			16.5	-0.1808	0.188279			16.5	-0.154	0.107991
13.7	-0.5616	0.0934875			16.6	-0.192401	0.189418			16.6	-0.1518	0.108644
13.8	-0.5565	0.0941712			16.7	-0.1956	0.190557			16.7	-0.1519	0.109297
13.9	-0.5575	0.094855			16.8	-0.2049	0.191696			16.8	-0.1493	0.10995
14	-0.5598	0.0955387			16.9	-0.2063	0.192835			16.9	-0.146	0.110603
14.1	-0.5579	0.0962223			17	-0.2046	0.193973			17	-0.1453	0.111256
14.2	-0.5558	0.0969058			17.1	-0.2115	0.195112			17.1	-0.1494	0.111909
14.3	-0.5575	0.0975894			17.2	-0.2112	0.196251			17.2	-0.1506	0.112562
14.4	-0.5548	0.0982728			17.3	-0.2105	0.197389			17.3	-0.1529	0.113215
14.5	-0.5495	0.0989562			17.4	-0.2097	0.198527			17.4	-0.1519	0.113867
14.6	-0.5432	0.0996396			17.5	-0.2111	0.199665			17.5	-0.1524	0.11452
14.7	-0.5389	0.100323			17.6	-0.2082	0.200804			17.6	-0.1556	0.115172
14.8	-0.5393	0.101006			17.7	-0.2114	0.201942			17.7	-0.1505	0.115825
14.9	-0.5387	0.101689			17.8	-0.2149	0.203079			17.8	-0.1511	0.116477
15	-0.5426	0.102372			17.9	-0.2189	0.204217			17.9	-0.1526	0.11713
15.1	-0.5413	0.103056			18	-0.2212	0.205355			18	-0.1518	0.117782
15.2	-0.5407	0.103739			18.1	-0.2165	0.206492			18.1	-0.1496	0.118434
15.3	-0.5356	0.104422			18.2	-0.2138	0.20763			18.2	-0.1455	0.119086
15.4	-0.5334	0.105105			18.3	-0.2128	0.208767			18.3	-0.1453	0.119738
15.5	-0.5292	0.105787			18.4	-0.2114	0.209904			18.4	-0.1467	0.12039
15.6	-0.5282	0.10647			18.5	-0.2101	0.211041			18.5	-0.1429	0.121042
15.7	-0.528	0.107153			18.6	-0.2088	0.212179			18.6	-0.1401	0.121694
15.8	-0.5266	0.107836			18.7	-0.2076	0.213315			18.7	-0.1388	0.122346
15.9	-0.5275	0.108518			18.8	-0.2064	0.214452			18.8	-0.1412	0.122998
16	-0.5291	0.109201			18.9	-0.2038	0.215589			18.9	-0.147	0.123649
16.1	-0.5267	0.109884			19	-0.2038	0.216725			19	-0.1479	0.124301
16.2	-0.5256	0.110566			19.1	-0.2051	0.217862			19.1	-0.1519	0.124953
16.3	-0.524	0.111249			19.2	-0.2061	0.218998			19.2	-0.1513	0.125604
16.4	-0.5222	0.111931			19.3	-0.2028	0.220135			19.3	-0.1497	0.126255
16.5	-0.5207	0.112613			19.4	-0.2001	0.221271			19.4	-0.1509	0.126907
16.6	-0.5218	0.113296			19.5	-0.1964	0.222407			19.5	-0.1511	0.127558
16.7	-0.5233	0.113978			19.6	-0.1921	0.223543			19.6	-0.1527	0.128209
16.8	-0.5218	0.11466			19.7	-0.1864	0.224678			19.7	-0.1537	0.128861
16.9	-0.5161	0.115342			19.8	-0.1838	0.225814			19.8	-0.1545	0.129512
17	-0.515	0.116024			19.9	-0.1825	0.22695			19.9	-0.1547	0.130163
17.1	-0.5081	0.116706			20	-0.1878	0.228085			20	-0.1579	0.130814
17.2	-0.5026	0.117388			20.1	-0.1832	0.229221			20.1	-0.1562	0.131465
17.3	-0.4986	0.11807			20.2	-0.1786	0.230356			20.2	-0.1546	0.132115
17.4	-0.4974	0.118752			20.3	-0.1765	0.231491			20.3	-0.1551	0.132766
17.5	-0.4957	0.119434			20.4	-0.172	0.232626			20.4	-0.1542	0.133417
17.6	-0.4964	0.120116			20.5	-0.1675	0.233761			20.5	-0.1526	0.134068
17.7	-0.4899	0.120797			20.6	-0.167	0.234896			20.6	-0.1489	0.134718
17.8	-0.4864	0.121479			20.7	-0.1671	0.236031			20.7	-0.1471	0.135369
17.9	-0.4906	0.122161			20.8	-0.1684	0.237165			20.8	-0.1521	0.136019
18	-0.4926	0.122842			20.9	-0.1676	0.2383			20.9	-0.1574	0.13667
18.1	-0.4943	0.123524			21	-0.1655	0.239434			21	-0.1597	0.13732
18.2	-0.4903	0.124205			21.1	-0.1653	0.240569			21.1	-0.1608	0.13797
18.3	-0.4835	0.124887			21.2	-0.1654	0.241703			21.2	-0.1602	0.138621
18.4	-0.4818	0.125568			21.3	-0.1635	0.242837			21.3	-0.1608	0.139271
18.5	-0.4836	0.126249			21.4	-0.1618	0.243971			21.4	-0.161	0.139921
18.6	-0.4832	0.12693			21.5	-0.1629	0.245105			21.5	-0.1601	0.140571
18.7	-0.4871	0.127612			21.6	-0.1624	0.246238			21.6	-0.1629	0.141221
18.8	-0.4853	0.128293			21.7	-0.1597	0.247372			21.7	-0.1607	0.141871
18.9	-0.482	0.128974			21.8	-0.1585	0.248506			21.8	-0.1603	0.14252
19	-0.4832	0.129655			21.9	-0.158	0.249639			21.9	-0.1551	0.14317
19.1	-0.482	0.130336			22	-0.1572	0.250772			22	-0.151	0.14382
19.2	-0.4784	0.131017			22.1	-0.1546	0.251906			22.1	-0.152	0.14447
19.3	-0.4775	0.131698			22.2	-0.1528	0.253039			22.2	-0.1504	0.145119
19.4	-0.4778	0.132378			22.3	-0.1467	0.254172			22.3	-0.15	0.145769
19.5	-0.478	0.133059			22.4	-0.1443	0.255305			22.4	-0.1508	0.146418
19.6	-0.4739	0.13374			22.5	-0.1395	0.256437			22.5	-0.1505	0.147068
19.7	-0.4709	0.13442			22.6	-0.1379	0.25757			22.6	-0.15	0.147717
19.8	-0.4735	0.135101			22.7	-0.1382	0.258703			22.7	-0.1481	0.148366
19.9	-0.4769	0.135782			22.8	-0.1445	0.259835			22.8	-0.1503	0.149015
20	-0.4773	0.136462			22.9	-0.1473	0.260967			22.9	-0.1482	0.149664
20.1	-0.4779	0.137143			23	-0.1467	0.2621			23	-0.144	0.150314
20.2	-0.4784	0.137823			23.1	-0.1452	0.263232			23.1	-0.1428	0.150963
20.3	-0.4809	0.138503			23.2	-0.1441	0.264364			23.2	-0.1432	0.151611
20.4	-0.4822	0.139184			23.3	-0.1433	0.265496			23.3	-0.147	0.15226
20.5	-0.4813	0.139864			23.4	-0.1439	0.266628			23.4	-0.1433	0.152909
20.6	-0.48	0.140544			23.5	-0.1402	0.267759			23.5	-0.1406	0.153558
20.7	-0.4853	0.141224			23.6	-0.1397	0.268891			23.6	-0.14	0.154207
20.8	-0.4858	0.141904			23.7	-0.1353	0.270022			23.7	-0.1435	0.154855
20.9	-0.4867	0.142584			23.8	-0.1279	0.271154			23.8	-0.1491	0.155504
21	-0.4855	0.143264			23.9	-0.1269	0.272285			23.9	-0.1454	0.156152
21.1	-0.487	0.143944			24	-0.1199	0.273416			24	-0.1428	0.156801
21.2	-0.4873	0.144624			24.1	-0.1149	0.274547			24.1	-0.1405	0.157449
21.3	-0.4839	0.145304			24.2	-0.1147	0.275678			24.2	-0.1406	0.158097
21.4	-0.482	0.145983			24.3	-0.1156	0.276809			24.3	-0.1411	0.158746
21.5	-0.4832	0.146663			24.4	-0.1121	0.27794			24.4	-0.1405	0.159394
21.6	-0.4865	0.147343			24.5	-0.1119	0.27907			24.5	-0.1356	0.160042
21.7	-0.4859	0.148022			24.6	-0.1126	0.280201			24.6	-0.1339	0.16069
21.8	-0.4823	0.148702			24.7	-0.111	0.281331			24.7	-0.133	0.161338
21.9	-0.4759	0.149381			24.8	-0.1094	0.282462			24.8	-0.1336	0.161986
22	-0.4748	0.150061			24.9	-0.1119	0.283592			24.9	-0.133	0.162634
22.1	-0.4767	0.15074			25	-0.1087	0.284722			25	-0.135	0.163282
22.2	-0.4773	0.151419			25.1	-0.1108	0.285852			25.1	-0.1333	0.163929
22.3	-0.4773	0.152099			25.2	-0.1089	0.286982			25.2	-0.1332	0.164577
22.4	-0.4769	0.152778			25.3	-0.1084	0.288111			25.3	-0.1351	0.165225
22.5	-0.4722	0.153457			25.4	-0.1051	0.289241			25.4	-0.1384	0.165872
22.6	-0.4698	0.154136			25.5	-0.1049	0.290371			25.5	-0.1418	0.16652
22.7	-0.4711	0.154815			25.6	-0.1074	0.2915			25.6	-0.1386	0.167167
22.8	-0.4673	0.155494			25.7	-0.1092	0.292629			25.7	-0.1381	0.167814
22.9	-0.4667	0.156173			25.8	-0.1079	0.293759			25.8	-0.1391	0.168462
23	-0.4696	0.156852			25.9	-0.11	0.294888			25.9	-0.1387	0.169109
23.1	-0.4707	0.157531			26	-0.1069	0.296017			26	-0.1379	0.169756
23.2	-0.4729	0.15821			26.1	-0.1061	0.297146			26.1	-0.1368	0.170403
23.3	-0.4759	0.158888			26.2	-0.1049	0.298274			26.2	-0.1382	0.17105
23.4	-0.4771	0.159567			26.3	-0.1028	0.299403			26.3	-0.137	0.171697
23.5	-0.4778	0.160246			26.4	-0.0992999	0.300532			26.4	-0.1384	0.172344
23.6	-0.476	0.160924			26.5	-0.1032	0.30166			26.5	-0.1405	0.172991
23.7	-0.4714	0.161603			26.6	-0.104	0.302788			26.6	-0.1373	0.173638
23.8	-0.4761	0.162281			26.7	-0.1021	0.303917			26.7	-0.139	0.174284
23.9	-0.4736	0.16296			26.8	-0.0992999	0.305045			26.8	-0.1354	0.174931
24	-0.4734	0.163638			26.9	-0.0931	0.306173			26.9	-0.1332	0.175578
24.1	-0.4717	0.164316			27	-0.0904999	0.307301			27	-0.1324	0.176224
24.2	-0.4714	0.164995			27.1	-0.0894001	0.308428			27.1	-0.1302	0.176871
24.3	-0.4701	0.165673			27.2	-0.0902001	0.309556			27.2	-0.1275	0.177517
24.4	-0.4728	0.166351			27.3	-0.0911	0.310684			27.3	-0.1309	0.178163
24.5	-0.4777	0.167029			27.4	-0.0965998	0.311811			27.4	-0.1328	0.178809
24.6	-0.4765	0.167707			27.5	-0.0971	0.312939			27.5	-0.1347	0.179456
24.7	-0.4739	0.168385			27.6	-0.0916001	0.314066			27.6	-0.1353	0.180102
24.8	-0.4729	0.169063			27.7	-0.0885001	0.315193			27.7	-0.1363	0.180748
24.9	-0.4722	0.169741			27.8	-0.0900998	0.31632			27.8	-0.1371	0.181394
25	-0.4758	0.170419			27.9	-0.0893998	0.317447			27.9	-0.1389	0.18204
25.1	-0.475	0.171097			28	-0.0904002	0.318574			28	-0.141	0.182686
25.2	-0.4748	0.171774			28.1	-0.0908001	0.3197			28.1	-0.1367	0.183332
25.3	-0.4744	0.172452			28.2	-0.0907	0.320827			28.2	-0.1351	0.183977
25.4	-0.4773	0.17313			28.3	-0.0918998	0.321954			28.3	-0.1357	0.184623
25.5	-0.4795	0.173807			28.4	-0.0935999	0.32308			28.4	-0.1336	0.185269
25.6	-0.4728	0.174485			28.5	-0.0938003	0.324206			28.5	-0.1331	0.185914
25.7	-0.4719	0.175162			28.6	-0.0950001	0.325332			28.6	-0.133	0.18656
25.8	-0.4726	0.17584			28.7	-0.0935	0.326458			28.7	-0.1357	0.187205
25.9	-0.47	0.176517			28.8	-0.089	0.327584			28.8	-0.1366	0.187851
26	-0.4688	0.177194			28.9	-0.0811999	0.32871			28.9	-0.1358	0.188496
26.1	-0.4649	0.177871			29	-0.0739003	0.329836			29	-0.136	0.189141
26.2	-0.4656	0.178549			29.1	-0.0767003	0.330962			29.1	-0.1347	0.189786
26.3	-0.4649	0.179226			29.2	-0.0784002	0.332087			29.2	-0.1358	0.190432
26.4	-0.4647	0.179903			29.3	-0.0780999	0.333212			29.3	-0.1361	0.191077
26.5	-0.4626	0.18058			29.4	-0.0739	0.334338			29.4	-0.1315	0.191722
26.6	-0.464	0.181257			29.5	-0.0753003	0.335463			29.5	-0.1331	0.192367
26.7	-0.4625	0.181934			29.6	-0.0772002	0.336588			29.6	-0.1308	0.193011
26.8	-0.4609	0.182611			29.7	-0.0805002	0.337713			29.7	-0.1273	0.193656
26.9	-0.4557	0.183288			29.8	-0.0823999	0.338838			29.8	-0.1254	0.194301
27	-0.4549	0.183964			29.9	-0.0837999	0.339963			29.9	-0.1245	0.194946
27.1	-0.4557	0.184641			30	-0.0814	0.341087			30	-0.1264	0.19559
27.2	-0.4509	0.185318			30.1	-0.0837001	0.342212			30.1	-0.1281	0.196235
27.3	-0.4465	0.185994			30.2	-0.0812001	0.343336			30.2	-0.1278	0.196879
27.4	-0.4423	0.186671			30.3	-0.0792001	0.344461			30.3	-0.1289	0.197524
27.5	-0.4423	0.187347			30.4	-0.0757	0.345585			30.4	-0.1282	0.198168
27.6	-0.4398	0.188024			30.5	-0.0734	0.346709			30.5	-0.1238	0.198812
27.7	-0.437	0.1887			30.6	-0.0699	0.347833			30.6	-0.1291	0.199457
27.8	-0.4311	0.189377			30.7	-0.0629001	0.348957			30.7	-0.1319	0.200101
27.9	-0.4284	0.190053			30.8	-0.0625	0.350081			30.8	-0.1307	0.200745
28	-0.429	0.190729			30.9	-0.0649998	0.351204			30.9	-0.1311	0.201389
28.1	-0.425	0.191405			31	-0.0633001	0.352328			31	-0.13	0.202033
28.2	-0.4227	0.192081			31.1	-0.0647	0.353451			31.1	-0.1253	0.202677
28.3	-0.4171	0.192757			31.2	-0.0599001	0.354575			31.2	-0.1291	0.203321
28.4	-0.4135	0.193433			31.3	-0.0597	0.355698			31.3	-0.131	0.203965
28.5	-0.4103	0.194109			31.4	-0.0546	0.356821			31.4	-0.129	0.204608
28.6	-0.4098	0.194785			31.5	-0.0570002	0.357944			31.5	-0.1272	0.205252
28.7	-0.4068	0.195461			31.6	-0.055	0.359067			31.6	-0.1215	0.205896
28.8	-0.4107	0.196137			31.7	-0.0521	0.36019			31.7	-0.126	0.206539
28.9	-0.4132	0.196813			31.8	-0.0476	0.361312			31.8	-0.1261	0.207183
29	-0.4096	0.197488			31.9	-0.0487998	0.362435			31.9	-0.1254	0.207826
29.1	-0.4083	0.198164			32	-0.0458003	0.363557			32	-0.1277	0.208469
29.2	-0.4024	0.19884			32.1	-0.0475	0.36468			32.1	-0.125	0.209113
29.3	-0.3996	0.199515			32.2	-0.0427	0.365802			32.2	-0.1236	0.209756
29.4	-0.4002	0.200191			32.3	-0.0405998	0.366924			32.3	-0.1265	0.210399
29.5	-0.3985	0.200866			32.4	-0.0392998	0.368046			32.4	-0.1292	0.211042
29.6	-0.3925	0.201542			32.5	-0.0398999	0.369168			32.5	-0.1278	0.211685
29.7	-0.3927	0.202217			32.6	-0.0378001	0.37029			32.6	-0.128	0.212328
29.8	-0.3907	0.202892			32.7	-0.0357001	0.371412			32.7	-0.1278	0.212971
29.9	-0.3835	0.203567			32.8	-0.0354999	0.372533			32.8	-0.1265	0.213614
30	-0.3814	0.204243			32.9	-0.0349998	0.373655			32.9	-0.1292	0.214257
30.1	-0.3804	0.204918			33	-0.0379002	0.374776			33	-0.1297	0.214899
30.2	-0.3775	0.205593			33.1	-0.0406001	0.375897			33.1	-0.1275	0.215542
30.3	-0.3717	0.206268			33.2	-0.037	0.377019			33.2	-0.1277	0.216185
30.4	-0.3681	0.206943			33.3	-0.0331998	0.37814			33.3	-0.1251	0.216827
30.5	-0.3619	0.207618			33.4	-0.0277	0.37926			33.4	-0.1196	0.21747
30.6	-0.3601	0.208292			33.5	-0.024	0.380381			33.5	-0.1158	0.218112
30.7	-0.3599	0.208967			33.6	-0.0204999	0.381502			33.6	-0.1151	0.218755
30.8	-0.3573	0.209642			33.7	-0.0157001	0.382623			33.7	-0.1192	0.219397
30.9	-0.3502	0.210317			33.8	-0.0147	0.383743			33.8	-0.1187	0.220039
31	-0.3491	0.210991			33.9	-0.00850002	0.384864			33.9	-0.1176	0.220681
31.1	-0.3472	0.211666			34	-0.00800011	0.385984			34	-0.1131	0.221323
31.2	-0.3416	0.21234			34.1	-0.0077001	0.387104			34.1	-0.1116	0.221965
31.3	-0.3391	0.213015			34.2	-0.00380006	0.388224			34.2	-0.1168	0.222607
31.4	-0.3329	0.213689			34.3	0.00279991	0.389344			34.3	-0.1164	0.223249
31.5	-0.3292	0.214364			34.4	0.00520019	0.390464			34.4	-0.1173	0.223891
31.6	-0.3258	0.215038			34.5	0.00709994	0.391584			34.5	-0.1181	0.224533
31.7	-0.3218	0.215712			34.6	0.0114	0.392703			34.6	-0.1162	0.225174
31.8	-0.316	0.216386			34.7	0.0132999	0.393823			34.7	-0.1163	0.225816
31.9	-0.3136	0.217061			34.8	0.0151001	0.394942			34.8	-0.1162	0.226458
32	-0.3142	0.217735			34.9	0.0163002	0.396062			34.9	-0.1174	0.227099
32.1	-0.3122	0.218409			35	0.0137998	0.397181			35	-0.1171	0.227741
32.2	-0.3136	0.219083			35.1	0.0127001	0.3983			35.1	-0.1127	0.228382
32.3	-0.3168	0.219757			35.2	0.0186999	0.399419			35.2	-0.1165	0.229023
32.4	-0.3188	0.220431			35.3	0.0210001	0.400538			35.3	-0.1147	0.229665
32.5	-0.3204	0.221104			35.4	0.0245999	0.401656			35.4	-0.1147	0.230306
32.6	-0.3168	0.221778			35.5	0.0314	0.402775			35.5	-0.1178	0.230947
32.7	-0.3145	0.222452			35.6	0.0340999	0.403894			35.6	-0.1173	0.231588
32.8	-0.3131	0.223126			35.7	0.0355001	0.405012			35.7	-0.1185	0.232229
32.9	-0.3112	0.223799			35.8	0.0414001	0.40613			35.8	-0.1259	0.23287
33	-0.3081	0.224473			35.9	0.0447001	0.407249			35.9	-0.1252	0.233511
33.1	-0.3034	0.225146			36	0.0468999	0.408367			36	-0.1227	0.234152
33.2	-0.3003	0.22582			36.1	0.0503	0.409485			36.1	-0.121	0.234793
33.3	-0.301	0.226493			36.2	0.0528998	0.410603			36.2	-0.122	0.235433
33.4	-0.3041	0.227166			36.3	0.0498003	0.41172			36.3	-0.124	0.236074
33.5	-0.3043	0.22784			36.4	0.0521999	0.412838			36.4	-0.1214	0.236715
33.6	-0.297	0.228513			36.5	0.0555999	0.413956			36.5	-0.1223	0.237355
33.7	-0.2877	0.229186			36.6	0.0542998	0.415073			36.6	-0.1269	0.237996
33.8	-0.2817	0.229859			36.7	0.0540998	0.416191			36.7	-0.1265	0.238636
33.9	-0.2831	0.230532			36.8	0.0502003	0.417308			36.8	-0.1275	0.239276
34	-0.2811	0.231206			36.9	0.0544999	0.418425			36.9	-0.1259	0.239917
34.1	-0.2807	0.231878			37	0.0606	0.419542			37	-0.1265	0.240557
34.2	-0.279	0.232551			37.1	0.0636999	0.420659			37.1	-0.124	0.241197
34.3	-0.2777	0.233224			37.2	0.0654	0.421776			37.2	-0.1262	0.241837
34.4	-0.2824	0.233897			37.3	0.0672003	0.422892			37.3	-0.1285	0.242477
34.5	-0.2849	0.23457			37.4	0.0713001	0.424009			37.4	-0.1283	0.243117
34.6	-0.2888	0.235243			37.5	0.0698999	0.425125			37.5	-0.1281	0.243757
34.7	-0.2895	0.235915			37.6	0.0728	0.426242			37.6	-0.1292	0.244397
34.8	-0.2934	0.236588			37.7	0.0779	0.427358			37.7	-0.1311	0.245036
34.9	-0.2991	0.23726			37.8	0.0818	0.428474			37.8	-0.126	0.245676
35	-0.303	0.237933			37.9	0.0837002	0.42959			37.9	-0.1203	0.246316
35.1	-0.3054	0.238605			38	0.0842998	0.430706			38	-0.1202	0.246955
35.2	-0.3047	0.239278			38.1	0.0851998	0.431822			38.1	-0.1173	0.247595
35.3	-0.3032	0.23995			38.2	0.0849	0.432938			38.2	-0.1164	0.248234
35.4	-0.3065	0.240622			38.3	0.0842001	0.434053			38.3	-0.1179	0.248874
35.5	-0.3082	0.241295			38.4	0.0853001	0.435169			38.4	-0.112	0.249513
35.6	-0.3065	0.241967			38.5	0.0863	0.436284			38.5	-0.1125	0.250152
35.7	-0.3084	0.242639			38.6	0.0888999	0.437399			38.6	-0.114	0.250791
35.8	-0.3081	0.243311			38.7	0.0878999	0.438514			38.7	-0.1117	0.251431
35.9	-0.309	0.243983			38.8	0.0886002	0.439629			38.8	-0.1125	0.25207
36	-0.3166	0.244655			38.9	0.0852003	0.440744			38.9	-0.1131	0.252709
36.1	-0.32	0.245327			39	0.0868998	0.441859			39	-0.1101	0.253348
36.2	-0.3225	0.245999			39.1	0.0871	0.442974			39.1	-0.1087	0.253987
36.3	-0.3233	0.246671			39.2	0.0914001	0.444089			39.2	-0.1091	0.254625
36.4	-0.3242	0.247342			39.3	0.0920001	0.445203			39.3	-0.1082	0.255264
36.5	-0.323	0.248014			39.4	0.0923001	0.446317			39.4	-0.108	0.255903
36.6	-0.3286	0.248686			39.5	0.0916	0.447432			39.5	-0.1065	0.256541
36.7	-0.3284	0.249357			39.6	0.0943	0.448546			39.6	-0.1086	0.25718
36.8	-0.3267	0.250029			39.7	0.0910999	0.44966			39.7	-0.1032	0.257819
36.9	-0.3261	0.2507			39.8	0.0851002	0.450774			39.8	-0.0997	0.258457
37	-0.3298	0.251372			39.9	0.0884	0.451888			39.9	-0.0978999	0.259095
37.1	-0.3296	0.252043			40	0.0872998	0.453002			40	-0.1005	0.259734
37.2	-0.3344	0.252714			40.1	0.087	0.454115			40.1	-0.1009	0.260372
37.3	-0.3392	0.253386			40.2	0.0897001	0.455229			40.2	-0.1002	0.26101
37.4	-0.3407	0.254057			40.3	0.0899	0.456342			40.3	-0.0996999	0.261648
37.5	-0.3476	0.254728			40.4	0.0893001	0.457455			40.4	-0.1033	0.262286
37.6	-0.3466	0.255399			40.5	0.0925002	0.458569			40.5	-0.1022	0.262924
37.7	-0.3497	0.25607			40.6	0.0944999	0.459682			40.6	-0.1026	0.263562
37.8	-0.35	0.256741			40.7	0.0960001	0.460795			40.7	-0.1	0.2642
37.9	-0.35	0.257412			40.8	0.097	0.461908			40.8	-0.0984999	0.264838
38	-0.3455	0.258083			40.9	0.0981	0.46302			40.9	-0.0929001	0.265476
38.1	-0.3398	0.258754			41	0.0954	0.464133			41	-0.0904	0.266113
38.2	-0.3344	0.259425			41.1	0.097	0.465246			41.1	-0.0896	0.266751
38.3	-0.334	0.260095			41.2	0.0994998	0.466358			41.2	-0.0911998	0.267389
38.4	-0.3315	0.260766			41.3	0.1008	0.46747			41.3	-0.0897001	0.268026
38.5	-0.3294	0.261437			41.4	0.1048	0.468582			41.4	-0.0925998	0.268664
38.6	-0.3229	0.262107			41.5	0.1035	0.469695			41.5	-0.091	0.269301
38.7	-0.3214	0.262778			41.6	0.101	0.470807			41.6	-0.0862	0.269938
38.8	-0.3228	0.263448			41.7	0.1042	0.471918			41.7	-0.0854	0.270576
38.9	-0.324	0.264119			41.8	0.1058	0.47303			41.8	-0.0847999	0.271213
39	-0.3251	0.264789			41.9	0.1052	0.474142			41.9	-0.0826001	0.27185
39.1	-0.3252	0.265459			42	0.1045	0.475253			42	-0.0811	0.272487
39.2	-0.3226	0.26613			42.1	0.1056	0.476365			42.1	-0.0792001	0.273124
39.3	-0.3181	0.2668			42.2	0.1066	0.477476			42.2	-0.0788998	0.273761
39.4	-0.3135	0.26747			42.3	0.1081	0.478587			42.3	-0.0714002	0.274398
39.5	-0.3085	0.26814			42.4	0.113	0.479698			42.4	-0.0670001	0.275035
39.6	-0.3081	0.26881			42.5	0.1136	0.48081			42.5	-0.0647001	0.275671
39.7	-0.3055	0.26948			42.6	0.1106	0.48192			42.6	-0.0634999	0.276308
39.8	-0.3056	0.27015			42.7	0.1135	0.483031			42.7	-0.0615	0.276945
39.9	-0.3005	0.27082			42.8	0.118	0.484142			42.8	-0.0591002	0.277581
40	-0.3022	0.27149			42.9	0.1212	0.485252			42.9	-0.0583999	0.278218
40.1	-0.3036	0.27216			43	0.1252	0.486363			43	-0.0606	0.278854
40.2	-0.3031	0.272829			43.1	0.1237	0.487473			43.1	-0.0564999	0.279491
40.3	-0.2965	0.273499			43.2	0.1283	0.488583			43.2	-0.0525999	0.280127
40.4	-0.2914	0.274169			43.3	0.1308	0.489694			43.3	-0.0479	0.280763
40.5	-0.2865	0.274838			43.4	0.1327	0.490804			43.4	-0.0461	0.281399
40.6	-0.2841	0.275508			43.5	0.1271	0.491913			43.5	-0.0420002	0.282035
40.7	-0.281	0.276177			43.6	0.1259	0.493023			43.6	-0.0429999	0.282672
40.8	-0.2814	0.276846			43.7	0.1289	0.494133			43.7	-0.042	0.283308
40.9	-0.285	0.277516			43.8	0.1269	0.495243			43.8	-0.0406	0.283943
41	-0.284	0.278185			43.9	0.1264	0.496352			43.9	-0.0430998	0.284579
41.1	-0.2819	0.278854			44	0.1242	0.497461			44	-0.0455001	0.285215
41.2	-0.2777	0.279524			44.1	0.1259	0.498571			44.1	-0.0480002	0.285851
41.3	-0.2746	0.280193			44.2	0.1277	0.49968			44.2	-0.047	0.286487
41.4	-0.2784	0.280862			44.3	0.1307	0.500789			44.3	-0.0462	0.287122
41.5	-0.2766	0.281531			44.4	0.1337	0.501898			44.4	-0.0432	0.287758
41.6	-0.2766	0.2822			44.5	0.1323	0.503007			44.5	-0.0418	0.288393
41.7	-0.2764	0.282869			44.6	0.1333	0.504115			44.6	-0.0357	0.289029
41.8	-0.2679	0.283538			44.7	0.134	0.505224			44.7	-0.0314999	0.289664
41.9	-0.2629	0.284206			44.8	0.1385	0.506332			44.8	-0.0279001	0.290299
42	-0.2573	0.284875			44.9	0.1419	0.507441			44.9	-0.0254	0.290935
42.1	-0.2555	0.285544			45	0.149	0.508549			45	-0.0269999	0.29157
42.2	-0.2572	0.286212			45.1	0.1501	0.509657			45.1	-0.0239999	0.292205
42.3	-0.2576	0.286881			45.2	0.1509	0.510765			45.2	-0.0175002	0.29284
42.4	-0.2566	0.28755			45.3	0.152	0.511873			45.3	-0.0204999	0.293475
42.5	-0.2587	0.288218			45.4	0.1545	0.512981			45.4	-0.0159	0.29411
42.6	-0.2596	0.288887			45.5	0.1562	0.514089			45.5	-0.0178998	0.294745
42.7	-0.2565	0.289555			45.6	0.1583	0.515196			45.6	-0.0147002	0.29538
42.8	-0.2577	0.290223			45.7	0.1584	0.516304			45.7	-0.015	0.296014
42.9	-0.2612	0.290891			45.8	0.1637	0.517411			45.8	-0.0158	0.296649
43	-0.2628	0.29156			45.9	0.1641	0.518518			45.9	-0.0131	0.297284
43.1	-0.2607	0.292228			46	0.1609	0.519626			46	-0.0118001	0.297918
43.2	-0.2625	0.292896			46.1	0.1651	0.520733			46.1	-0.0105999	0.298553
43.3	-0.2594	0.293564			46.2	0.1683	0.521839			46.2	-0.01	0.299187
43.4	-0.2572	0.294232			46.3	0.171	0.522946			46.3	-0.00989999	0.299822
43.5	-0.2534	0.2949			46.4	0.1712	0.524053			46.4	-0.00720009	0.300456
43.6	-0.2531	0.295568			46.5	0.1701	0.52516			46.5	-0.00239998	0.30109
43.7	-0.2547	0.296236			46.6	0.1714	0.526266			46.6	0.00129987	0.301725
43.8	-0.2542	0.296904			46.7	0.1724	0.527373			46.7	-0.00159997	0.302359
43.9	-0.2496	0.297571			46.8	0.172	0.528479			46.8	0.00140003	0.302993
44	-0.2491	0.298239			46.9	0.1716	0.529585			46.9	0.0021001	0.303627
44.1	-0.2485	0.298907			47	0.1698	0.530691			47	0.0015999	0.304261
44.2	-0.2503	0.299574			47.1	0.1727	0.531797			47.1	0.00300004	0.304895
44.3	-0.2518	0.300242			47.2	0.1727	0.532903			47.2	0.0088998	0.305528
44.4	-0.2472	0.300909			47.3	0.1714	0.534009			47.3	0.00730005	0.306162
44.5	-0.2451	0.301577			47.4	0.1733	0.535114			47.4	0.0147	0.306796
44.6	-0.2431	0.302244			47.5	0.1712	0.53622			47.5	0.0162	0.307429
44.7	-0.2464	0.302911			47.6	0.1715	0.537325			47.6	0.0184998	0.308063
44.8	-0.2445	0.303579			47.7	0.1726	0.53843			47.7	0.0201001	0.308697
44.9	-0.2421	0.304246			47.8	0.1719	0.539536			47.8	0.0185	0.30933
45	-0.244	0.304913			47.9	0.1737	0.540641			47.9	0.0170002	0.309963
45.1	-0.2424	0.30558			48	0.1808	0.541746			48	0.023	0.310597
45.2	-0.2388	0.306247			48.1	0.1848	0.542851			48.1	0.0232998	0.31123
45.3	-0.2349	0.306914			48.2	0.1834	0.543955			48.2	0.0192998	0.311863
45.4	-0.2372	0.307581			48.3	0.1843	0.54506			48.3	0.0172002	0.312496
45.5	-0.24	0.308248			48.4	0.186	0.546164			48.4	0.0166	0.313129
45.6	-0.2405	0.308915			48.5	0.1871	0.547269			48.5	0.0162	0.313762
45.7	-0.2369	0.309581			48.6	0.1912	0.548373			48.6	0.0199999	0.314395
45.8	-0.2331	0.310248			48.7	0.196	0.549477			48.7	0.0198999	0.315028
45.9	-0.2345	0.310915			48.8	0.1958	0.550581			48.8	0.021	0.315661
46	-0.2345	0.311581			48.9	0.1986	0.551685			48.9	0.0256001	0.316294
46.1	-0.2304	0.312248			49	0.2023	0.552789			49	0.0268	0.316927
46.2	-0.2291	0.312915			49.1	0.2016	0.553893			49.1	0.0278	0.317559
46.3	-0.2292	0.313581			49.2	0.2071	0.554997			49.2	0.0298999	0.318192
46.4	-0.2354	0.314247			49.3	0.2044	0.5561			49.3	0.0287	0.318824
46.5	-0.2377	0.314914			49.4	0.2091	0.557204			49.4	0.0298998	0.319457
46.6	-0.2379	0.31558			49.5	0.2092	0.558307			49.5	0.0302001	0.320089
46.7	-0.2367	0.316246			49.6	0.2142	0.55941			49.6	0.0332	0.320721
46.8	-0.2389	0.316912			49.7	0.2194	0.560513			49.7	0.0344999	0.321354
46.9	-0.2383	0.317579			49.8	0.2213	0.561616			49.8	0.0362002	0.321986
47	-0.2335	0.318245			49.9	0.2259	0.562719			49.9	0.0369	0.322618
47.1	-0.2267	0.318911			50	0.2279	0.563822			50	0.0383	0.32325
47.2	-0.2217	0.319577			50.1	0.233	0.564925			50.1	0.0372999	0.323882
47.3	-0.2247	0.320243			50.2	0.2345	0.566027			50.2	0.0386999	0.324514
47.4	-0.2275	0.320908			50.3	0.2349	0.56713			50.3	0.0393999	0.325146
47.5	-0.229	0.321574			50.4	0.2365	0.568232			50.4	0.039	0.325778
47.6	-0.2284	0.32224			50.5	0.2346	0.569334			50.5	0.0395	0.32641
47.7	-0.2278	0.322906			50.6	0.2373	0.570436			50.6	0.0410999	0.327041
47.8	-0.2302	0.323571			50.7	0.234	0.571538			50.7	0.0406999	0.327673
47.9	-0.2343	0.324237			50.8	0.2355	0.57264			50.8	0.0381001	0.328305
48	-0.2318	0.324903			50.9	0.2336	0.573742			50.9	0.0363001	0.328936
48.1	-0.2333	0.325568			51	0.2331	0.574844			51	0.0387	0.329568
48.2	-0.2333	0.326233			51.1	0.2352	0.575945			51.1	0.0391997	0.330199
48.3	-0.2332	0.326899			51.2	0.2372	0.577047			51.2	0.0362	0.33083
48.4	-0.2311	0.327564			51.3	0.2385	0.578148			51.3	0.0334001	0.331462
48.5	-0.2308	0.328229			51.4	0.2393	0.579249			51.4	0.0317002	0.332093
48.6	-0.2261	0.328895			51.5	0.2392	0.58035			51.5	0.0331998	0.332724
48.7	-0.2261	0.32956			51.6	0.238	0.581451			51.6	0.0304999	0.333355
48.8	-0.2232	0.330225			51.7	0.2358	0.582552			51.7	0.0300998	0.333986
48.9	-0.2189	0.33089			51.8	0.2375	0.583653			51.8	0.0262001	0.334617
49	-0.2161	0.331555			51.9	0.2386	0.584754			51.9	0.0304	0.335248
49.1	-0.2158	0.33222			52	0.2428	0.585854			52	0.0297	0.335879
49.2	-0.2159	0.332885			52.1	0.2454	0.586955			52.1	0.0315	0.33651
49.3	-0.2115	0.33355			52.2	0.2418	0.588055			52.2	0.0351	0.33714
49.4	-0.2086	0.334214			52.3	0.2417	0.589155			52.3	0.0363001	0.337771
49.5	-0.2076	0.334879			52.4	0.2476	0.590255			52.4	0.0373001	0.338401
49.6	-0.2059	0.335544			52.5	0.2488	0.591355			52.5	0.0397	0.339032
49.7	-0.2065	0.336209			52.6	0.2509	0.592455			52.6	0.0405	0.339663
49.8	-0.208	0.336873			52.7	0.2515	0.593555			52.7	0.0437	0.340293
49.9	-0.2051	0.337538			52.8	0.2514	0.594655			52.8	0.0455001	0.340923
50	-0.2073	0.338202			52.9	0.2529	0.595754			52.9	0.0439	0.341554
50.1	-0.2043	0.338867			53	0.258	0.596854			53	0.0383999	0.342184
50.2	-0.2026	0.339531			53.1	0.2615	0.597953			53.1	0.0365997	0.342814
50.3	-0.1998	0.340195			53.2	0.2658	0.599052			53.2	0.0324999	0.343444
50.4	-0.1968	0.340859			53.3	0.2703	0.600152			53.3	0.0333001	0.344074
50.5	-0.1946	0.341524			53.4	0.2715	0.601251			53.4	0.0339	0.344704
50.6	-0.1911	0.342188			53.5	0.2695	0.60235			53.5	0.033	0.345334
50.7	-0.1889	0.342852			53.6	0.2707	0.603448			53.6	0.0314	0.345964
50.8	-0.1897	0.343516			53.7	0.2739	0.604547			53.7	0.0293999	0.346594
50.9	-0.1908	0.34418			53.8	0.2728	0.605646			53.8	0.0259002	0.347223
51	-0.1875	0.344844			53.9	0.2754	0.606744			53.9	0.0260001	0.347853
51.1	-0.1832	0.345508			54	0.2791	0.607843			54	0.027	0.348483
51.2	-0.1836	0.346172			54.1	0.2769	0.608941			54.1	0.0280999	0.349112
51.3	-0.1833	0.346835			54.2	0.2765	0.610039			54.2	0.0295	0.349742
51.4	-0.1833	0.347499			54.3	0.2784	0.611137			54.3	0.0330001	0.350371
51.5	-0.1815	0.348163			54.4	0.278	0.612235			54.4	0.0336	0.351
51.6	-0.1788	0.348826			54.5	0.2808	0.613333			54.5	0.0338999	0.35163
51.7	-0.1781	0.34949			54.6	0.2848	0.61443			54.6	0.0335	0.352259
51.8	-0.1789	0.350153			54.7	0.2849	0.615528			54.7	0.033	0.352888
51.9	-0.1811	0.350817			54.8	0.2839	0.616625			54.8	0.0326001	0.353517
52	-0.18	0.35148			54.9	0.2867	0.617723			54.9	0.0342001	0.354146
52.1	-0.1769	0.352144			55	0.2879	0.61882			55	0.0355999	0.354775
52.2	-0.1748	0.352807			55.1	0.2873	0.619917			55.1	0.0352	0.355404
52.3	-0.1738	0.35347			55.2	0.2845	0.621014			55.2	0.0332001	0.356033
52.4	-0.1722	0.354133			55.3	0.2836	0.622111			55.3	0.0332	0.356662
52.5	-0.1723	0.354796			55.4	0.288	0.623208			55.4	0.0336001	0.35729
52.6	-0.1706	0.355459			55.5	0.286	0.624305			55.5	0.0321001	0.357919
52.7	-0.1674	0.356122			55.6	0.2873	0.625401			55.6	0.0338999	0.358548
52.8	-0.1659	0.356785			55.7	0.2871	0.626498			55.7	0.0333999	0.359176
52.9	-0.1622	0.357448			55.8	0.2874	0.627594			55.8	0.0320001	0.359805
53	-0.1579	0.358111			55.9	0.29	0.62869			55.9	0.0289001	0.360433
53.1	-0.1616	0.358774			56	0.2902	0.629787			56	0.0284	0.361062
53.2	-0.1631	0.359437			56.1	0.2913	0.630883			56.1	0.0327	0.36169
53.3	-0.1661	0.360099			56.2	0.2899	0.631979			56.2	0.0385	0.362318
53.4	-0.1622	0.360762			56.3	0.2932	0.633074			56.3	0.0390001	0.362946
53.5	-0.1616	0.361425			56.4	0.2965	0.63417			56.4	0.0405	0.363574
53.6	-0.1605	0.362087			56.5	0.2997	0.635266			56.5	0.0411999	0.364203
53.7	-0.1586	0.36275			56.6	0.3053	0.636361			56.6	0.0414001	0.364831
53.8	-0.1551	0.363412			56.7	0.3078	0.637457			56.7	0.0415998	0.365458
53.9	-0.1525	0.364075			56.8	0.3141	0.638552			56.8	0.0402001	0.366086
54	-0.1489	0.364737			56.9	0.314	0.639647			56.9	0.0422999	0.366714
54.1	-0.1465	0.365399			57	0.3184	0.640742			57	0.0437001	0.367342
54.2	-0.1448	0.366061			57.1	0.3181	0.641837			57.1	0.0445	0.36797
54.3	-0.1457	0.366723			57.2	0.3168	0.642932			57.2	0.0447	0.368597
54.4	-0.1459	0.367386			57.3	0.3117	0.644027			57.3	0.0442002	0.369225
54.5	-0.1477	0.368048			57.4	0.3146	0.645121			57.4	0.0478999	0.369852
54.6	-0.1477	0.36871			57.5	0.3175	0.646216			57.5	0.0497	0.37048
54.7	-0.1461	0.369372			57.6	0.3163	0.64731			57.6	0.0541001	0.371107
54.8	-0.1425	0.370033			57.7	0.3154	0.648404			57.7	0.0558	0.371734
54.9	-0.1426	0.370695			57.8	0.3204	0.649499			57.8	0.0546001	0.372362
55	-0.1417	0.371357			57.9	0.3215	0.650593			57.9	0.0546	0.372989
55.1	-0.1407	0.372019			58	0.3218	0.651687			58	0.0547999	0.373616
55.2	-0.1378	0.372681			58.1	0.3274	0.652781			58.1	0.0550001	0.374243
55.3	-0.1381	0.373342			58.2	0.3292	0.653874			58.2	0.0559999	0.37487
55.4	-0.1389	0.374004			58.3	0.3331	0.654968			58.3	0.0569002	0.375497
55.5	-0.1387	0.374665			58.4	0.3363	0.656061			58.4	0.0601001	0.376124
55.6	-0.138	0.375327			58.5	0.3324	0.657155			58.5	0.059	0.376751
55.7	-0.14	0.375988			58.6	0.3308	0.658248			58.6	0.0623999	0.377378
55.8	-0.1344	0.376649			58.7	0.3311	0.659341			58.7	0.0656999	0.378004
55.9	-0.1308	0.377311			58.8	0.333	0.660434			58.8	0.0690999	0.378631
56	-0.1282	0.377972			58.9	0.3362	0.661527			58.9	0.072	0.379257
56.1	-0.1272	0.378633			59	0.3359	0.66262			59	0.0746	0.379884
56.2	-0.1279	0.379294			59.1	0.3372	0.663713			59.1	0.0821999	0.38051
56.3	-0.1309	0.379955			59.2	0.3415	0.664805			59.2	0.0877	0.381137
56.4	-0.1334	0.380616			59.3	0.3395	0.665898			59.3	0.0928999	0.381763
56.5	-0.1342	0.381277			59.4	0.3361	0.66699			59.4	0.0965	0.382389
56.6	-0.1403	0.381938			59.5	0.3379	0.668083			59.5	0.0974001	0.383016
56.7	-0.1457	0.382599			59.6	0.3428	0.669175			59.6	0.0990999	0.383642
56.8	-0.1446	0.38326			59.7	0.3478	0.670267			59.7	0.1011	0.384268
56.9	-0.1408	0.383921			59.8	0.3495	0.671359			59.8	0.1051	0.384894
57	-0.139	0.384582			59.9	0.353	0.672451			59.9	0.108	0.38552
57.1	-0.1379	0.385242			60	0.352	0.673543			60	0.1093	0.386146
57.2	-0.138	0.385903			60.1	0.3518	0.674634			60.1	0.1086	0.386772
57.3	-0.1359	0.386563			60.2	0.3563	0.675726			60.2	0.1079	0.387397
57.4	-0.1356	0.387224			60.3	0.3553	0.676817			60.3	0.1068	0.388023
57.5	-0.1364	0.387884			60.4	0.3561	0.677908			60.4	0.1095	0.388649
57.6	-0.1366	0.388545			60.5	0.3579	0.679			60.5	0.1134	0.389274
57.7	-0.1377	0.389205			60.6	0.3535	0.680091			60.6	0.1158	0.3899
57.8	-0.1371	0.389865			60.7	0.3515	0.681182			60.7	0.1165	0.390525
57.9	-0.1336	0.390525			60.8	0.3515	0.682272			60.8	0.1168	0.391151
58	-0.1329	0.391186			60.9	0.3549	0.683363			60.9	0.1191	0.391776
58.1	-0.1312	0.391846			61	0.3565	0.684454			61	0.1176	0.392401
58.2	-0.1309	0.392506			61.1	0.3575	0.685544			61.1	0.116	0.393027
58.3	-0.1333	0.393166			61.2	0.36	0.686635			61.2	0.1143	0.393652
58.4	-0.1318	0.393826			61.3	0.366	0.687725			61.3	0.1168	0.394277
58.5	-0.132	0.394486			61.4	0.3684	0.688815			61.4	0.1171	0.394902
58.6	-0.1307	0.395146			61.5	0.3684	0.689905			61.5	0.123	0.395527
58.7	-0.1301	0.395805			61.6	0.3696	0.690995			61.6	0.1259	0.396152
58.8	-0.1303	0.396465			61.7	0.3717	0.692085			61.7	0.1278	0.396777
58.9	-0.1369	0.397125			61.8	0.3746	0.693175			61.8	0.1278	0.397402
59	-0.1375	0.397784			61.9	0.3756	0.694265			61.9	0.1307	0.398026
59.1	-0.1399	0.398444			62	0.376	0.695354			62	0.1369	0.398651
59.2	-0.1382	0.399104			62.1	0.3744	0.696444			62.1	0.1419	0.399276
59.3	-0.1351	0.399763			62.2	0.375	0.697533			62.2	0.1387	0.3999
59.4	-0.1323	0.400422			62.3	0.3788	0.698622			62.3	0.1367	0.400525
59.5	-0.1333	0.401082			62.4	0.3782	0.699711			62.4	0.138	0.401149
59.6	-0.1333	0.401741			62.5	0.3798	0.7008			62.5	0.1393	0.401773
59.7	-0.1306	0.4024			62.6	0.3771	0.701889			62.6	0.138	0.402398
59.8	-0.1295	0.40306			62.7	0.3749	0.702978			62.7	0.1412	0.403022
59.9	-0.1313	0.403719			62.8	0.3747	0.704066			62.8	0.1446	0.403646
60	-0.1324	0.404378			62.9	0.3779	0.705155			62.9	0.1468	0.40427
60.1	-0.1355	0.405037			63	0.3803	0.706243			63	0.1492	0.404894
60.2	-0.1387	0.405696			63.1	0.3834	0.707332			63.1	0.152	0.405518
60.3	-0.138	0.406355			63.2	0.3882	0.70842			63.2	0.1485	0.406142
60.4	-0.1368	0.407014			63.3	0.3916	0.709508			63.3	0.1473	0.406766
60.5	-0.1362	0.407672			63.4	0.4008	0.710596			63.4	0.1506	0.40739
60.6	-0.1354	0.408331			63.5	0.4052	0.711684			63.5	0.1551	0.408014
60.7	-0.1332	0.40899			63.6	0.4055	0.712772			63.6	0.1592	0.408637
60.8	-0.1348	0.409649			63.7	0.4107	0.713859			63.7	0.153	0.409261
60.9	-0.1355	0.410307			63.8	0.4155	0.714947			63.8	0.1535	0.409885
61	-0.1367	0.410966			63.9	0.4177	0.716034			63.9	0.1556	0.410508
61.1	-0.1351	0.411624			64	0.4203	0.717121			64	0.1582	0.411132
61.2	-0.1328	0.412283			64.1	0.4224	0.718209			64.1	0.1588	0.411755
61.3	-0.1328	0.412941			64.2	0.4235	0.719296			64.2	0.1654	0.412378
61.4	-0.1319	0.413599			64.3	0.4262	0.720383			64.3	0.1647	0.413002
61.5	-0.1317	0.414258			64.4	0.424	0.721469			64.4	0.1652	0.413625
61.6	-0.1322	0.414916			64.5	0.4252	0.722556			64.5	0.1647	0.414248
61.7	-0.1334	0.415574			64.6	0.4294	0.723643			64.6	0.167	0.414871
61.8	-0.1345	0.416232			64.7	0.4352	0.724729			64.7	0.1645	0.415494
61.9	-0.1325	0.41689			64.8	0.4376	0.725816			64.8	0.1612	0.416117
62	-0.1316	0.417548			64.9	0.4394	0.726902			64.9	0.1594	0.41674
62.1	-0.1349	0.418206			65	0.4382	0.727988			65	0.1583	0.417363
62.2	-0.1332	0.418864			65.1	0.4391	0.729075			65.1	0.1585	0.417986
62.3	-0.1337	0.419522			65.2	0.4379	0.730161			65.2	0.1574	0.418608
62.4	-0.1314	0.42018			65.3	0.4346	0.731246			65.3	0.1567	0.419231
62.5	-0.1305	0.420838			65.4	0.4368	0.732332			65.4	0.154	0.419853
62.6	-0.1307	0.421495			65.5	0.4384	0.733418			65.5	0.154	0.420476
62.7	-0.1229	0.422153			65.6	0.4383	0.734503			65.6	0.1542	0.421098
62.8	-0.1163	0.422811			65.7	0.4364	0.735589			65.7	0.1515	0.421721
62.9	-0.1162	0.423468			65.8	0.4346	0.736674			65.8	0.1518	0.422343
63	-0.1155	0.424126			65.9	0.4332	0.737759			65.9	0.151	0.422965
63.1	-0.1153	0.424783			66	0.4303	0.738844			66	0.1502	0.423588
63.2	-0.1174	0.42544			66.1	0.4333	0.739929			66.1	0.15	0.42421
63.3	-0.1172	0.426098			66.2	0.436	0.741014			66.2	0.1529	0.424832
63.4	-0.1189	0.426755			66.3	0.4343	0.742099			66.3	0.1525	0.425454
63.5	-0.1175	0.427412			66.4	0.4433	0.743184			66.4	0.1574	0.426076
63.6	-0.1151	0.428069			66.5	0.4454	0.744268			66.5	0.1556	0.426698
63.7	-0.1134	0.428726			66.6	0.4491	0.745353			66.6	0.1556	0.42732
63.8	-0.1115	0.429383			66.7	0.4544	0.746437			66.7	0.1554	0.427942
63.9	-0.1083	0.43004			66.8	0.461	0.747521			66.8	0.157	0.428563
64	-0.1072	0.430697			66.9	0.4607	0.748605			66.9	0.156	0.429185
64.1	-0.1043	0.431354			67	0.4589	0.749689			67	0.1563	0.429807
64.2	-0.1035	0.432011			67.1	0.458	0.750773			67.1	0.1577	0.430428
64.3	-0.1042	0.432668			67.2	0.4567	0.751857			67.2	0.1573	0.43105
64.4	-0.1021	0.433325			67.3	0.4602	0.752941			67.3	0.1656	0.431671
64.5	-0.102	0.433981			67.4	0.4605	0.754024			67.4	0.1661	0.432292
64.6	-0.0980003	0.434638			67.5	0.4613	0.755108			67.5	0.1672	0.432914
64.7	-0.0959001	0.435294			67.6	0.4635	0.756191			67.6	0.1646	0.433535
64.8	-0.0946998	0.435951			67.7	0.4643	0.757274			67.7	0.1646	0.434156
64.9	-0.0960002	0.436607			67.8	0.4637	0.758357			67.8	0.1637	0.434777
65	-0.0878002	0.437264			67.9	0.4671	0.75944			67.9	0.1646	0.435398
65.1	-0.0848998	0.43792			68	0.4692	0.760523			68	0.1654	0.436019
65.2	-0.0799999	0.438576			68.1	0.4695	0.761606			68.1	0.166	0.43664
65.3	-0.0804999	0.439233			68.2	0.4737	0.762688			68.2	0.1633	0.437261
65.4	-0.0831	0.439889			68.3	0.4775	0.763771			68.3	0.1625	0.437882
65.5	-0.0817	0.440545			68.4	0.4783	0.764853			68.4	0.1629	0.438503
65.6	-0.0787998	0.441201			68.5	0.4795	0.765936			68.5	0.1632	0.439124
65.7	-0.0735001	0.441857			68.6	0.4803	0.767018			68.6	0.1625	0.439744
65.8	-0.0725	0.442513			68.7	0.4846	0.7681			68.7	0.1642	0.440365
65.9	-0.0731998	0.443169			68.8	0.4894	0.769182			68.8	0.1658	0.440985
66	-0.0708998	0.443825			68.9	0.4951	0.770264			68.9	0.1648	0.441606
66.1	-0.0667	0.444481			69	0.4917	0.771346			69	0.1643	0.442226
66.2	-0.0648	0.445136			69.1	0.4926	0.772427			69.1	0.161	0.442846
66.3	-0.0644002	0.445792			69.2	0.4918	0.773509			69.2	0.1595	0.443467
66.4	-0.0619001	0.446448			69.3	0.4899	0.77459			69.3	0.1623	0.444087
66.5	-0.0605002	0.447103			69.4	0.4937	0.775672			69.4	0.1644	0.444707
66.6	-0.0587002	0.447759			69.5	0.4902	0.776753			69.5	0.1632	0.445327
66.7	-0.0561002	0.448414			69.6	0.4938	0.777834			69.6	0.1621	0.445947
66.8	-0.0604001	0.44907			69.7	0.4975	0.778915			69.7	0.1594	0.446567
66.9	-0.0619998	0.449725			69.8	0.4942	0.779996			69.8	0.1641	0.447187
67	-0.0614	0.450381			69.9	0.4958	0.781077			69.9	0.1631	0.447807
67.1	-0.0567003	0.451036			70	0.4958	0.782157			70	0.1604	0.448427
67.2	-0.0581998	0.451691			70.1	0.495	0.783238			70.1	0.1648	0.449046
67.3	-0.064	0.452346			70.2	0.4968	0.784318			70.2	0.1663	0.449666
67.4	-0.0613	0.453001			70.3	0.4969	0.785399			70.3	0.1645	0.450286
67.5	-0.0616002	0.453656			70.4	0.5023	0.786479			70.4	0.1638	0.450905
67.6	-0.0622001	0.454311			70.5	0.5101	0.787559			70.5	0.1656	0.451525
67.7	-0.0588999	0.454966			70.6	0.511	0.788639			70.6	0.1659	0.452144
67.8	-0.0507001	0.455621			70.7	0.5127	0.789719			70.7	0.1655	0.452763
67.9	-0.0471001	0.456276			70.8	0.5158	0.790799			70.8	0.1677	0.453383
68	-0.0482998	0.456931			70.9	0.5192	0.791878			70.9	0.1691	0.454002
68.1	-0.0520002	0.457586			71	0.5197	0.792958			71	0.1675	0.454621
68.2	-0.0521002	0.45824			71.1	0.5222	0.794037			71.1	0.1653	0.45524
68.3	-0.0513	0.458895			71.2	0.5279	0.795117			71.2	0.1656	0.455859
68.4	-0.0466002	0.459549			71.3	0.5284	0.796196			71.3	0.1683	0.456478
68.5	-0.0439001	0.460204			71.4	0.5312	0.797275			71.4	0.1688	0.457097
68.6	-0.0389999	0.460858			71.5	0.531	0.798354			71.5	0.1728	0.457716
68.7	-0.0370002	0.461513			71.6	0.535	0.799433			71.6	0.1715	0.458335
68.8	-0.0381001	0.462167			71.7	0.537	0.800511			71.7	0.1699	0.458954
68.9	-0.0405997	0.462821			71.8	0.5394	0.80159			71.8	0.1708	0.459572
69	-0.0406	0.463476			71.9	0.5409	0.802669			71.9	0.1735	0.460191
69.1	-0.0426998	0.46413			72	0.5438	0.803747			72	0.1711	0.46081
69.2	-0.0420998	0.464784			72.1	0.5487	0.804826			72.1	0.172	0.461428
69.3	-0.0398001	0.465438			72.2	0.5508	0.805904			72.2	0.179	0.462047
69.4	-0.0395	0.466092			72.3	0.5502	0.806982			72.3	0.1782	0.462665
69.5	-0.0363999	0.466746			72.4	0.5551	0.80806			72.4	0.1788	0.463283
69.6	-0.0350002	0.4674			72.5	0.5563	0.809138			72.5	0.1813	0.463902
69.7	-0.0341002	0.468054			72.6	0.5555	0.810215			72.6	0.1838	0.46452
69.8	-0.0315998	0.468708			72.7	0.5529	0.811293			72.7	0.1852	0.465138
69.9	-0.0304997	0.469361			72.8	0.5552	0.812371			72.8	0.1872	0.465756
70	-0.0337	0.470015			72.9	0.5525	0.813448			72.9	0.1851	0.466374
70.1	-0.0331	0.470669			73	0.5548	0.814525			73	0.1909	0.466992
70.2	-0.0352999	0.471322			73.1	0.5547	0.815603			73.1	0.1952	0.46761
70.3	-0.0391998	0.471976			73.2	0.5601	0.81668			73.2	0.1965	0.468228
70.4	-0.0415002	0.472629			73.3	0.5649	0.817757			73.3	0.1986	0.468846
70.5	-0.0421999	0.473283			73.4	0.5653	0.818833			73.4	0.1945	0.469463
70.6	-0.0419002	0.473936			73.5	0.5644	0.81991			73.5	0.1969	0.470081
70.7	-0.0431998	0.47459			73.6	0.5633	0.820987			73.6	0.1958	0.470699
70.8	-0.0421999	0.475243			73.7	0.5631	0.822063			73.7	0.1961	0.471316
70.9	-0.0408997	0.475896			73.8	0.5661	0.82314			73.8	0.1989	0.471934
71	-0.0388002	0.476549			73.9	0.5718	0.824216			73.9	0.1994	0.472551
71.1	-0.0389004	0.477202			74	0.57	0.825292			74	0.2021	0.473168
71.2	-0.041	0.477855			74.1	0.5708	0.826369			74.1	0.2014	0.473786
71.3	-0.0404999	0.478508			74.2	0.5696	0.827444			74.2	0.2003	0.474403
71.4	-0.0348004	0.479161			74.3	0.5688	0.82852			74.3	0.2017	0.47502
71.5	-0.0302998	0.479814			74.4	0.5606	0.829596			74.4	0.2031	0.475637
71.6	-0.0304002	0.480467			74.5	0.5605	0.830672			74.5	0.2056	0.476254
71.7	-0.0307998	0.48112			74.6	0.5627	0.831747			74.6	0.2084	0.476871
71.8	-0.0296999	0.481773			74.7	0.5632	0.832823			74.7	0.2135	0.477488
71.9	-0.0276002	0.482425			74.8	0.5662	0.833898			74.8	0.2137	0.478105
72	-0.0286998	0.483078			74.9	0.5679	0.834973			74.9	0.2126	0.478722
72.1	-0.0284002	0.483731			75	0.5669	0.836048			75	0.2138	0.479339
72.2	-0.0272998	0.484383			75.1	0.5694	0.837123			75.1	0.2159	0.479955
72.3	-0.0263	0.485036			75.2	0.5712	0.838198			75.2	0.2222	0.480572
72.4	-0.0266997	0.485688			75.3	0.5705	0.839273			75.3	0.2214	0.481188
72.5	-0.0280001	0.48634			75.4	0.5727	0.840348			75.4	0.2191	0.481805
72.6	-0.0306001	0.486993			75.5	0.5728	0.841422			75.5	0.2193	0.482421
72.7	-0.0277002	0.487645			75.6	0.5782	0.842497			75.6	0.218599	0.483038
72.8	-0.0270002	0.488297			75.7	0.5767	0.843571			75.7	0.2152	0.483654
72.9	-0.0215001	0.488949			75.8	0.5753	0.844645			75.8	0.2174	0.48427
73	-0.0193999	0.489601			75.9	0.5797	0.845719			75.9	0.2186	0.484886
73.1	-0.0210004	0.490253			76	0.5834	0.846793			76	0.2212	0.485503
73.2	-0.0257002	0.490905			76.1	0.5846	0.847867			76.1	0.2271	0.486119
73.3	-0.0239001	0.491557			76.2	0.5907	0.848941			76.2	0.2257	0.486735
73.4	-0.0181997	0.492209			76.3	0.5903	0.850014			76.3	0.2231	0.487351
73.5	-0.0156001	0.492861			76.4	0.5875	0.851088			76.4	0.2205	0.487967
73.6	-0.0129003	0.493513			76.5	0.5841	0.852161			76.5	0.2247	0.488582
73.7	-0.0123	0.494164			76.6	0.5828	0.853235			76.6	0.2245	0.489198
73.8	-0.0124999	0.494816			76.7	0.5868	0.854308			76.7	0.2226	0.489814
73.9	-0.0111001	0.495468			76.8	0.5879	0.855381			76.8	0.2251	0.49043
74	-0.00969985	0.496119			76.9	0.5875	0.856454			76.9	0.223	0.491045
74.1	-0.00889977	0.496771			77	0.5867	0.857527			77	0.2224	0.491661
74.2	-0.00419992	0.497422			77.1	0.5862	0.8586			77.1	0.2235	0.492276
74.3	-0.00479991	0.498073			77.2	0.5887	0.859672			77.2	0.2267	0.492892
74.4	-0.00299978	0.498725			77.3	0.5853	0.860745			77.3	0.2278	0.493507
74.5	-0.00310011	0.499376			77.4	0.5879	0.861817			77.4	0.2257	0.494122
74.6	-0.00320004	0.500027			77.5	0.5903	0.862889			77.5	0.222	0.494738
74.7	-0.00610023	0.500678			77.6	0.5956	0.863962			77.6	0.221	0.495353
74.8	-0.00850023	0.50133			77.7	0.5978	0.865034			77.7	0.2212	0.495968
74.9	-0.00470017	0.501981			77.8	0.5998	0.866106			77.8	0.2262	0.496583
75	-0.00109996	0.502632			77.9	0.5988	0.867178			77.9	0.2283	0.497198
75.1	-0.00330003	0.503283			78	0.5962	0.868249			78	0.2289	0.497813
75.2	0.00369997	0.503933			78.1	0.5935	0.869321			78.1	0.2321	0.498428
75.3	0.00830023	0.504584			78.2	0.5938	0.870392			78.2	0.2349	0.499043
75.4	0.0102002	0.505235			78.3	0.5968	0.871464			78.3	0.2339	0.499657
75.5	0.0101001	0.505886			78.4	0.5978	0.872535			78.4	0.2365	0.500272
75.6	0.0147997	0.506536			78.5	0.5945	0.873606			78.5	0.2369	0.500887
75.7	0.0169998	0.507187			78.6	0.592	0.874678			78.6	0.236	0.501501
75.8	0.0204	0.507838			78.7	0.5977	0.875748			78.7	0.2396	0.502116
75.9	0.0213	0.508488			78.8	0.5986	0.876819			78.8	0.2357	0.50273
76	0.0267999	0.509139			78.9	0.5977	0.87789			78.9	0.2352	0.503345
76.1	0.0320003	0.509789			79	0.5988	0.878961			79	0.2385	0.503959
76.2	0.0340998	0.510439			79.1	0.6023	0.880031			79.1	0.2365	0.504573
76.3	0.0404	0.51109			79.2	0.6076	0.881102			79.2	0.2381	0.505187
76.4	0.0469996	0.51174			79.3	0.6083	0.882172			79.3	0.242	0.505802
76.5	0.0507998	0.51239			79.4	0.6061	0.883242			79.4	0.245	0.506416
76.6	0.0535	0.51304			79.5	0.6052	0.884312			79.5	0.2458	0.50703
76.7	0.0578998	0.51369			79.6	0.6084	0.885382			79.6	0.2444	0.507644
76.8	0.0569999	0.51434			79.7	0.6154	0.886452			79.7	0.2457	0.508257
76.9	0.0607	0.51499			79.8	0.618	0.887522			79.8	0.2467	0.508871
77	0.0629002	0.51564			79.9	0.617	0.888591			79.9	0.2449	0.509485
77.1	0.0663005	0.51629			80	0.6191	0.889661			80	0.2449	0.510099
77.2	0.0720998	0.51694			80.1	0.6238	0.89073			80.1	0.2445	0.510713
77.3	0.0785	0.51759			80.2	0.6262	0.8918			80.2	0.2454	0.511326
77.4	0.0802998	0.518239			80.3	0.6319	0.892869			80.3	0.2473	0.51194
77.5	0.0813998	0.518889			80.4	0.6335	0.893938			80.4	0.2474	0.512553
77.6	0.0843	0.519539			80.5	0.643	0.895007			80.5	0.2496	0.513167
77.7	0.0875001	0.520188			80.6	0.647	0.896076			80.6	0.2499	0.51378
77.8	0.0905998	0.520838			80.7	0.6496	0.897144			80.7	0.2495	0.514393
77.9	0.0906001	0.521487			80.8	0.6533	0.898213			80.8	0.2434	0.515007
78	0.1006	0.522137			80.9	0.6502	0.899281			80.9	0.2441	0.51562
78.1	0.1012	0.522786			81	0.6506	0.90035			81	0.2429	0.516233
78.2	0.1064	0.523435			81.1	0.6534	0.901418			81.1	0.2388	0.516846
78.3	0.1088	0.524084			81.2	0.6545	0.902486			81.2	0.2409	0.517459
78.4	0.1128	0.524733			81.3	0.6545	0.903555			81.3	0.2383	0.518072
78.5	0.1188	0.525383			81.4	0.6596	0.904622			81.4	0.2402	0.518685
78.6	0.1189	0.526032			81.5	0.6624	0.90569			81.5	0.2463	0.519298
78.7	0.1227	0.526681			81.6	0.6611	0.906758			81.6	0.2474	0.51991
78.8	0.1243	0.52733			81.7	0.6595	0.907826			81.7	0.2503	0.520523
78.9	0.1266	0.527978			81.8	0.6598	0.908893			81.8	0.2533	0.521136
79	0.1286	0.528627			81.9	0.6586	0.90996			81.9	0.2532	0.521748
79.1	0.132501	0.529276			82	0.6605	0.911028			82	0.2501	0.522361
79.2	0.1421	0.529925			82.1	0.6606	0.912095			82.1	0.2534	0.522973
79.3	0.1421	0.530574			82.2	0.6611	0.913162			82.2	0.2536	0.523586
79.4	0.1387	0.531222			82.3	0.6595	0.914229			82.3	0.2544	0.524198
79.5	0.1408	0.531871			82.4	0.6631	0.915296			82.4	0.2588	0.52481
79.6	0.1404	0.532519			82.5	0.6644	0.916363			82.5	0.2665	0.525423
79.7	0.1439	0.533168			82.6	0.6668	0.917429			82.6	0.2658	0.526035
79.8	0.1463	0.533816			82.7	0.6707	0.918496			82.7	0.2643	0.526647
79.9	0.1489	0.534464			82.8	0.6703	0.919562			82.8	0.267	0.527259
80	0.148	0.535113			82.9	0.6698	0.920628			82.9	0.2673	0.527871
80.1	0.151	0.535761			83	0.6722	0.921694			83	0.2672	0.528483
80.2	0.1453	0.536409			83.1	0.6774	0.922761			83.1	0.2694	0.529095
80.3	0.1495	0.537057			83.2	0.6808	0.923826			83.2	0.27	0.529706
80.4	0.1508	0.537705			83.3	0.6823	0.924892			83.3	0.2725	0.530318
80.5	0.1479	0.538353			83.4	0.6853	0.925958			83.4	0.2735	0.53093
80.6	0.1479	0.539001			83.5	0.6869	0.927024			83.5	0.275	0.531541
80.7	0.1526	0.539649			83.6	0.6896	0.928089			83.6	0.2841	0.532153
80.8	0.1483	0.540297			83.7	0.6884	0.929154			83.7	0.2887	0.532764
80.9	0.1485	0.540945			83.8	0.6863	0.93022			83.8	0.2904	0.533376
81	0.1471	0.541593			83.9	0.6844	0.931285			83.9	0.2899	0.533987
81.1	0.1457	0.542241			84	0.6878	0.93235			84	0.2944	0.534599
81.2	0.1548	0.542888			84.1	0.6945	0.933415			84.1	0.296	0.53521
81.3	0.1531	0.543536			84.2	0.6986	0.93448			84.2	0.2956	0.535821
81.4	0.159	0.544183			84.3	0.7008	0.935544			84.3	0.294	0.536432
81.5	0.1613	0.544831			84.4	0.6992	0.936609			84.4	0.2928	0.537043
81.6	0.1608	0.545478			84.5	0.7	0.937674			84.5	0.2935	0.537654
81.7	0.1582	0.546126			84.6	0.7049	0.938738			84.6	0.297	0.538265
81.8	0.1551	0.546773			84.7	0.706	0.939802			84.7	0.2956	0.538876
81.9	0.1515	0.54742			84.8	0.7084	0.940866			84.8	0.2905	0.539487
82	0.1515	0.548067			84.9	0.7134	0.94193			84.9	0.2945	0.540098
82.1	0.147899	0.548715			85	0.7159	0.942994			85	0.2963	0.540709
82.2	0.1439	0.549362			85.1	0.7201	0.944058			85.1	0.3006	0.541319
82.3	0.1405	0.550009			85.2	0.7238	0.945122			85.2	0.3035	0.54193
82.4	0.143	0.550656			85.3	0.7234	0.946185			85.3	0.2998	0.54254
82.5	0.1427	0.551303			85.4	0.7222	0.947249			85.4	0.2984	0.543151
82.6	0.1396	0.55195			85.5	0.7229	0.948312			85.5	0.2986	0.543761
82.7	0.1365	0.552596			85.6	0.7224	0.949376			85.6	0.3016	0.544372
82.8	0.1339	0.553243			85.7	0.7252	0.950439			85.7	0.3065	0.544982
82.9	0.1386	0.55389			85.8	0.724	0.951502			85.8	0.3114	0.545592
83	0.136	0.554537			85.9	0.7237	0.952565			85.9	0.3114	0.546202
83.1	0.1334	0.555183			86	0.7266	0.953627			86	0.3106	0.546812
83.2	0.1327	0.55583			86.1	0.722	0.95469			86.1	0.3109	0.547423
83.3	0.1391	0.556476			86.2	0.721	0.955753			86.2	0.3154	0.548033
83.4	0.1406	0.557123			86.3	0.7172	0.956815			86.3	0.3189	0.548642
83.5	0.1417	0.557769			86.4	0.7181	0.957877			86.4	0.3173	0.549252
83.6	0.1363	0.558416			86.5	0.7227	0.95894			86.5	0.3203	0.549862
83.7	0.1311	0.559062			86.6	0.7218	0.960002			86.6	0.3232	0.550472
83.8	0.1291	0.559708			86.7	0.7194	0.961064			86.7	0.3267	0.551082
83.9	0.1261	0.560354			86.8	0.7213	0.962126			86.8	0.3291	0.551691
84	0.124	0.561			86.9	0.7209	0.963188			86.9	0.3349	0.552301
84.1	0.119	0.561646			87	0.7253	0.964249			87	0.3376	0.55291
84.2	0.1179	0.562292			87.1	0.7261	0.965311			87.1	0.3378	0.55352
84.3	0.1153	0.562938			87.2	0.7266	0.966372			87.2	0.3425	0.554129
84.4	0.1143	0.563584			87.3	0.7266	0.967434			87.3	0.3395	0.554739
84.5	0.1114	0.56423			87.4	0.7274	0.968495			87.4	0.3428	0.555348
84.6	0.1115	0.564876			87.5	0.7271	0.969556			87.5	0.3438	0.555957
84.7	0.1069	0.565522			87.6	0.7287	0.970617			87.6	0.344	0.556566
84.8	0.1042	0.566167			87.7	0.7311	0.971678			87.7	0.3477	0.557175
84.9	0.1022	0.566813			87.8	0.7341	0.972739			87.8	0.3507	0.557784
85	0.1011	0.567459			87.9	0.7349	0.973799			87.9	0.3525	0.558393
85.1	0.0989999	0.568104			88	0.7396	0.97486			88	0.3518	0.559002
85.2	0.0952001	0.56875			88.1	0.7398	0.975921			88.1	0.3548	0.559611
85.3	0.0987	0.569395			88.2	0.7384	0.976981			88.2	0.3573	0.56022
85.4	0.1018	0.57004			88.3	0.7392	0.978041			88.3	0.3552	0.560829
85.5	0.1016	0.570686			88.4	0.7422	0.979101			88.4	0.3535	0.561437
85.6	0.0978001	0.571331			88.5	0.7456	0.980161			88.5	0.354	0.562046
85.7	0.0987	0.571976			88.6	0.753299	0.981221			88.6	0.3497	0.562655
85.8	0.1015	0.572621			88.7	0.7504	0.982281			88.7	0.3532	0.563263
85.9	0.0983002	0.573267			88.8	0.7465	0.983341			88.8	0.3545	0.563872
86	0.0980002	0.573912			88.9	0.7456	0.9844			88.9	0.3595	0.56448
86.1	0.0995001	0.574557			89	0.7479	0.98546			89	0.3604	0.565088
86.2	0.0972002	0.575202			89.1	0.7498	0.986519			89.1	0.3614	0.565696
86.3	0.0940001	0.575846			89.2	0.7528	0.987578			89.2	0.3641	0.566305
86.4	0.093	0.576491			89.3	0.751	0.988637			89.3	0.3661	0.566913
86.5	0.1007	0.577136			89.4	0.7511	0.989696			89.4	0.3669	0.567521
86.6	0.1034	0.577781			89.5	0.7533	0.990755			89.5	0.3674	0.568129
86.7	0.1048	0.578425			89.6	0.755	0.991814			89.6	0.3693	0.568737
86.8	0.107	0.57907			89.7	0.7552	0.992872			89.7	0.366	0.569345
86.9	0.1113	0.579715			89.8	0.758	0.993931			89.8	0.3654	0.569953
87	0.113	0.580359			89.9	0.7625	0.994989			89.9	0.3684	0.57056
87.1	0.1116	0.581004			90	0.7694	0.996048			90	0.3696	0.571168
87.2	0.1158	0.581648			90.1	0.7677	0.997106			90.1	0.3675	0.571776
87.3	0.1139	0.582292			90.2	0.7727	0.998164			90.2	0.3667	0.572384
87.4	0.1119	0.582937			90.3	0.7806	0.999222			90.3	0.369	0.572991
87.5	0.1102	0.583581			90.4	0.779	1.00028			90.4	0.3701	0.573599
87.6	0.1074	0.584225			90.5	0.7807	1.00134			90.5	0.3704	0.574206
87.7	0.1079	0.584869			90.6	0.7824	1.0024			90.6	0.3721	0.574813
87.8	0.1061	0.585513			90.7	0.7847	1.00345			90.7	0.3703	0.575421
87.9	0.1113	0.586157			90.8	0.7858	1.00451			90.8	0.3728	0.576028
88	0.1103	0.586801			90.9	0.7834	1.00557			90.9	0.3732	0.576635
88.1	0.1125	0.587445			91	0.7872	1.00662			91	0.3726	0.577242
88.2	0.1147	0.588089			91.1	0.7902	1.00768			91.1	0.3753	0.577849
88.3	0.1175	0.588733			91.2	0.7908	1.00874			91.2	0.3711	0.578456
88.4	0.1185	0.589376			91.3	0.79	1.0098			91.3	0.3693	0.579063
88.5	0.1178	0.59002			91.4	0.7913	1.01085			91.4	0.3691	0.57967
88.6	0.1182	0.590664			91.5	0.7946	1.01191			91.5	0.3733	0.580277
88.7	0.1215	0.591307			91.6	0.7975	1.01297			91.6	0.374699	0.580884
88.8	0.12	0.591951			91.7	0.8035	1.01402			91.7	0.3758	0.581491
88.9	0.1178	0.592594			91.8	0.8043	1.01508			91.8	0.3738	0.582097
89	0.1138	0.593238			91.9	0.8033	1.01613			91.9	0.3724	0.582704
89.1	0.1183	0.593881			92	0.8064	1.01719			92	0.3739	0.58331
89.2	0.1208	0.594524			92.1	0.8119	1.01825			92.1	0.376	0.583917
89.3	0.1201	0.595168			92.2	0.8165	1.0193			92.2	0.3773	0.584523
89.4	0.1196	0.595811			92.3	0.8176	1.02036			92.3	0.3762	0.58513
89.5	0.1179	0.596454			92.4	0.8255	1.02141			92.4	0.3734	0.585736
89.6	0.1164	0.597097			92.5	0.8293	1.02247			92.5	0.3754	0.586342
89.7	0.1178	0.59774			92.6	0.829	1.02352			92.6	0.3793	0.586948
89.8	0.1207	0.598383			92.7	0.8337	1.02458			92.7	0.3754	0.587554
89.9	0.1254	0.599026			92.8	0.8399	1.02564			92.8	0.3727	0.58816
90	0.1275	0.599669			92.9	0.8367	1.02669			92.9	0.3729	0.588766
90.1	0.1256	0.600312			93	0.8384	1.02775			93	0.3727	0.589372
90.2	0.1281	0.600955			93.1	0.8404	1.0288			93.1	0.3707	0.589978
90.3	0.132	0.601597			93.2	0.8415	1.02985			93.2	0.3702	0.590584
90.4	0.1369	0.60224			93.3	0.8396	1.03091			93.3	0.3704	0.59119
90.5	0.1336	0.602883			93.4	0.8406	1.03196			93.4	0.3698	0.591796
90.6	0.1321	0.603525			93.5	0.842	1.03302			93.5	0.364	0.592401
90.7	0.1342	0.604168			93.6	0.8395	1.03407			93.6	0.3636	0.593007
90.8	0.1375	0.60481			93.7	0.8398	1.03513			93.7	0.3642	0.593612
90.9	0.1362	0.605452			93.8	0.8414	1.03618			93.8	0.3626	0.594218
91	0.1357	0.606095			93.9	0.844	1.03723			93.9	0.3611	0.594823
91.1	0.1348	0.606737			94	0.8464	1.03829			94	0.362	0.595429
91.2	0.1355	0.607379			94.1	0.8449	1.03934			94.1	0.3666	0.596034
91.3	0.1367	0.608022			94.2	0.8482	1.0404			94.2	0.3649	0.596639
91.4	0.1363	0.608664			94.3	0.849	1.04145			94.3	0.3652	0.597244
91.5	0.1366	0.609306			94.4	0.8493	1.0425			94.4	0.3704	0.597849
91.6	0.133501	0.609948			94.5	0.849	1.04356			94.5	0.3741	0.598454
91.7	0.1349	0.61059			94.6	0.847701	1.04461			94.6	0.372301	0.599059
91.8	0.134	0.611232			94.7	0.8469	1.04566			94.7	0.3692	0.599664
91.9	0.1296	0.611873			94.8	0.8526	1.04672			94.8	0.3644	0.600269
92	0.1292	0.612515			94.9	0.8537	1.04777			94.9	0.3668	0.600874
92.1	0.1267	0.613157			95	0.8587	1.04882			95	0.3647	0.601479
92.2	0.1274	0.613799			95.1	0.858	1.04987			95.1	0.3645	0.602083
92.3	0.1352	0.61444			95.2	0.8558	1.05093			95.2	0.3711	0.602688
92.4	0.1423	0.615082			95.3	0.8539	1.05198			95.3	0.3704	0.603293
92.5	0.1421	0.615723			95.4	0.8582	1.05303			95.4	0.3706	0.603897
92.6	0.138701	0.616365			95.5	0.8569	1.05408			95.5	0.3687	0.604502
92.7	0.1319	0.617006			95.6	0.8586	1.05513			95.6	0.368	0.605106
92.8	0.1276	0.617648			95.7	0.8622	1.05619			95.7	0.3654	0.60571
92.9	0.1248	0.618289			95.8	0.8616	1.05724			95.8	0.3677	0.606315
93	0.1249	0.61893			95.9	0.8622	1.05829			95.9	0.3664	0.606919
93.1	0.126301	0.619571			96	0.8613	1.05934			96	0.3667	0.607523
93.2	0.1306	0.620212			96.1	0.8617	1.06039			96.1	0.3712	0.608127
93.3	0.1326	0.620854			96.2	0.8664	1.06144			96.2	0.3736	0.608731
93.4	0.1344	0.621495			96.3	0.8639	1.0625			96.3	0.3808	0.609335
93.5	0.1358	0.622136			96.4	0.8598	1.06355			96.4	0.3813	0.609939
93.6	0.1366	0.622776			96.5	0.8645	1.0646			96.5	0.3853	0.610543
93.7	0.1372	0.623417			96.6	0.8656	1.06565			96.6	0.3868	0.611147
93.8	0.1383	0.624058			96.7	0.8702	1.0667			96.7	0.3832	0.61175
93.9	0.1389	0.624699			96.8	0.8702	1.06775			96.8	0.3845	0.612354
94	0.1342	0.62534			96.9	0.8678	1.0688			96.9	0.3824	0.612958
94.1	0.1357	0.62598			97	0.8713	1.06985			97	0.3855	0.613561
94.2	0.1348	0.626621			97.1	0.866901	1.0709			97.1	0.3885	0.614165
94.3	0.1343	0.627261			97.2	0.8663	1.07195			97.2	0.3876	0.614768
94.4	0.1329	0.627902			97.3	0.8654	1.073			97.3	0.3903	0.615372
94.5	0.1324	0.628542			97.4	0.8658	1.07405			97.4	0.3919	0.615975
94.6	0.1339	0.629183			97.5	0.8653	1.0751			97.5	0.3932	0.616578
94.7	0.1332	0.629823			97.6	0.862201	1.07615			97.6	0.394501	0.617181
94.8	0.134	0.630463			97.7	0.8645	1.0772			97.7	0.3935	0.617785
94.9	0.1369	0.631103			97.8	0.8631	1.07825			97.8	0.3928	0.618388
95	0.1454	0.631744			97.9	0.8647	1.0793			97.9	0.3935	0.618991
95.1	0.1477	0.632384			98	0.868	1.08035			98	0.3943	0.619594
95.2	0.1486	0.633024			98.1	0.8659	1.0814			98.1	0.3907	0.620197
95.3	0.1492	0.633664			98.2	0.8591	1.08245			98.2	0.3929	0.620799
95.4	0.1482	0.634304			98.3	0.8565	1.0835			98.3	0.394	0.621402
95.5	0.1517	0.634944			98.4	0.8575	1.08455			98.4	0.3938	0.622005
95.6	0.149901	0.635583			98.5	0.8536	1.08559			98.5	0.394	0.622608
95.7	0.1535	0.636223			98.6	0.853	1.08664			98.6	0.3949	0.62321
95.8	0.1571	0.636863			98.7	0.8558	1.08769			98.7	0.3904	0.623813
95.9	0.1567	0.637503			98.8	0.8553	1.08874			98.8	0.3955	0.624415
96	0.1577	0.638142			98.9	0.8537	1.08979			98.9	0.3952	0.625018
96.1	0.1581	0.638782			99	0.8574	1.09084			99	0.3941	0.62562
96.2	0.1616	0.639421			99.1	0.8596	1.09188			99.1	0.3947	0.626222
96.3	0.1625	0.640061			99.2	0.8617	1.09293			99.2	0.3969	0.626825
96.4	0.1574	0.6407			99.3	0.8653	1.09398			99.3	0.3987	0.627427
96.5	0.1548	0.64134			99.4	0.8708	1.09503			99.4	0.4004	0.628029
96.6	0.1576	0.641979			99.5	0.8741	1.09608			99.5	0.4036	0.628631
96.7	0.1598	0.642618			99.6	0.8751	1.09712			99.6	0.4086	0.629233
96.8	0.1583	0.643257			99.7	0.8804	1.09817			99.7	0.4122	0.629835
96.9	0.161	0.643896			99.8	0.8838	1.09922			99.8	0.4139	0.630437
97	0.1658	0.644536			99.9	0.8855	1.10027			99.9	0.4143	0.631039
97.1	0.1653	0.645174			100	0.8833	1.10131			100	0.4195	0.631641
97.2	0.1674	0.645813			100.1	0.8838	1.10236			100.1	0.419	0.632242
97.3	0.167	0.646452			100.2	0.8904	1.10341			100.2	0.4181	0.632844
97.4	0.1656	0.647091			100.3	0.893	1.10445			100.3	0.4274	0.633446
97.5	0.1658	0.64773			100.4	0.8982	1.1055			100.4	0.4252	0.634047
97.6	0.1689	0.648369			100.5	0.8981	1.10655			100.5	0.4221	0.634649
97.7	0.1721	0.649007			100.6	0.8998	1.10759			100.6	0.4224	0.63525
97.8	0.1705	0.649646			100.7	0.9012	1.10864			100.7	0.4238	0.635852
97.9	0.1714	0.650285			100.8	0.9	1.10969			100.8	0.4296	0.636453
98	0.1736	0.650923			100.9	0.9012	1.11073			100.9	0.4341	0.637054
98.1	0.1774	0.651562			101	0.9054	1.11178			101	0.4334	0.637655
98.2	0.1805	0.6522			101.1	0.9021	1.11282			101.1	0.4323	0.638256
98.3	0.18	0.652839			101.2	0.9083	1.11387			101.2	0.4331	0.638858
98.4	0.1758	0.653477			101.3	0.912	1.11491			101.3	0.4291	0.639459
98.5	0.1718	0.654115			101.4	0.9107	1.11596			101.4	0.4279	0.64006
98.6	0.1756	0.654753			101.5	0.91	1.11701			101.5	0.4305	0.64066
98.7	0.1786	0.655391			101.6	0.912	1.11805			101.6	0.432	0.641261
98.8	0.1843	0.65603			101.7	0.9146	1.1191			101.7	0.4359	0.641862
98.9	0.1866	0.656668			101.8	0.9154	1.12014			101.8	0.4371	0.642463
99	0.1909	0.657306			101.9	0.9172	1.12119			101.9	0.437	0.643063
99.1	0.1927	0.657943			102	0.9159	1.12223			102	0.4384	0.643664
99.2	0.1928	0.658581			102.1	0.9185	1.12328			102.1	0.4376	0.644265
99.3	0.1938	0.659219			102.2	0.9216	1.12432			102.2	0.4378	0.644865
99.4	0.1896	0.659857			102.3	0.9231	1.12536			102.3	0.4358	0.645466
99.5	0.1876	0.660495			102.4	0.9223	1.12641			102.4	0.43	0.646066
99.6	0.1865	0.661132			102.5	0.9232	1.12745			102.5	0.4321	0.646666
99.7	0.1873	0.66177			102.6	0.923101	1.1285			102.6	0.4325	0.647266
99.8	0.1897	0.662408			102.7	0.9274	1.12954			102.7	0.4351	0.647867
99.9	0.1901	0.663045			102.8	0.9277	1.13059			102.8	0.4404	0.648467
100	0.1914	0.663682			102.9	0.9292	1.13163			102.9	0.4403	0.649067
100.1	0.1938	0.66432			103	0.9365	1.13267			103	0.4413	0.649667
100.2	0.1941	0.664957			103.1	0.9367	1.13372			103.1	0.4403	0.650267
100.3	0.1969	0.665594			103.2	0.9421	1.13476			103.2	0.4428	0.650867
100.4	0.1995	0.666232			103.3	0.9452	1.1358			103.3	0.4448	0.651467
100.5	0.2026	0.666869			103.4	0.9466	1.13685			103.4	0.4436	0.652066
100.6	0.2025	0.667506			103.5	0.9424	1.13789			103.5	0.446	0.652666
100.7	0.2028	0.668143			103.6	0.9463	1.13893			103.6	0.4485	0.653266
100.8	0.2045	0.66878			103.7	0.9511	1.13998			103.7	0.4467	0.653865
100.9	0.2053	0.669417			103.8	0.9528	1.14102			103.8	0.4473	0.654465
101	0.2038	0.670054			103.9	0.9509	1.14206			103.9	0.4467	0.655064
101.1	0.201401	0.670691			104	0.9492	1.1431			104	0.447	0.655664
101.2	0.2056	0.671328			104.1	0.9466	1.14415			104.1	0.4479	0.656263
101.3	0.2052	0.671964			104.2	0.9492	1.14519			104.2	0.4506	0.656863
101.4	0.203	0.672601			104.3	0.9526	1.14623			104.3	0.4465	0.657462
101.5	0.2037	0.673238			104.4	0.9555	1.14727			104.4	0.4471	0.658061
101.6	0.2047	0.673874			104.5	0.959	1.14831			104.5	0.4485	0.65866
101.7	0.2084	0.674511			104.6	0.9635	1.14936			104.6	0.4509	0.659259
101.8	0.208	0.675147			104.7	0.9638	1.1504			104.7	0.453	0.659858
101.9	0.2061	0.675784			104.8	0.9647	1.15144			104.8	0.4535	0.660457
102	0.2085	0.67642			104.9	0.9625	1.15248			104.9	0.4504	0.661056
102.1	0.2084	0.677056			105	0.9624	1.15352			105	0.4516	0.661655
102.2	0.2049	0.677692			105.1	0.9615	1.15456			105.1	0.4534	0.662254
102.3	0.2041	0.678329			105.2	0.9614	1.15561			105.2	0.4562	0.662852
102.4	0.2053	0.678965			105.3	0.9584	1.15665			105.3	0.456	0.663451
102.5	0.2102	0.679601			105.4	0.9556	1.15769			105.4	0.4556	0.66405
102.6	0.2121	0.680237			105.5	0.954	1.15873			105.5	0.4562	0.664648
102.7	0.2154	0.680873			105.6	0.9538	1.15977			105.6	0.4579	0.665247
102.8	0.2179	0.681509			105.7	0.9574	1.16081			105.7	0.461	0.665845
102.9	0.22	0.682145			105.8	0.9575	1.16185			105.8	0.4614	0.666444
103	0.2192	0.68278			105.9	0.9591	1.16289			105.9	0.46	0.667042
103.1	0.2178	0.683416			106	0.9632	1.16393			106	0.462	0.66764
103.2	0.2235	0.684052			106.1	0.9667	1.16497			106.1	0.4594	0.668238
103.3	0.2265	0.684688			106.2	0.9654	1.16601			106.2	0.4588	0.668836
103.4	0.23	0.685323			106.3	0.9639	1.16705			106.3	0.4617	0.669435
103.5	0.2336	0.685959			106.4	0.9624	1.16809			106.4	0.4572	0.670033
103.6	0.2345	0.686594			106.5	0.9585	1.16913			106.5	0.4595	0.670631
103.7	0.2344	0.68723			106.6	0.9626	1.17017			106.6	0.4632	0.671228
103.8	0.2322	0.687865			106.7	0.9644	1.17121			106.7	0.4618	0.671826
103.9	0.2371	0.6885			106.8	0.9656	1.17225			106.8	0.4602	0.672424
104	0.241	0.689136			106.9	0.9669	1.17329			106.9	0.4579	0.673022
104.1	0.2412	0.689771			107	0.967	1.17433			107	0.4596	0.673619
104.2	0.236	0.690406			107.1	0.9671	1.17537			107.1	0.46	0.674217
104.3	0.2346	0.691041			107.2	0.9717	1.17641			107.2	0.4591	0.674815
104.4	0.2342	0.691676			107.3	0.9648	1.17745			107.3	0.4606	0.675412
104.5	0.2376	0.692311			107.4	0.963	1.17848			107.4	0.4606	0.676009
104.6	0.240001	0.692946			107.5	0.9638	1.17952			107.5	0.464	0.676607
104.7	0.2396	0.693581			107.6	0.97	1.18056			107.6	0.4632	0.677204
104.8	0.2394	0.694216			107.7	0.9699	1.1816			107.7	0.4637	0.677801
104.9	0.2399	0.69485			107.8	0.9683	1.18264			107.8	0.4624	0.678399
105	0.2438	0.695485			107.9	0.9666	1.18368			107.9	0.4643	0.678996
105.1	0.2418	0.69612			108	0.9679	1.18471			108	0.4663	0.679593
105.2	0.2438	0.696754			108.1	0.9715	1.18575			108.1	0.468	0.68019
105.3	0.2472	0.697389			108.2	0.9733	1.18679			108.2	0.4687	0.680787
105.4	0.2432	0.698023			108.3	0.9728	1.18783			108.3	0.4662	0.681384
105.5	0.2462	0.698658			108.4	0.9729	1.18886			108.4	0.4674	0.681981
105.6	0.249	0.699292			108.5	0.975	1.1899			108.5	0.4672	0.682577
105.7	0.2488	0.699927			108.6	0.9789	1.19094			108.6	0.466	0.683174
105.8	0.2482	0.700561			108.7	0.9819	1.19198			108.7	0.4614	0.683771
105.9	0.2474	0.701195			108.8	0.9807	1.19301			108.8	0.4599	0.684367
106	0.2507	0.701829			108.9	0.9815	1.19405			108.9	0.4603	0.684964
106.1	0.2524	0.702463			109	0.9792	1.19509			109	0.4627	0.68556
106.2	0.2526	0.703098			109.1	0.9776	1.19612			109.1	0.4642	0.686157
106.3	0.2537	0.703732			109.2	0.978	1.19716			109.2	0.4644	0.686753
106.4	0.2538	0.704366			109.3	0.9784	1.1982			109.3	0.4645	0.68735
106.5	0.2547	0.704999			109.4	0.9772	1.19923			109.4	0.4645	0.687946
106.6	0.2526	0.705633			109.5	0.9795	1.20027			109.5	0.4654	0.688542
106.7	0.2513	0.706267			109.6	0.9829	1.20131			109.6	0.462001	0.689138
106.8	0.2533	0.706901			109.7	0.9844	1.20234			109.7	0.4644	0.689734
106.9	0.2524	0.707534			109.8	0.9857	1.20338			109.8	0.4634	0.69033
107	0.2539	0.708168			109.9	0.9897	1.20442			109.9	0.4646	0.690926
107.1	0.2564	0.708802			110	0.9928	1.20545			110	0.4644	0.691522
107.2	0.2536	0.709435			110.1	0.9965	1.20649			110.1	0.465	0.692118
107.3	0.2504	0.710069			110.2	1.0014	1.20752			110.2	0.4632	0.692714
107.4	0.2524	0.710702			110.3	1.0027	1.20856			110.3	0.4663	0.69331
107.5	0.2526	0.711335			110.4	1.0023	1.20959			110.4	0.4686	0.693905
107.6	0.2519	0.711969			110.5	1.0045	1.21063			110.5	0.4642	0.694501
107.7	0.2485	0.712602			110.6	1.0049	1.21166			110.6	0.4673	0.695096
107.8	0.2455	0.713235			110.7	1.0073	1.2127			110.7	0.4691	0.695692
107.9	0.2432	0.713868			110.8	1.0087	1.21373			110.8	0.4681	0.696287
108	0.2423	0.714501			110.9	1.0113	1.21477			110.9	0.4706	0.696883
108.1	0.2446	0.715134			111	1.0179	1.2158			111	0.4766	0.697478
108.2	0.2358	0.715767			111.1	1.0224	1.21684			111.1	0.4812	0.698073
108.3	0.2343	0.7164			111.2	1.0267	1.21787			111.2	0.4834	0.698668
108.4	0.235	0.717033			111.3	1.0273	1.21891			111.3	0.4824	0.699264
108.5	0.2326	0.717666			111.4	1.0279	1.21994			111.4	0.4815	0.699859
108.6	0.225001	0.718299			111.5	1.032	1.22097			111.5	0.4839	0.700454
108.7	0.2226	0.718932			111.6	1.035	1.22201			111.6	0.4854	0.701049
108.8	0.2223	0.719564			111.7	1.0368	1.22304			111.7	0.4853	0.701644
108.9	0.2135	0.720197			111.8	1.0417	1.22408			111.8	0.4825	0.702239
109	0.2067	0.720829			111.9	1.049	1.22511			111.9	0.4816	0.702833
109.1	0.2021	0.721462			112	1.0492	1.22614			112	0.486	0.703428
109.2	0.1967	0.722094			112.1	1.0509	1.22718			112.1	0.4839	0.704023
109.3	0.1902	0.722727			112.2	1.0536	1.22821			112.2	0.4833	0.704617
109.4	0.1836	0.723359			112.3	1.059	1.22924			112.3	0.4818	0.705212
109.5	0.1858	0.723991			112.4	1.0581	1.23028			112.4	0.4812	0.705806
109.6	0.1915	0.724623			112.5	1.0591	1.23131			112.5	0.4839	0.706401
109.7	0.1927	0.725256			112.6	1.0631	1.23234			112.6	0.4845	0.706995
109.8	0.1911	0.725888			112.7	1.0646	1.23337			112.7	0.4845	0.70759
109.9	0.1882	0.72652			112.8	1.0649	1.23441			112.8	0.4888	0.708184
110	0.1837	0.727152			112.9	1.0645	1.23544			112.9	0.4917	0.708778
110.1	0.1866	0.727784			113	1.067	1.23647			113	0.4942	0.709372
110.2	0.186	0.728416			113.1	1.0686	1.2375			113.1	0.4952	0.709966
110.3	0.1882	0.729047			113.2	1.0726	1.23854			113.2	0.4966	0.71056
110.4	0.1863	0.729679			113.3	1.0721	1.23957			113.3	0.503	0.711154
110.5	0.1808	0.730311			113.4	1.0776	1.2406			113.4	0.5049	0.711748
110.6	0.178	0.730942			113.5	1.0813	1.24163			113.5	0.5065	0.712342
110.7	0.1776	0.731574			113.6	1.0847	1.24266			113.6	0.5072	0.712936
110.8	0.1757	0.732206			113.7	1.0844	1.2437			113.7	0.5062	0.71353
110.9	0.1739	0.732837			113.8	1.0926	1.24473			113.8	0.5061	0.714123
111	0.1759	0.733469			113.9	1.0922	1.24576			113.9	0.5037	0.714717
111.1	0.1763	0.7341			114	1.0939	1.24679			114	0.5053	0.715311
111.2	0.1767	0.734731			114.1	1.0975	1.24782			114.1	0.507	0.715904
111.3	0.1779	0.735363			114.2	1.0978	1.24885			114.2	0.5106	0.716497
111.4	0.1758	0.735994			114.3	1.0987	1.24988			114.3	0.5132	0.717091
111.5	0.1725	0.736625			114.4	1.097	1.25091			114.4	0.5128	0.717684
111.6	0.1675	0.737256			114.5	1.0995	1.25194			114.5	0.5111	0.718278
111.7	0.1663	0.737887			114.6	1.1028	1.25297			114.6	0.5164	0.718871
111.8	0.1664	0.738518			114.7	1.0993	1.25401			114.7	0.5209	0.719464
111.9	0.1637	0.739149			114.8	1.0998	1.25504			114.8	0.5273	0.720057
112	0.1713	0.73978			114.9	1.1066	1.25607			114.9	0.5288	0.72065
112.1	0.173	0.740411			115	1.1122	1.2571			115	0.5267	0.721243
112.2	0.1737	0.741042			115.1	1.1146	1.25813			115.1	0.5298	0.721836
112.3	0.1771	0.741673			115.2	1.1128	1.25916			115.2	0.5311	0.722429
112.4	0.1863	0.742303			115.3	1.1128	1.26019			115.3	0.5368	0.723022
112.5	0.1918	0.742934			115.4	1.1136	1.26122			115.4	0.5365	0.723614
112.6	0.200601	0.743564			115.5	1.1174	1.26224			115.5	0.5369	0.724207
112.7	0.2071	0.744195			115.6	1.1194	1.26327			115.6	0.5396	0.7248
112.8	0.2145	0.744825			115.7	1.1261	1.2643			115.7	0.5444	0.725392
112.9	0.2185	0.745456			115.8	1.1272	1.26533			115.8	0.5427	0.725985
113	0.224	0.746086			115.9	1.1278	1.26636			115.9	0.544	0.726577
113.1	0.2302	0.746716			116	1.1258	1.26739			116	0.5455	0.72717
113.2	0.2365	0.747347			116.1	1.1299	1.26842			116.1	0.5457	0.727762
113.3	0.2429	0.747977			116.2	1.1291	1.26945			116.2	0.5472	0.728354
113.4	0.2543	0.748607			116.3	1.129	1.27048			116.3	0.5475	0.728947
113.5	0.2633	0.749237			116.4	1.1319	1.27151			116.4	0.5444	0.729539
113.6	0.2635	0.749867			116.5	1.1344	1.27253			116.5	0.5444	0.730131
113.7	0.2623	0.750497			116.6	1.1368	1.27356			116.6	0.5501	0.730723
113.8	0.2589	0.751127			116.7	1.1418	1.27459			116.7	0.5482	0.731315
113.9	0.2597	0.751757			116.8	1.1407	1.27562			116.8	0.5487	0.731907
114	0.2619	0.752387			116.9	1.1411	1.27665			116.9	0.5529	0.732499
114.1	0.2582	0.753016			117	1.1406	1.27767			117	0.5533	0.733091
114.2	0.2546	0.753646			117.1	1.1393	1.2787			117.1	0.5497	0.733682
114.3	0.2472	0.754276			117.2	1.1399	1.27973			117.2	0.5567	0.734274
114.4	0.2475	0.754905			117.3	1.1427	1.28076			117.3	0.5588	0.734866
114.5	0.2481	0.755535			117.4	1.1442	1.28178			117.4	0.5606	0.735457
114.6	0.2506	0.756164			117.5	1.144	1.28281			117.5	0.5642	0.736049
114.7	0.2526	0.756794			117.6	1.138	1.28384			117.6	0.5666	0.73664
114.8	0.2508	0.757423			117.7	1.1325	1.28487			117.7	0.5718	0.737232
114.9	0.2472	0.758053			117.8	1.1355	1.28589			117.8	0.5734	0.737823
115	0.25	0.758682			117.9	1.1411	1.28692			117.9	0.5714	0.738414
115.1	0.2532	0.759311			118	1.1438	1.28795			118	0.5679	0.739006
115.2	0.2565	0.75994			118.1	1.1454	1.28897			118.1	0.5705	0.739597
115.3	0.2566	0.760569			118.2	1.1484	1.29			118.2	0.5669	0.740188
115.4	0.2543	0.761198			118.3	1.1474	1.29103			118.3	0.568	0.740779
115.5	0.2515	0.761827			118.4	1.1547	1.29205			118.4	0.5663	0.74137
115.6	0.2527	0.762456			118.5	1.1536	1.29308			118.5	0.5749	0.741961
115.7	0.2513	0.763085			118.6	1.1536	1.2941			118.6	0.5773	0.742552
115.8	0.2477	0.763714			118.7	1.1582	1.29513			118.7	0.5773	0.743143
115.9	0.2467	0.764343			118.8	1.1613	1.29616			118.8	0.5749	0.743733
116	0.2467	0.764972			118.9	1.1614	1.29718			118.9	0.5749	0.744324
116.1	0.2479	0.7656			119	1.1614	1.29821			119	0.5749	0.744915
116.2	0.2469	0.766229			119.1	1.1615	1.29923			119.1	0.5757	0.745505
116.3	0.2437	0.766857			119.2	1.1614	1.30026			119.2	0.5773	0.746096
116.4	0.2392	0.767486			119.3		1.30128			119.3		0.746687
116.5	0.2397	0.768114			119.4		1.30231			119.4		0.747277
116.6	0.2426	0.768743			119.5		1.30333			119.5		0.747867
116.7	0.2374	0.769371			119.6		1.30436			119.6		0.748458
116.8	0.2326	0.769999			119.7		1.30538			119.7		0.749048
116.9	0.2306	0.770627			119.8		1.30641			119.8		0.749638
117	0.2296	0.771256			119.9		1.30743			119.9		0.750228
117.1	0.2326	0.771884			120		1.30846			120		0.750818
117.2	0.2269	0.772512			120.1		1.30846			120.1		0.750818
117.3	0.2295	0.77314			120.2		1.30841			120.2		0.750806
117.4	0.2339	0.773768			120.3		1.30837			120.3		0.750794
117.5	0.2286	0.774396			120.4		1.30833			120.4		0.750782
117.6	0.2262	0.775024			120.5		1.30828			120.5		0.75077
117.7	0.2265	0.775651			120.6		1.30824			120.6		0.750758
117.8	0.2255	0.776279			120.7		1.3082			120.7		0.750745
117.9	0.2223	0.776907			120.8		1.30815			120.8		0.750733
118	0.2217	0.777534			120.9		1.30811			120.9		0.750721
118.1	0.221	0.778162			121		1.30806			121		0.750709
118.2	0.2164	0.778789			121.1		1.30802			121.1		0.750697
118.3	0.2084	0.779417			121.2		1.30798			121.2		0.750685
118.4	0.2106	0.780044			121.3		1.30793			121.3		0.750673
118.5	0.2117	0.780672			121.4		1.30789			121.4		0.75066
118.6	0.2101	0.781299			121.5		1.30785			121.5		0.750648
118.7	0.2082	0.781926			121.6		1.3078			121.6		0.750636
118.8	0.2064	0.782553			121.7		1.30776			121.7		0.750624
118.9	0.206	0.783181			121.8	1.2781	1.30771			121.8	0.6521	0.750612
119	0.2059	0.783808			121.9	1.2908	1.30767			121.9	0.6829	0.7506
119.1	0.2059	0.784435			122	1.299	1.30763			122	0.7232	0.750588
119.2	0.2059	0.785062			122.1	1.3123	1.30758			122.1	0.7314	0.750575
119.3		0.785689			122.2	1.3123	1.30754			122.2	0.7843	0.750563
119.4		0.786315			122.3	1.299	1.3075			122.3	0.7843	0.750551
119.5		0.786942			122.4	1.299	1.30745			122.4	0.7232	0.750539
119.6		0.787569			122.5	1.299	1.30741			122.5	0.6829	0.750527
119.7		0.788196			122.6	1.31839	1.30737			122.6	0.712292	0.750515
119.8		0.788822			122.7	1.3574	1.30732			122.7	0.7149	0.750502
119.9		0.789449			122.8	1.4067	1.30728			122.8	0.721	0.75049
120		0.790075			122.9	1.4504	1.30723			122.9	0.7542	0.750478
120.1		0.790075			123	1.4374	1.30719			123	0.792	0.750466
120.2		0.790051			123.1	1.4657	1.30715			123.1	0.794796	0.750454
120.3		0.790026			123.2	1.4173	1.3071			123.2	0.7882	0.750442
120.4		0.790001			123.3	1.3929	1.30706			123.3	0.7946	0.75043
120.5		0.789977			123.4	1.4007	1.30702			123.4	0.8162	0.750418
120.6		0.789952			123.5	1.3743	1.30697			123.5	0.8253	0.750405
120.7		0.789927			123.6	1.402	1.30693			123.6	0.823897	0.750393
120.8		0.789903			123.7	1.3604	1.30689			123.7	0.8265	0.750381
120.9		0.789878			123.8	1.3653	1.30684			123.8	0.8289	0.750369
121		0.789853			123.9	1.3565	1.3068			123.9	0.8321	0.750357
121.1		0.789828			124	1.3546	1.30675			124	0.8356	0.750345
121.2		0.789804			124.1	1.3407	1.30671			124.1	0.828197	0.750333
121.3		0.789779			124.2	1.3279	1.30667			124.2	0.8349	0.75032
121.4		0.789754			124.3	1.3264	1.30662			124.3	0.8332	0.750308
121.5		0.78973			124.4	1.3249	1.30658			124.4	0.8512	0.750296
121.6		0.789705			124.5	1.3304	1.30654			124.5	0.8395	0.750284
121.7		0.78968			124.6	1.3007	1.30649			124.6	0.842695	0.750272
121.8	0.5725	0.789656			124.7	1.3098	1.30645			124.7	0.8447	0.75026
121.9	0.5725	0.789631			124.8	1.3038	1.30641			124.8	0.8435	0.750248
122	0.574594	0.789606			124.9	1.3003	1.30636			124.9	0.8577	0.750235
122.1	0.5725	0.789582			125	1.3358	1.30632			125	0.8591	0.750223
122.2	0.5725	0.789557			125.1	1.321	1.30627			125.1	0.8595	0.750211
122.3	0.5674	0.789532			125.2	1.3235	1.30623			125.2	0.8687	0.750199
122.4	0.5417	0.789507			125.3	1.3042	1.30619			125.3	0.8711	0.750187
122.5	0.5725	0.789483			125.4	1.2923	1.30614			125.4	0.8603	0.750175
122.6	0.615996	0.789458			125.5	1.2882	1.3061			125.5	0.8644	0.750163
122.7	0.5862	0.789433			125.6	1.2913	1.30606			125.6	0.860898	0.75015
122.8	0.6415	0.789409			125.7	1.2969	1.30601			125.7	0.8678	0.750138
122.9	0.676	0.789384			125.8	1.3065	1.30597			125.8	0.8623	0.750126
123	0.7081	0.789359			125.9	1.3006	1.30593			125.9	0.8588	0.750114
123.1	0.702997	0.789335			126	1.2885	1.30588			126	0.8507	0.750102
123.2	0.6596	0.78931			126.1	1.2946	1.30584			126.1	0.860497	0.75009
123.3	0.6473	0.789285			126.2		1.30579			126.2		0.750078
123.4	0.6566	0.789261			126.3		1.30575			126.3		0.750065
123.5	0.6934	0.789236			126.4		1.30571			126.4		0.750053
123.6	0.701395	0.789211			126.5		1.30566			126.5		0.750041
123.7	0.7121	0.789187			126.6		1.30562			126.6		0.750029
123.8	0.734	0.789162			126.7		1.30558			126.7		0.750017
123.9	0.7389	0.789137			126.8		1.30553			126.8		0.750005
124	0.7522	0.789113			126.9		1.30549			126.9		0.749993
124.1	0.762395	0.789088			127		1.30545			127		0.749981
124.2	0.7739	0.789063			127.1		1.3054			127.1		0.749968
124.3	0.7869	0.789039			127.2		1.30536			127.2		0.749956
124.4	0.7731	0.789014			127.3		1.30532			127.3		0.749944
124.5	0.7653	0.788989			127.4		1.30527			127.4		0.749932
124.6	0.765196	0.788965			127.5		1.30523			127.5		0.74992
124.7	0.753	0.78894			127.6		1.30518			127.6		0.749908
124.8	0.7795	0.788915			127.7		1.30514			127.7		0.749896
124.9	0.7806	0.788891			127.8		1.3051			127.8		0.749883
125	0.7868	0.788866			127.9		1.30505			127.9		0.749871
125.1	0.792098	0.788841			128		1.30501			128		0.749859
125.2	0.8179	0.788817			128.1		1.30497			128.1		0.749847
125.3	0.8361	0.788792			128.2		1.30492			128.2		0.749835
125.4	0.8482	0.788767			128.3		1.30488			128.3		0.749823
125.5	0.8383	0.788743			128.4		1.30484			128.4		0.749811
125.6	0.840297	0.788718			128.5		1.30479			128.5		0.749799
125.7	0.8363	0.788693			128.6		1.30475			128.6		0.749786
125.8	0.8291	0.788669			128.7		1.30471			128.7		0.749774
125.9	0.8436	0.788644			128.8		1.30466			128.8		0.749762
126	0.83	0.788619			128.9		1.30462			128.9		0.74975
126.1	0.823099	0.788595			129		1.30457			129		0.749738
126.2	0.8235	0.78857			129.1		1.30453			129.1		0.749726
126.3	0.8251	0.788545			129.2		1.30449			129.2		0.749714
126.4	0.8295	0.788521			129.3		1.30444			129.3		0.749701
126.5	0.8265	0.788496			129.4		1.3044			129.4		0.749689
126.6	0.833698	0.788471			129.5		1.30436			129.5		0.749677
126.7	0.8388	0.788447			129.6		1.30431			129.6		0.749665
126.8	0.8431	0.788422			129.7		1.30427			129.7		0.749653
126.9	0.8414	0.788397			129.8		1.30423			129.8		0.749641
127	0.8494	0.788373			129.9		1.30418			129.9		0.749629
127.1	0.846899	0.788348			130		1.30414			130		0.749617
127.2	0.8468	0.788323			130.1		1.3041			130.1		0.749604
127.3	0.842	0.788299			130.2		1.30405			130.2		0.749592
127.4	0.841	0.788274			130.3		1.30401			130.3		0.74958
127.5	0.8391	0.78825			130.4		1.30396			130.4		0.749568
127.6	0.834599	0.788225			130.5		1.30392			130.5		0.749556
127.7	0.8373	0.7882			130.6		1.30388			130.6		0.749544
127.8	0.8391	0.788176			130.7		1.30383			130.7		0.749532
127.9	0.8439	0.788151			130.8		1.30379			130.8		0.74952
128	0.8465	0.788126			130.9		1.30375			130.9		0.749507
128.1	0.851398	0.788102			131		1.3037			131		0.749495
128.2	0.8575	0.788077			131.1		1.30366			131.1		0.749483
128.3	0.8567	0.788052			131.2		1.30362			131.2		0.749471
128.4	0.8485	0.788028			131.3		1.30357			131.3		0.749459
128.5	0.8558	0.788003			131.4		1.30353			131.4		0.749447
128.6	0.859798	0.787979			131.5		1.30349			131.5		0.749435
128.7	0.8656	0.787954			131.6		1.30344			131.6		0.749423
128.8	0.8647	0.787929			131.7		1.3034			131.7		0.74941
128.9	0.8645	0.787905			131.8		1.30336			131.8		0.749398
129	0.8712	0.78788			131.9		1.30331			131.9		0.749386
129.1	0.876798	0.787855			132		1.30327			132		0.749374
129.2	0.8766	0.787831			132.1		1.30323			132.1		0.749362
129.3	0.8671	0.787806			132.2		1.30318			132.2		0.74935
129.4	0.8605	0.787781			132.3		1.30314			132.3		0.749338
129.5	0.8553	0.787757			132.4		1.30309			132.4		0.749326
129.6	0.8455	0.787732			132.5		1.30305			132.5		0.749313
129.7	0.843	0.787708			132.6		1.30301			132.6		0.749301
129.8	0.8378	0.787683			132.7		1.30296			132.7		0.749289
129.9	0.8331	0.787658			132.8		1.30292			132.8		0.749277
130	0.8591	0.787634			132.9		1.30288			132.9		0.749265
130.1	0.912803	0.787609			133		1.30283			133		0.749253
130.2	0.9267	0.787584			133.1		1.30279			133.1		0.749241
130.3	0.9186	0.78756			133.2		1.30275			133.2		0.749229
130.4		0.787535			133.3		1.3027			133.3		0.749216
130.5		0.787511			133.4		1.30266			133.4		0.749204
130.6		0.787486			133.5		1.30262			133.5		0.749192
130.7		0.787461			133.6		1.30257			133.6		0.74918
130.8		0.787437			133.7		1.30253			133.7		0.749168
130.9		0.787412			133.8		1.30249			133.8		0.749156
131		0.787388			133.9		1.30244			133.9		0.749144
131.1		0.787363			134		1.3024			134		0.749132
131.2		0.787338			134.1		1.30236			134.1		0.749119
131.3		0.787314			134.2		1.30231			134.2		0.749107
131.4		0.787289			134.3		1.30227			134.3		0.749095
131.5		0.787264			134.4		1.30222			134.4		0.749083
131.6		0.78724			134.5		1.30218			134.5		0.749071
131.7		0.787215			134.6		1.30214			134.6		0.749059
131.8		0.787191			134.7		1.30209			134.7		0.749047
131.9		0.787166			134.8		1.30205			134.8		0.749035
132		0.787141			134.9		1.30201			134.9		0.749023
132.1		0.787117			135		1.30196			135		0.74901
132.2		0.787092			135.1		1.30192			135.1		0.748998
132.3		0.787068			135.2		1.30188			135.2		0.748986
132.4		0.787043			135.3		1.30183			135.3		0.748974
132.5		0.787018			135.4		1.30179			135.4		0.748962
132.6		0.786994			135.5		1.30175			135.5		0.74895
132.7		0.786969			135.6		1.3017			135.6		0.748938
132.8		0.786945			135.7		1.30166			135.7		0.748926
132.9		0.78692			135.8		1.30162			135.8		0.748913
133		0.786895			135.9		1.30157			135.9		0.748901
133.1		0.786871			136		1.30153			136		0.748889
133.2		0.786846			136.1		1.30149			136.1		0.748877
133.3		0.786822			136.2		1.30144			136.2		0.748865
133.4		0.786797			136.3		1.3014			136.3		0.748853
133.5		0.786772			136.4		1.30136			136.4		0.748841
133.6		0.786748			136.5		1.30131			136.5		0.748829
133.7		0.786723			136.6		1.30127			136.6		0.748817
133.8		0.786699			136.7		1.30123			136.7		0.748804
133.9		0.786674			136.8		1.30118			136.8		0.748792
134		0.786649			136.9		1.30114			136.9		0.74878
134.1		0.786625			137		1.3011			137		0.748768
134.2		0.7866			137.1		1.30105			137.1		0.748756
134.3		0.786576			137.2		1.30101			137.2		0.748744
134.4		0.786551			137.3		1.30096			137.3		0.748732
134.5		0.786526			137.4	1.3404	1.30092			137.4		0.74872
134.6		0.786502			137.5	1.3329	1.30088			137.5		0.748707
134.7		0.786477			137.6	1.3318	1.30083			137.6		0.748695
134.8		0.786453			137.7	1.3373	1.30079			137.7		0.748683
134.9		0.786428			137.8	1.3406	1.30075			137.8		0.748671
135		0.786404			137.9	1.3453	1.3007			137.9		0.748659
135.1		0.786379			138	1.3504	1.30066			138		0.748647
135.2		0.786354			138.1	1.3559	1.30062			138.1		0.748635
135.3		0.78633			138.2	1.3573	1.30057			138.2		0.748623
135.4		0.786305			138.3	1.3461	1.30053			138.3		0.748611
135.5		0.786281			138.4	1.3504	1.30049			138.4		0.748598
135.6		0.786256			138.5	1.3594	1.30044			138.5		0.748586
135.7		0.786232			138.6	1.3604	1.3004			138.6		0.748574
135.8		0.786207			138.7	1.3602	1.30036			138.7		0.748562
135.9		0.786182			138.8	1.3539	1.30031			138.8		0.74855
136		0.786158			138.9	1.3533	1.30027			138.9		0.748538
136.1		0.786133			139	1.3511	1.30023			139		0.748526
136.2		0.786109			139.1	1.3497	1.30018			139.1		0.748514
136.3		0.786084			139.2	1.3476	1.30014			139.2		0.748502
136.4		0.786059			139.3	1.3447	1.3001			139.3		0.748489
136.5		0.786035			139.4	1.3419	1.30005			139.4		0.748477
136.6		0.78601			139.5	1.3357	1.30001			139.5		0.748465
136.7		0.785986			139.6	1.3369	1.29997			139.6		0.748453
136.8		0.785961			139.7	1.334	1.29992			139.7		0.748441
136.9		0.785937			139.8	1.3339	1.29988			139.8		0.748429
137		0.785912			139.9	1.3322	1.29984			139.9		0.748417
137.1		0.785888			140	1.3334	1.29979			140		0.748405
137.2		0.785863			140.1	1.3358	1.29975			140.1		0.748393
137.3		0.785838			140.2	1.3391	1.29971			140.2		0.74838
137.4		0.785814			140.3	1.3432	1.29966			140.3		0.748368
137.5		0.785789			140.4	1.3445	1.29962			140.4		0.748356
137.6		0.785765			140.5	1.3462	1.29958			140.5	0.9018	0.748344
137.7		0.78574			140.6	1.3473	1.29953			140.6	0.908799	0.748332
137.8		0.785716			140.7	1.3442	1.29949			140.7	0.9149	0.74832
137.9		0.785691			140.8	1.3373	1.29945			140.8	0.9216	0.748308
138		0.785666			140.9	1.3328	1.2994			140.9	0.9226	0.748296
138.1		0.785642			141	1.3364	1.29936			141	0.9302	0.748284
138.2		0.785617			141.1	1.3365	1.29932			141.1	0.9366	0.748271
138.3	0.9717	0.785593			141.2	1.3362	1.29927			141.2	0.9359	0.748259
138.4	0.9621	0.785568			141.3	1.3407	1.29923			141.3	0.9341	0.748247
138.5	0.9612	0.785544			141.4	1.3389	1.29919			141.4	0.9296	0.748235
138.6	0.964201	0.785519			141.5	1.3361	1.29914			141.5	0.9329	0.748223
138.7	0.9494	0.785495			141.6	1.3378	1.2991			141.6	0.9338	0.748211
138.8	0.9667	0.78547			141.7	1.3377	1.29906			141.7	0.9354	0.748199
138.9	0.9595	0.785445			141.8	1.3413	1.29901			141.8	0.935	0.748187
139	0.9645	0.785421			141.9	1.3391	1.29897			141.9	0.9341	0.748175
139.1	0.9719	0.785396			142	1.3343	1.29893			142	0.9356	0.748163
139.2	0.9566	0.785372			142.1	1.3322	1.29888			142.1	0.9375	0.74815
139.3	0.9578	0.785347			142.2	1.3337	1.29884			142.2	0.9373	0.748138
139.4	0.9578	0.785323			142.3	1.3346	1.2988			142.3	0.9343	0.748126
139.5	0.9641	0.785298			142.4	1.3308	1.29875			142.4	0.9369	0.748114
139.6	0.969799	0.785274			142.5	1.3257	1.29871			142.5	0.9391	0.748102
139.7	0.9746	0.785249			142.6	1.3231	1.29867			142.6	0.9433	0.74809
139.8	0.9764	0.785225			142.7	1.324	1.29862			142.7	0.949	0.748078
139.9	0.9822	0.7852			142.8	1.3248	1.29858			142.8	0.947	0.748066
140	0.9763	0.785175			142.9	1.3251	1.29854			142.9	0.9492	0.748054
140.1	0.963801	0.785151			143	1.3239	1.29849			143	0.9505	0.748041
140.2	0.9527	0.785126			143.1	1.3224	1.29845			143.1	0.944701	0.748029
140.3	0.9438	0.785102			143.2	1.3215	1.29841			143.2	0.9405	0.748017
140.4	0.9438	0.785077			143.3	1.3202	1.29836			143.3	0.935	0.748005
140.5	0.9534	0.785053			143.4	1.3161	1.29832			143.4	0.9339	0.747993
140.6	0.9549	0.785028			143.5	1.3165	1.29828			143.5	0.9375	0.747981
140.7	0.9542	0.785004			143.6	1.3123	1.29823			143.6	0.941599	0.747969
140.8	0.9598	0.784979			143.7	1.3149	1.29819			143.7	0.9401	0.747957
140.9	0.9567	0.784955			143.8	1.3156	1.29815			143.8	0.9386	0.747945
141	0.959	0.78493			143.9	1.3147	1.2981			143.9	0.9378	0.747933
141.1	0.9609	0.784906			144	1.3122	1.29806			144	0.9388	0.74792
141.2	0.9634	0.784881			144.1	1.3088	1.29802			144.1	0.9339	0.747908
141.3	0.9623	0.784857			144.2	1.3055	1.29797			144.2	0.9331	0.747896
141.4	0.9628	0.784832			144.3	1.3078	1.29793			144.3	0.9342	0.747884
141.5	0.9662	0.784807			144.4	1.3094	1.29789			144.4	0.9355	0.747872
141.6	0.9667	0.784783			144.5	1.3131	1.29784			144.5	0.9325	0.74786
141.7	0.9645	0.784758			144.6	1.3161	1.2978			144.6	0.935499	0.747848
141.8	0.9616	0.784734			144.7	1.3136	1.29776			144.7	0.9347	0.747836
141.9	0.9602	0.784709			144.8	1.3106	1.29771			144.8	0.9314	0.747824
142	0.9564	0.784685			144.9	1.3109	1.29767			144.9	0.9308	0.747812
142.1	0.949	0.78466			145	1.3072	1.29763			145	0.9312	0.747799
142.2	0.9485	0.784636			145.1	1.3085	1.29758			145.1	0.9305	0.747787
142.3	0.9525	0.784611			145.2	1.305	1.29754			145.2	0.931	0.747775
142.4	0.9584	0.784587			145.3	1.3094	1.2975			145.3	0.9298	0.747763
142.5	0.9657	0.784562			145.4	1.3132	1.29745			145.4	0.9298	0.747751
142.6	0.9721	0.784538			145.5	1.3144	1.29741			145.5	0.933	0.747739
142.7	0.9723	0.784513			145.6	1.3159	1.29737			145.6	0.9354	0.747727
142.8	0.9707	0.784489			145.7	1.3143	1.29732			145.7	0.9352	0.747715
142.9	0.9589	0.784464			145.8	1.3142	1.29728			145.8	0.9312	0.747703
143	0.9678	0.78444			145.9	1.3104	1.29724			145.9	0.9286	0.747691
143.1	0.973999	0.784415			146	1.3125	1.29719			146	0.9294	0.747678
143.2	0.9742	0.784391			146.1	1.309	1.29715			146.1	0.9312	0.747666
143.3	0.9771	0.784366			146.2	1.3085	1.29711			146.2	0.9358	0.747654
143.4	0.9782	0.784342			146.3	1.3073	1.29706			146.3	0.9278	0.747642
143.5	0.9722	0.784317			146.4	1.3061	1.29702			146.4	0.9288	0.74763
143.6	0.974299	0.784293			146.5	1.3053	1.29698			146.5	0.9355	0.747618
143.7	0.9725	0.784268			146.6	1.3085	1.29693			146.6	0.9398	0.747606
143.8	0.9715	0.784243			146.7	1.3111	1.29689			146.7	0.945	0.747594
143.9	0.9749	0.784219			146.8	1.3088	1.29685			146.8	0.942	0.747582
144	0.9753	0.784194			146.9	1.3113	1.2968			146.9	0.9414	0.74757
144.1	0.9739	0.78417			147	1.307	1.29676			147	0.9422	0.747558
144.2	0.9726	0.784145			147.1	1.306	1.29672			147.1	0.9425	0.747545
144.3	0.9742	0.784121			147.2	1.3007	1.29667			147.2	0.942	0.747533
144.4	0.9731	0.784096			147.3	1.2991	1.29663			147.3	0.951	0.747521
144.5	0.9753	0.784072			147.4	1.2933	1.29659			147.4	0.9598	0.747509
144.6	0.9812	0.784047			147.5	1.2963	1.29654			147.5	0.967	0.747497
144.7	0.9829	0.784023			147.6	1.3116	1.2965			147.6	0.9741	0.747485
144.8	0.9838	0.783998			147.7	1.3264	1.29646			147.7	0.9816	0.747473
144.9	0.9809	0.783974			147.8	1.3364	1.29641			147.8	0.9904	0.747461
145	0.9837	0.783949			147.9	1.344	1.29637			147.9	0.9953	0.747449
145.1	0.9795	0.783925			148	1.3563	1.29633			148	0.9952	0.747437
145.2	0.9781	0.7839			148.1	1.3617	1.29628			148.1	0.9861	0.747424
145.3	0.9799	0.783876			148.2	1.3665	1.29624			148.2	0.9811	0.747412
145.4	0.982	0.783851			148.3	1.3706	1.2962			148.3	0.9826	0.7474
145.5	0.9812	0.783827			148.4	1.369	1.29615			148.4	0.9838	0.747388
145.6	0.9781	0.783802			148.5	1.3676	1.29611			148.5	0.9826	0.747376
145.7	0.9756	0.783778			148.6	1.3688	1.29607			148.6	0.9744	0.747364
145.8	0.9709	0.783753			148.7	1.356	1.29602			148.7	0.9659	0.747352
145.9	0.9716	0.783729			148.8	1.3427	1.29598			148.8	0.9642	0.74734
146	0.9683	0.783704			148.9	1.3327	1.29594			148.9	0.9656	0.747328
146.1	0.9702	0.78368			149	1.3231	1.29589			149	0.9669	0.747316
146.2	0.9706	0.783655			149.1	1.3204	1.29585			149.1	0.964701	0.747304
146.3	0.9689	0.783631			149.2	1.3146	1.29581			149.2	0.9741	0.747291
146.4	0.9714	0.783607			149.3	1.3209	1.29577			149.3	0.9801	0.747279
146.5	0.9725	0.783582			149.4	1.3294	1.29572			149.4	0.9869	0.747267
146.6	0.9812	0.783558			149.5	1.3394	1.29568			149.5	0.9855	0.747255
146.7	0.9872	0.783533			149.6	1.3467	1.29564			149.6	0.984299	0.747243
146.8	0.9825	0.783509			149.7	1.3547	1.29559			149.7	0.9829	0.747231
146.9	0.9834	0.783484			149.8	1.3597	1.29555			149.8	0.9801	0.747219
147	0.9812	0.78346			149.9	1.3579	1.29551			149.9	0.969	0.747207
147.1	0.9809	0.783435			150	1.3627	1.29546			150	0.96	0.747195
147.2	0.9807	0.783411			150.1	1.3584	1.29542			150.1	0.949901	0.747183
147.3	0.9741	0.783386			150.2	1.3569	1.29538			150.2	0.9429	0.747171
147.4	0.9733	0.783362			150.3	1.3486	1.29533			150.3	0.9471	0.747158
147.5	0.9756	0.783337			150.4	1.3436	1.29529			150.4	0.945	0.747146
147.6	0.9661	0.783313			150.5	1.3451	1.29525			150.5	0.9459	0.747134
147.7	0.9716	0.783288			150.6	1.3493	1.2952			150.6	0.9429	0.747122
147.8	0.9781	0.783264			150.7	1.3608	1.29516			150.7	0.941	0.74711
147.9	0.9734	0.783239			150.8	1.3733	1.29512			150.8	0.9355	0.747098
148	0.9658	0.783215			150.9	1.3822	1.29507			150.9	0.9263	0.747086
148.1	0.954101	0.78319			151	1.3812	1.29503			151	0.9146	0.747074
148.2	0.9733	0.783166			151.1	1.3807	1.29499			151.1	0.8968	0.747062
148.3	0.9962	0.783141			151.2	1.3709	1.29494			151.2	0.8812	0.74705
148.4	1.0191	0.783117			151.3	1.3579	1.2949			151.3	0.8732	0.747038
148.5	1.0206	0.783092			151.4	1.3338	1.29486			151.4	0.8726	0.747026
148.6	1.0222	0.783068			151.5	1.3102	1.29481			151.5	0.8744	0.747013
148.7	1.035	0.783043			151.6	1.2953	1.29477			151.6	0.8681	0.747001
148.8	1.0515	0.783019			151.7	1.2803	1.29473			151.7	0.8635	0.746989
148.9	1.0475	0.782995			151.8	1.275	1.29468			151.8	0.8615	0.746977
149	1.0366	0.78297			151.9	1.2807	1.29464			151.9	0.8672	0.746965
149.1	1.0369	0.782946			152	1.2899	1.2946			152	0.8731	0.746953
149.2	1.0421	0.782921			152.1	1.3178	1.29456			152.1	0.876601	0.746941
149.3	1.0298	0.782897			152.2	1.3485	1.29451			152.2	0.8761	0.746929
149.4	1.0272	0.782872			152.3	1.3708	1.29447			152.3	0.8722	0.746917
149.5	1.0337	0.782848			152.4	1.3935	1.29443			152.4	0.8677	0.746905
149.6	1.0397	0.782823			152.5	1.4123	1.29438			152.5	0.8747	0.746893
149.7	1.0375	0.782799			152.6	1.4269	1.29434			152.6	0.874201	0.74688
149.8	1.044	0.782774			152.7	1.4358	1.2943			152.7	0.8724	0.746868
149.9	1.0502	0.78275			152.8	1.4271	1.29425			152.8	0.8812	0.746856
150	1.046	0.782725			152.9	1.3967	1.29421			152.9	0.8886	0.746844
150.1	1.0421	0.782701			153	1.364	1.29417			153	0.8912	0.746832
150.2	1.0399	0.782677			153.1	1.3398	1.29412			153.1	0.903199	0.74682
150.3	1.0405	0.782652			153.2	1.319	1.29408			153.2	0.903	0.746808
150.4	1.054	0.782628			153.3	1.3096	1.29404			153.3	0.9054	0.746796
150.5	1.0689	0.782603			153.4	1.3018	1.29399			153.4	0.9047	0.746784
150.6	1.071	0.782579			153.5	1.3228	1.29395			153.5	0.9067	0.746772
150.7	1.0761	0.782554			153.6	1.3429	1.29391			153.6	0.912699	0.74676
150.8	1.0818	0.78253			153.7	1.3628	1.29386			153.7	0.9116	0.746748
150.9	1.0842	0.782505			153.8	1.3819	1.29382			153.8	0.9034	0.746735
151	1.0867	0.782481			153.9	1.3942	1.29378			153.9	0.9073	0.746723
151.1	1.0825	0.782456			154	1.3966	1.29373			154	0.9062	0.746711
151.2	1.0796	0.782432			154.1	1.4037	1.29369			154.1	0.902601	0.746699
151.3	1.0665	0.782408			154.2	1.4057	1.29365			154.2	0.8941	0.746687
151.4	1.0547	0.782383			154.3	1.403	1.29361			154.3	0.8915	0.746675
151.5	1.0401	0.782359			154.4	1.3862	1.29356			154.4	0.8936	0.746663
151.6	1.0309	0.782334			154.5	1.3598	1.29352			154.5	0.8947	0.746651
151.7	1.0182	0.78231			154.6	1.3566	1.29348			154.6	0.899999	0.746639
151.8	1.0131	0.782285			154.7	1.3579	1.29343			154.7	0.907	0.746627
151.9	0.9967	0.782261			154.8	1.3661	1.29339			154.8	0.9216	0.746615
152	0.9903	0.782236			154.9	1.3701	1.29335			154.9	0.9371	0.746603
152.1	0.9909	0.782212			155	1.3856	1.2933			155	0.9323	0.746591
152.2	0.9891	0.782188			155.1	1.4026	1.29326			155.1	0.940199	0.746578
152.3	0.9885	0.782163			155.2	1.4069	1.29322			155.2	0.9439	0.746566
152.4	0.9974	0.782139			155.3	1.398	1.29317			155.3	0.9455	0.746554
152.5	1.0255	0.782114			155.4	1.3739	1.29313			155.4	0.9455	0.746542
152.6	1.0303	0.78209			155.5	1.341	1.29309			155.5	0.9499	0.74653
152.7	1.0353	0.782065			155.6	1.314	1.29304			155.6	0.9481	0.746518
152.8	1.0437	0.782041			155.7	1.2947	1.293			155.7	0.9474	0.746506
152.9	1.0495	0.782016			155.8	1.2823	1.29296			155.8	0.9415	0.746494
153	1.0511	0.781992			155.9	1.2649	1.29292			155.9	0.9372	0.746482
153.1	1.0429	0.781968			156	1.2542	1.29287			156	0.9383	0.74647
153.2	1.0311	0.781943			156.1	1.2395	1.29283			156.1	0.9316	0.746458
153.3	1.0073	0.781919			156.2	1.2365	1.29279			156.2	0.9294	0.746446
153.4	0.9926	0.781894			156.3	1.2374	1.29274			156.3	0.9337	0.746433
153.5	0.9767	0.78187			156.4	1.241	1.2927			156.4	0.9434	0.746421
153.6	0.9745	0.781845			156.5	1.2446	1.29266			156.5	0.9512	0.746409
153.7	0.9623	0.781821			156.6	1.2447	1.29261			156.6	0.956599	0.746397
153.8	0.9543	0.781797			156.7	1.2565	1.29257			156.7	0.9709	0.746385
153.9	0.9613	0.781772			156.8	1.2695	1.29253			156.8	0.9756	0.746373
154	0.9601	0.781748			156.9	1.2747	1.29248			156.9	0.975	0.746361
154.1	0.955199	0.781723			157	1.2829	1.29244			157	0.9785	0.746349
154.2	0.944	0.781699			157.1	1.2889	1.2924			157.1	0.9757	0.746337
154.3	0.9264	0.781674			157.2	1.2947	1.29235			157.2	0.9766	0.746325
154.4	0.9035	0.78165			157.3	1.2903	1.29231			157.3	0.9727	0.746313
154.5	0.8866	0.781626			157.4	1.2875	1.29227			157.4	0.9687	0.746301
154.6	0.876999	0.781601			157.5	1.2854	1.29223			157.5	0.9681	0.746289
154.7	0.8737	0.781577			157.6	1.2835	1.29218			157.6	0.9641	0.746276
154.8	0.8767	0.781552			157.7	1.287	1.29214			157.7	0.9587	0.746264
154.9	0.8801	0.781528			157.8	1.2845	1.2921			157.8	0.9556	0.746252
155	0.8821	0.781503			157.9	1.2793	1.29205			157.9	0.9603	0.74624
155.1	0.896298	0.781479			158	1.2747	1.29201			158	0.9631	0.746228
155.2	0.9096	0.781455			158.1	1.2783	1.29197			158.1	0.9665	0.746216
155.3	0.9143	0.78143			158.2	1.286	1.29192			158.2	0.9684	0.746204
155.4	0.9268	0.781406			158.3	1.2902	1.29188			158.3	0.9702	0.746192
155.5	0.9351	0.781381			158.4	1.2996	1.29184			158.4	0.9712	0.74618
155.6	0.944398	0.781357			158.5	1.3058	1.29179			158.5	0.9704	0.746168
155.7	0.9512	0.781333			158.6	1.3145	1.29175			158.6	0.9724	0.746156
155.8	0.9533	0.781308			158.7	1.3136	1.29171			158.7	0.9793	0.746144
155.9	0.9592	0.781284			158.8	1.3083	1.29167			158.8	0.9792	0.746132
156	0.9513	0.781259			158.9	1.3028	1.29162			158.9	0.979	0.74612
156.1	0.9347	0.781235			159	1.3056	1.29158			159	0.9804	0.746107
156.2	0.9209	0.781211			159.1	1.3046	1.29154			159.1	0.9819	0.746095
156.3	0.8976	0.781186			159.2	1.3062	1.29149			159.2	0.9837	0.746083
156.4	0.8864	0.781162			159.3	1.3044	1.29145			159.3	0.9832	0.746071
156.5	0.8849	0.781137			159.4	1.3015	1.29141			159.4	0.9899	0.746059
156.6	0.8832	0.781113			159.5	1.2998	1.29136			159.5	0.9894	0.746047
156.7	0.887	0.781088			159.6	1.2975	1.29132			159.6	0.9903	0.746035
156.8	0.8917	0.781064			159.7	1.3015	1.29128			159.7	0.9945	0.746023
156.9	0.8969	0.78104			159.8	1.2998	1.29123			159.8	0.9975	0.746011
157	0.9078	0.781015			159.9	1.3002	1.29119			159.9	0.9983	0.745999
157.1	0.909299	0.780991			160	1.3081	1.29115			160	0.9952	0.745987
157.2	0.9119	0.780966			160.1	1.3096	1.29111			160.1	0.9925	0.745975
157.3	0.9162	0.780942			160.2	1.3095	1.29106			160.2	0.9964	0.745963
157.4	0.9182	0.780918			160.3	1.3136	1.29102			160.3	0.997	0.745951
157.5	0.9139	0.780893			160.4	1.3103	1.29098			160.4	1.0018	0.745938
157.6	0.904	0.780869			160.5	1.3066	1.29093			160.5	1.0033	0.745926
157.7	0.9005	0.780844			160.6	1.3197	1.29089			160.6	1.0072	0.745914
157.8	0.8995	0.78082			160.7	1.3337	1.29085			160.7	1.0121	0.745902
157.9	0.9004	0.780796			160.8	1.3283	1.2908			160.8	1.0121	0.74589
158	0.9065	0.780771			160.9	1.3359	1.29076			160.9	1.0065	0.745878
158.1	0.909099	0.780747			161	1.3331	1.29072			161	0.9961	0.745866
158.2	0.9018	0.780722			161.1	1.3288	1.29067			161.1	0.9921	0.745854
158.3	0.901	0.780698			161.2	1.3223	1.29063			161.2	0.9896	0.745842
158.4	0.9003	0.780674			161.3	1.3219	1.29059			161.3	0.9883	0.74583
158.5	0.9004	0.780649			161.4	1.32	1.29055			161.4	0.9792	0.745818
158.6	0.909198	0.780625			161.5	1.3239	1.2905			161.5	0.9715	0.745806
158.7	0.912	0.780601			161.6	1.3265	1.29046			161.6	0.9659	0.745794
158.8	0.9162	0.780576			161.7	1.3287	1.29042			161.7	0.959	0.745782
158.9	0.9182	0.780552			161.8	1.3283	1.29037			161.8	0.9608	0.74577
159	0.9137	0.780527			161.9	1.3387	1.29033			161.9	0.9594	0.745757
159.1	0.9122	0.780503			162	1.3438	1.29029			162	0.9575	0.745745
159.2	0.9132	0.780479			162.1	1.3507	1.29024			162.1	0.957599	0.745733
159.3	0.9121	0.780454			162.2	1.3563	1.2902			162.2	0.955	0.745721
159.4	0.9059	0.78043			162.3	1.3579	1.29016			162.3	0.9604	0.745709
159.5	0.9073	0.780405			162.4	1.3618	1.29012			162.4	0.9641	0.745697
159.6	0.909699	0.780381			162.5	1.3616	1.29007			162.5	0.9664	0.745685
159.7	0.9051	0.780357			162.6	1.362	1.29003			162.6	0.9655	0.745673
159.8	0.9051	0.780332			162.7	1.364	1.28999			162.7	0.9661	0.745661
159.9	0.9065	0.780308			162.8	1.3647	1.28994			162.8	0.9662	0.745649
160	0.9023	0.780284			162.9	1.3671	1.2899			162.9	0.9651	0.745637
160.1	0.903399	0.780259			163	1.3661	1.28986			163	0.9695	0.745625
160.2	0.9068	0.780235			163.1	1.3645	1.28981			163.1	0.9741	0.745613
160.3	0.9138	0.78021			163.2	1.3623	1.28977			163.2	0.9723	0.745601
160.4	0.9266	0.780186			163.3	1.3581	1.28973			163.3	0.9679	0.745589
160.5	0.9353	0.780162			163.4	1.3578	1.28968			163.4	0.9689	0.745576
160.6	0.942399	0.780137			163.5	1.3528	1.28964			163.5	0.9671	0.745564
160.7	0.9505	0.780113			163.6	1.3472	1.2896			163.6	0.961801	0.745552
160.8	0.9548	0.780089			163.7	1.3498	1.28956			163.7	0.9615	0.74554
160.9	0.9512	0.780064			163.8	1.3495	1.28951			163.8	0.9616	0.745528
161	0.9517	0.78004			163.9	1.3441	1.28947			163.9	0.9593	0.745516
161.1	0.949901	0.780015			164	1.3402	1.28943			164	0.958	0.745504
161.2	0.9521	0.779991			164.1	1.3421	1.28938			164.1	0.9558	0.745492
161.3	0.9602	0.779967			164.2	1.3415	1.28934			164.2	0.9536	0.74548
161.4	0.965	0.779942			164.3	1.3453	1.2893			164.3	0.9569	0.745468
161.5	0.9696	0.779918			164.4	1.3436	1.28925			164.4	0.955	0.745456
161.6	0.973299	0.779894			164.5	1.3423	1.28921			164.5	0.9554	0.745444
161.7	0.9739	0.779869			164.6	1.3408	1.28917			164.6	0.9535	0.745432
161.8	0.9802	0.779845			164.7	1.3399	1.28913			164.7	0.9521	0.74542
161.9	0.9858	0.779821			164.8	1.3387	1.28908			164.8	0.958	0.745408
162	0.9877	0.779796			164.9	1.3395	1.28904			164.9	0.9574	0.745396
162.1	0.9872	0.779772			165	1.339	1.289			165	0.9604	0.745383
162.2	0.9911	0.779747			165.1	1.3344	1.28895			165.1	0.9598	0.745371
162.3	0.9913	0.779723			165.2	1.334	1.28891			165.2	0.9618	0.745359
162.4	0.9872	0.779699			165.3	1.3392	1.28887			165.3	0.9653	0.745347
162.5	0.9899	0.779674			165.4	1.3398	1.28882			165.4	0.9681	0.745335
162.6	0.9916	0.77965			165.5	1.341	1.28878			165.5	0.9697	0.745323
162.7	0.9907	0.779626			165.6	1.3445	1.28874			165.6	0.971499	0.745311
162.8	0.9936	0.779601			165.7	1.342	1.2887			165.7	0.9733	0.745299
162.9	0.9956	0.779577			165.8	1.3399	1.28865			165.8	0.9739	0.745287
163	0.9863	0.779553			165.9	1.338	1.28861			165.9	0.973	0.745275
163.1	0.9806	0.779528			166	1.3369	1.28857			166	0.9748	0.745263
163.2	0.9791	0.779504			166.1	1.3365	1.28852			166.1	0.9778	0.745251
163.3	0.9869	0.77948			166.2	1.3326	1.28848			166.2	0.977	0.745239
163.4	0.9899	0.779455			166.3	1.3348	1.28844			166.3	0.9761	0.745227
163.5	0.9913	0.779431			166.4	1.3389	1.2884			166.4	0.9793	0.745215
163.6	0.991001	0.779406			166.5	1.3395	1.28835			166.5	0.9817	0.745203
163.7	0.9931	0.779382			166.6	1.3369	1.28831			166.6	0.9831	0.745191
163.8	1.0013	0.779358			166.7	1.3386	1.28827			166.7	0.9844	0.745178
163.9	1.0043	0.779333			166.8	1.3363	1.28822			166.8	0.9811	0.745166
164	0.9955	0.779309			166.9	1.3403	1.28818			166.9	0.9778	0.745154
[truncated: 12,839 more rows]

## Sheet: Fig.4C
	ACE2 binding (RU) - HexaPro					ACE2 binding (RU) - AnSA-5					ACE2 binding (RU) - AnSA-6
Time (s)	Raw data	Fit			Time (s)	Raw data	Fit			Time (s)	Raw data	Fit
-59.9	-0.3175	0			-59.9	0.5376	0			-59.9	0.0564	0
-59.8	-0.3122	0			-59.8	0.5398	0			-59.8	0.0597999	0
-59.7	-0.3087	0			-59.7	0.5364	0			-59.7	0.0588999	0
-59.6	-0.3068	0			-59.6	0.5358	0			-59.6	0.06	0
-59.5	-0.3125	0			-59.5	0.5374	0			-59.5	0.0628	0
-59.4	-0.3095	0			-59.4	0.5409	0			-59.4	0.0585	0
-59.3	-0.3125	0			-59.3	0.5432	0			-59.3	0.0573001	0
-59.2	-0.3161	0			-59.2	0.5433	0			-59.2	0.0542	0
-59.1	-0.3209	0			-59.1	0.5425	0			-59.1	0.0549	0
-59	-0.3212	0			-59	0.5418	0			-59	0.0503001	0
-58.9	-0.3216	0			-58.9	0.5414	0			-58.9	0.0517	0
-58.8	-0.3245	0			-58.8	0.5345	0			-58.8	0.0538	0
-58.7	-0.3247	0			-58.7	0.5322	0			-58.7	0.056	0
-58.6	-0.3234	0			-58.6	0.5279	0			-58.6	0.0605	0
-58.5	-0.3251	0			-58.5	0.5246	0			-58.5	0.0581001	0
-58.4	-0.3257	0			-58.4	0.524	0			-58.4	0.0581	0
-58.3	-0.3221	0			-58.3	0.5304	0			-58.3	0.0605998	0
-58.2	-0.3251	0			-58.2	0.5284	0			-58.2	0.0611999	0
-58.1	-0.3251	0			-58.1	0.5295	0			-58.1	0.0678999	0
-58	-0.3172	0			-58	0.5327	0			-58	0.0679001	0
-57.9	-0.3132	0			-57.9	0.5341	0			-57.9	0.0699	0
-57.8	-0.3128	0			-57.8	0.5342	0			-57.8	0.072	0
-57.7	-0.3113	0			-57.7	0.5338	0			-57.7	0.0730999	0
-57.6	-0.3121	0			-57.6	0.533	0			-57.6	0.0707001	0
-57.5	-0.3108	0			-57.5	0.5351	0			-57.5	0.0753	0
-57.4	-0.3039	0			-57.4	0.5423	0			-57.4	0.0754	0
-57.3	-0.3037	0			-57.3	0.5397	0			-57.3	0.0779	0
-57.2	-0.3045	0			-57.2	0.5393	0			-57.2	0.0783	0
-57.1	-0.3085	0			-57.1	0.5423	0			-57.1	0.0816	0
-57	-0.3071	0			-57	0.544	0			-57	0.0825	0
-56.9	-0.3056	0			-56.9	0.5472	0			-56.9	0.0837	0
-56.8	-0.3047	0			-56.8	0.5461	0			-56.8	0.0852999	0
-56.7	-0.3026	0			-56.7	0.5488	0			-56.7	0.0843001	0
-56.6	-0.2993	0			-56.6	0.5476	0			-56.6	0.0852	0
-56.5	-0.2998	0			-56.5	0.5457	0			-56.5	0.0885	0
-56.4	-0.2975	0			-56.4	0.5421	0			-56.4	0.0857	0
-56.3	-0.3006	0			-56.3	0.5413	0			-56.3	0.0858999	0
-56.2	-0.2977	0			-56.2	0.5425	0			-56.2	0.085	0
-56.1	-0.2996	0			-56.1	0.5392	0			-56.1	0.0835001	0
-56	-0.3002	0			-56	0.5345	0			-56	0.0839	0
-55.9	-0.3002	0			-55.9	0.5349	0			-55.9	0.0845	0
-55.8	-0.2996	0			-55.8	0.535	0			-55.8	0.0876	0
-55.7	-0.2991	0			-55.7	0.5342	0			-55.7	0.0883001	0
-55.6	-0.2954	0			-55.6	0.5346	0			-55.6	0.0893	0
-55.5	-0.293	0			-55.5	0.5349	0			-55.5	0.0918999	0
-55.4	-0.2891	0			-55.4	0.5293	0			-55.4	0.091	0
-55.3	-0.29	0			-55.3	0.5274	0			-55.3	0.0915	0
-55.2	-0.2889	0			-55.2	0.5273	0			-55.2	0.0925999	0
-55.1	-0.2848	0			-55.1	0.5271	0			-55.1	0.0856002	0
-55	-0.28	0			-55	0.526	0			-55	0.0877	0
-54.9	-0.2806	0			-54.9	0.5231	0			-54.9	0.0927	0
-54.8	-0.2752	0			-54.8	0.5178	0			-54.8	0.0925	0
-54.7	-0.2711	0			-54.7	0.5148	0			-54.7	0.1002	0
-54.6	-0.2713	0			-54.6	0.513	0			-54.6	0.104	0
-54.5	-0.27	0			-54.5	0.5106	0			-54.5	0.1026	0
-54.4	-0.2646	0			-54.4	0.5121	0			-54.4	0.1047	0
-54.3	-0.2634	0			-54.3	0.5131	0			-54.3	0.1078	0
-54.2	-0.2606	0			-54.2	0.516	0			-54.2	0.1136	0
-54.1	-0.2588	0			-54.1	0.5184	0			-54.1	0.114	0
-54	-0.258	0			-54	0.5149	0			-54	0.1214	0
-53.9	-0.2539	0			-53.9	0.5116	0			-53.9	0.1262	0
-53.8	-0.2524	0			-53.8	0.5132	0			-53.8	0.1277	0
-53.7	-0.2539	0			-53.7	0.5121	0			-53.7	0.1324	0
-53.6	-0.2579	0			-53.6	0.5095	0			-53.6	0.139	0
-53.5	-0.2599	0			-53.5	0.5088	0			-53.5	0.1408	0
-53.4	-0.2556	0			-53.4	0.5087	0			-53.4	0.1496	0
-53.3	-0.2542	0			-53.3	0.5057	0			-53.3	0.157	0
-53.2	-0.2485	0			-53.2	0.5035	0			-53.2	0.1611	0
-53.1	-0.2428	0			-53.1	0.5068	0			-53.1	0.1628	0
-53	-0.2401	0			-53	0.503	0			-53	0.1689	0
-52.9	-0.2384	0			-52.9	0.4991	0			-52.9	0.1739	0
-52.8	-0.2369	0			-52.8	0.4973	0			-52.8	0.1706	0
-52.7	-0.2344	0			-52.7	0.4983	0			-52.7	0.1762	0
-52.6	-0.2351	0			-52.6	0.5029	0			-52.6	0.1769	0
-52.5	-0.2381	0			-52.5	0.507	0			-52.5	0.1796	0
-52.4	-0.2345	0			-52.4	0.5041	0			-52.4	0.1888	0
-52.3	-0.2342	0			-52.3	0.5016	0			-52.3	0.1955	0
-52.2	-0.2352	0			-52.2	0.491	0			-52.2	0.2026	0
-52.1	-0.229	0			-52.1	0.493	0			-52.1	0.2091	0
-52	-0.2254	0			-52	0.4885	0			-52	0.2129	0
-51.9	-0.2304	0			-51.9	0.4865	0			-51.9	0.2172	0
-51.8	-0.2353	0			-51.8	0.4867	0			-51.8	0.2267	0
-51.7	-0.2333	0			-51.7	0.4889	0			-51.7	0.2313	0
-51.6	-0.23	0			-51.6	0.4882	0			-51.6	0.2394	0
-51.5	-0.2308	0			-51.5	0.4845	0			-51.5	0.2471	0
-51.4	-0.2324	0			-51.4	0.4794	0			-51.4	0.2507	0
-51.3	-0.2342	0			-51.3	0.4737	0			-51.3	0.2566	0
-51.2	-0.2326	0			-51.2	0.4708	0			-51.2	0.2623	0
-51.1	-0.2286	0			-51.1	0.4703	0			-51.1	0.2677	0
-51	-0.2266	0			-51	0.4677	0			-51	0.2722	0
-50.9	-0.2258	0			-50.9	0.4645	0			-50.9	0.2765	0
-50.8	-0.2213	0			-50.8	0.465	0			-50.8	0.2858	0
-50.7	-0.217	0			-50.7	0.4639	0			-50.7	0.2923	0
-50.6	-0.2149	0			-50.6	0.4593	0			-50.6	0.2942	0
-50.5	-0.2182	0			-50.5	0.4551	0			-50.5	0.2945	0
-50.4	-0.2198	0			-50.4	0.4556	0			-50.4	0.2982	0
-50.3	-0.217	0			-50.3	0.4553	0			-50.3	0.306	0
-50.2	-0.2156	0			-50.2	0.4589	0			-50.2	0.3103	0
-50.1	-0.2152	0			-50.1	0.4576	0			-50.1	0.3144	0
-50	-0.2127	0			-50	0.4596	0			-50	0.3243	0
-49.9	-0.2121	0			-49.9	0.4613	0			-49.9	0.3308	0
-49.8	-0.2134	0			-49.8	0.4618	0			-49.8	0.3361	0
-49.7	-0.2102	0			-49.7	0.457	0			-49.7	0.3414	0
-49.6	-0.2065	0			-49.6	0.452	0			-49.6	0.3477	0
-49.5	-0.2069	0			-49.5	0.4488	0			-49.5	0.3533	0
-49.4	-0.2068	0			-49.4	0.4462	0			-49.4	0.3583	0
-49.3	-0.2045	0			-49.3	0.4442	0			-49.3	0.3605	0
-49.2	-0.201	0			-49.2	0.44	0			-49.2	0.3623	0
-49.1	-0.1952	0			-49.1	0.4395	0			-49.1	0.3665	0
-49	-0.1928	0			-49	0.44	0			-49	0.3749	0
-48.9	-0.1869	0			-48.9	0.4401	0			-48.9	0.3794	0
-48.8	-0.1827	0			-48.8	0.4367	0			-48.8	0.3806	0
-48.7	-0.1825	0			-48.7	0.4406	0			-48.7	0.3868	0
-48.6	-0.1817	0			-48.6	0.4409	0			-48.6	0.3852	0
-48.5	-0.1808	0			-48.5	0.4394	0			-48.5	0.3869	0
-48.4	-0.1782	0			-48.4	0.4404	0			-48.4	0.3929	0
-48.3	-0.1794	0			-48.3	0.4378	0			-48.3	0.3973	0
-48.2	-0.1764	0			-48.2	0.4356	0			-48.2	0.4014	0
-48.1	-0.1762	0			-48.1	0.4333	0			-48.1	0.4026	0
-48	-0.1803	0			-48	0.4316	0			-48	0.4034	0
-47.9	-0.1839	0			-47.9	0.4303	0			-47.9	0.4065	0
-47.8	-0.1903	0			-47.8	0.4304	0			-47.8	0.4067	0
-47.7	-0.1873	0			-47.7	0.4245	0			-47.7	0.4116	0
-47.6	-0.1888	0			-47.6	0.4241	0			-47.6	0.4112	0
-47.5	-0.1854	0			-47.5	0.4268	0			-47.5	0.4138	0
-47.4	-0.1808	0			-47.4	0.4269	0			-47.4	0.4179	0
-47.3	-0.1815	0			-47.3	0.4262	0			-47.3	0.4147	0
-47.2	-0.1795	0			-47.2	0.43	0			-47.2	0.4166	0
-47.1	-0.1789	0			-47.1	0.4315	0			-47.1	0.4196	0
-47	-0.1793	0			-47	0.4271	0			-47	0.4218	0
-46.9	-0.1755	0			-46.9	0.4287	0			-46.9	0.421	0
-46.8	-0.177	0			-46.8	0.4302	0			-46.8	0.4271	0
-46.7	-0.1775	0			-46.7	0.434	0			-46.7	0.4313	0
-46.6	-0.1756	0			-46.6	0.4365	0			-46.6	0.4322	0
-46.5	-0.1734	0			-46.5	0.4323	0			-46.5	0.4337	0
-46.4	-0.1691	0			-46.4	0.4313	0			-46.4	0.4317	0
-46.3	-0.1709	0			-46.3	0.4311	0			-46.3	0.4279	0
-46.2	-0.1704	0			-46.2	0.4274	0			-46.2	0.4285	0
-46.1	-0.1679	0			-46.1	0.4336	0			-46.1	0.4282	0
-46	-0.1667	0			-46	0.4311	0			-46	0.4271	0
-45.9	-0.165	0			-45.9	0.4314	0			-45.9	0.4252	0
-45.8	-0.16	0			-45.8	0.4288	0			-45.8	0.4224	0
-45.7	-0.1564	0			-45.7	0.4257	0			-45.7	0.4209	0
-45.6	-0.1556	0			-45.6	0.4253	0			-45.6	0.4214	0
-45.5	-0.1575	0			-45.5	0.4234	0			-45.5	0.4175	0
-45.4	-0.1526	0			-45.4	0.4258	0			-45.4	0.4134	0
-45.3	-0.146	0			-45.3	0.4273	0			-45.3	0.4152	0
-45.2	-0.1521	0			-45.2	0.428	0			-45.2	0.4156	0
-45.1	-0.1474	0			-45.1	0.4276	0			-45.1	0.4112	0
-45	-0.1486	0			-45	0.4272	0			-45	0.4085	0
-44.9	-0.1457	0			-44.9	0.4302	0			-44.9	0.4063	0
-44.8	-0.1483	0			-44.8	0.4311	0			-44.8	0.4056	0
-44.7	-0.153	0			-44.7	0.4255	0			-44.7	0.4092	0
-44.6	-0.1575	0			-44.6	0.4277	0			-44.6	0.4056	0
-44.5	-0.1581	0			-44.5	0.4317	0			-44.5	0.4084	0
-44.4	-0.1522	0			-44.4	0.4319	0			-44.4	0.4145	0
-44.3	-0.1496	0			-44.3	0.4298	0			-44.3	0.4134	0
-44.2	-0.1487	0			-44.2	0.4358	0			-44.2	0.4127	0
-44.1	-0.1465	0			-44.1	0.4301	0			-44.1	0.4142	0
-44	-0.1449	0			-44	0.4292	0			-44	0.4155	0
-43.9	-0.1428	0			-43.9	0.4278	0			-43.9	0.4133	0
-43.8	-0.1431	0			-43.8	0.4286	0			-43.8	0.4171	0
-43.7	-0.141	0			-43.7	0.4278	0			-43.7	0.4176	0
-43.6	-0.1434	0			-43.6	0.4286	0			-43.6	0.4184	0
-43.5	-0.149	0			-43.5	0.4249	0			-43.5	0.4202	0
-43.4	-0.1511	0			-43.4	0.4254	0			-43.4	0.4207	0
-43.3	-0.1489	0			-43.3	0.4256	0			-43.3	0.4203	0
-43.2	-0.1505	0			-43.2	0.4255	0			-43.2	0.4237	0
-43.1	-0.1518	0			-43.1	0.4243	0			-43.1	0.4263	0
-43	-0.1591	0			-43	0.4173	0			-43	0.4243	0
-42.9	-0.1586	0			-42.9	0.4054	0			-42.9	0.4177	0
-42.8	-0.16	0			-42.8	0.4065	0			-42.8	0.4187	0
-42.7	-0.1571	0			-42.7	0.4107	0			-42.7	0.4205	0
-42.6	-0.1571	0			-42.6	0.4132	0			-42.6	0.4218	0
-42.5	-0.1595	0			-42.5	0.4139	0			-42.5	0.4192	0
-42.4	-0.1623	0			-42.4	0.4084	0			-42.4	0.4167	0
-42.3	-0.1504	0			-42.3	0.4167	0			-42.3	0.4243	0
-42.2	-0.1476	0			-42.2	0.4166	0			-42.2	0.4234	0
-42.1	-0.145	0			-42.1	0.416	0			-42.1	0.4256	0
-42	-0.1442	0			-42	0.4089	0			-42	0.4282	0
-41.9	-0.1452	0			-41.9	0.4049	0			-41.9	0.4236	0
-41.8	-0.1443	0			-41.8	0.4055	0			-41.8	0.4256	0
-41.7	-0.1474	0			-41.7	0.4001	0			-41.7	0.4218	0
-41.6	-0.1449	0			-41.6	0.3943	0			-41.6	0.4296	0
-41.5	-0.1517	0			-41.5	0.3959	0			-41.5	0.4329	0
-41.4	-0.1479	0			-41.4	0.3962	0			-41.4	0.4245	0
-41.3	-0.157	0			-41.3	0.3947	0			-41.3	0.4282	0
-41.2	-0.1528	0			-41.2	0.3923	0			-41.2	0.431	0
-41.1	-0.1572	0			-41.1	0.3944	0			-41.1	0.4395	0
-41	-0.165	0			-41	0.382	0			-41	0.4379	0
-40.9	-0.1672	0			-40.9	0.3779	0			-40.9	0.444	0
-40.8	-0.1685	0			-40.8	0.357501	0			-40.8	0.442	0
-40.7	-0.1641	0			-40.7	0.3553	0			-40.7	0.4532	0
-40.6	-0.166499	0			-40.6	0.334201	0			-40.6	0.4391	0
-40.5	-0.175899	0			-40.5	0.312501	0			-40.5	0.4333	0
-40.4	-0.1889	0			-40.4	0.3017	0			-40.4	0.4544	0
-40.3	-0.226999	0			-40.3	0.274801	0			-40.3	0.4425	0
-40.2	-0.244299	0			-40.2	0.244601	0			-40.2	0.4558	0
-40.1		0			-40.1		0			-40.1		0
-40		0			-40		0			-40		0
-39.9		0			-39.9		0			-39.9		0
-39.8		0			-39.8		0			-39.8		0
-39.7		0			-39.7		0			-39.7		0
-39.6		0			-39.6		0			-39.6		0
-39.5		0			-39.5		0			-39.5		0
-39.4		0			-39.4		0			-39.4		0
-39.3		0			-39.3		0			-39.3		0
-39.2		0			-39.2		0			-39.2		0
-39.1		0			-39.1	0.318502	0			-39.1	0.294499	0
-39		0			-39	0.174002	0			-39	0.197999	0
-38.9		0			-38.9	0.4039	0			-38.9	0.3134	0
-38.8		0			-38.8	0.309202	0			-38.8	0.377798	0
-38.7		0			-38.7	0.3779	0			-38.7	0.413494	0
-38.6		0			-38.6	0.593294	0			-38.6	0.296703	0
-38.5		0			-38.5	0.577702	0			-38.5	0.158099	0
-38.4		0			-38.4	0.3978	0			-38.4	0.2379	0
-38.3		0			-38.3	0.4273	0			-38.3	0.312699	0
-38.2		0			-38.2	0.4682	0			-38.2	0.2675	0
-38.1		0			-38.1	0.451299	0			-38.1	0.246099	0
-38		0			-38	0.463199	0			-38	0.248799	0
-37.9		0			-37.9	0.4641	0			-37.9	0.2609	0
-37.8		0			-37.8	0.4837	0			-37.8	0.244099	0
-37.7		0			-37.7	0.5457	0			-37.7	0.242999	0
-37.6		0			-37.6	0.57	0			-37.6	0.266099	0
-37.5		0			-37.5	0.527201	0			-37.5	0.2481	0
-37.4		0			-37.4	0.3801	0			-37.4	0.2266	0
-37.3	-0.1044	0			-37.3	0.449699	0			-37.3	0.300997	0
-37.2	-0.1265	0			-37.2	0.576899	0			-37.2	0.341199	0
-37.1	-0.1241	0			-37.1	0.5289	0			-37.1	0.188703	0
-37	-0.1407	0			-37	0.4718	0			-37	0.1681	0
-36.9	-0.1765	0			-36.9	0.434	0			-36.9	0.182	0
-36.8	-0.203799	0			-36.8	0.4454	0			-36.8	0.217799	0
-36.7	-0.1548	0			-36.7	0.4425	0			-36.7	0.2296	0
-36.6	-0.158	0			-36.6	0.411901	0			-36.6	0.2261	0
-36.5	-0.163999	0			-36.5	0.419899	0			-36.5	0.21	0
-36.4	-0.2131	0			-36.4	0.3876	0			-36.4	0.1882	0
-36.3	-0.187399	0			-36.3	0.3586	0			-36.3	0.116304	0
-36.2	-0.117701	0			-36.2	0.313999	0			-36.2	-0.0139935	0
-36.1	-0.0533037	0			-36.1	0.442395	0			-36.1	0.021901	0
-36	0.113496	0			-36	0.460196	0			-36	0.0432006	0
-35.9	0.3146	0			-35.9	0.5278	0			-35.9	0.5119	0
-35.8	0.2889	0			-35.8	0.4542	0			-35.8	0.5123	0
-35.7	0.0106997	0			-35.7	0.34449	0			-35.7	0.28209	0
-35.6	-0.120599	0			-35.6	0.326591	0			-35.6	0.200694	0
-35.5	-0.1322	0			-35.5	0.2209	0			-35.5	0.0632	0
-35.4	-0.1114	0			-35.4	0.0253	0			-35.4	0.0301	0
-35.3	-0.1148	0			-35.3	0.075	0			-35.3	0.000299966	0
-35.2	-0.195301	0			-35.2	0.153303	0			-35.2	-0.094296	0
-35.1	-0.144799	0			-35.1	0.138698	0			-35.1	-0.0816028	0
-35	-0.1071	0			-35	0.1064	0			-35	-0.0486	0
-34.9	-0.0875	0			-34.9	0.0994	0			-34.9	-0.1334	0
-34.8	-0.1205	0			-34.8	0.163	0			-34.8	-0.1287	0
-34.7	-0.0533021	0			-34.7	0.193498	0			-34.7	-0.122696	0
-34.6	-0.0433023	0			-34.6	0.1927	0			-34.6	-0.0509015	0
-34.5	0.000900042	0			-34.5	0.192	0			-34.5	-0.0374	0
-34.4	-0.0449	0			-34.4	0.1735	0			-34.4	-0.1177	0
-34.3	-0.0675	0			-34.3	0.2101	0			-34.3	-0.1223	0
-34.2	-0.00970076	0			-34.2	0.240301	0			-34.2	-0.0380033	0
-34.1	-0.0262993	0			-34.1	0.180501	0			-34.1	-0.0672006	0
-34	-0.0829	0			-34	0.2038	0			-34	-0.0506999	0
-33.9	-0.0675999	0			-33.9	0.142	0			-33.9	-0.0714	0
-33.8	-0.0525	0			-33.8	0.1461	0			-33.8	-0.0407	0
-33.7	-0.0918991	0			-33.7	0.180696	0			-33.7	-0.0727996	0
-33.6	-0.0972995	0			-33.6	0.1836	0			-33.6	-0.0709	0
-33.5	-0.1044	0			-33.5	0.1304	0			-33.5	-0.0647	0
-33.4	-0.0974001	0			-33.4	0.1446	0			-33.4	-0.0799	0
-33.3	-0.0959	0			-33.3	0.121	0			-33.3	-0.0639	0
-33.2	-0.0998998	0			-33.2	0.147699	0			-33.2	-0.0787988	0
-33.1	-0.0906004	0			-33.1	0.157399	0			-33.1	-0.0343012	0
-33	-0.1166	0			-33	0.1607	0			-33	-0.0499999	0
-32.9	-0.1368	0			-32.9	0.1472	0			-32.9	-0.0632	0
-32.8	-0.1407	0			-32.8	0.1495	0			-32.8	-0.0467	0
-32.7	-0.132198	0			-32.7	0.1634	0			-32.7	-0.0457997	0
-32.6	-0.132198	0			-32.6	0.1572	0			-32.6	-0.0272998	0
-32.5	-0.1356	0			-32.5	0.1586	0			-32.5	-0.0413999	0
-32.4	-0.15	0			-32.4	0.1645	0			-32.4	-0.0633	0
-32.3	-0.1598	0			-32.3	0.1673	0			-32.3	-0.0714001	0
-32.2	-0.169598	0			-32.2	0.1621	0			-32.2	-0.0628999	0
-32.1	-0.174099	0			-32.1	0.1706	0			-32.1	-0.0669985	0
-32	-0.1869	0			-32	0.1715	0			-32	-0.0709	0
-31.9	-0.1959	0			-31.9	0.1706	0			-31.9	-0.063	0
-31.8	-0.2007	0			-31.8	0.1605	0			-31.8	-0.0649	0
-31.7	-0.1818	0			-31.7	0.159701	0			-31.7	-0.069899	0
-31.6	-0.1622	0			-31.6	0.1548	0			-31.6	-0.0688991	0
-31.5	-0.1638	0			-31.5	0.1506	0			-31.5	-0.0799	0
-31.4	-0.1855	0			-31.4	0.1457	0			-31.4	-0.0729	0
-31.3	-0.1925	0			-31.3	0.1437	0			-31.3	-0.053	0
-31.2	-0.192698	0			-31.2	0.1512	0			-31.2	-0.055099	0
-31.1	-0.175799	0			-31.1	0.1551	0			-31.1	-0.0611986	0
-31	-0.1811	0			-31	0.163	0			-31	-0.0554	0
-30.9	-0.1979	0			-30.9	0.1668	0			-30.9	-0.0578	0
-30.8	-0.207	0			-30.8	0.1619	0			-30.8	-0.0648	0
-30.7	-0.191	0			-30.7	0.157301	0			-30.7	-0.067499	0
-30.6	-0.1731	0			-30.6	0.150201	0			-30.6	-0.0681989	0
-30.5	-0.1656	0			-30.5	0.1474	0			-30.5	-0.0685	0
-30.4	-0.1655	0			-30.4	0.151	0			-30.4	-0.0682	0
-30.3	-0.1833	0			-30.3	0.1484	0			-30.3	-0.0631	0
-30.2	-0.196098	0			-30.2	0.151201	0			-30.2	-0.0630987	0
-30.1	-0.200699	0			-30.1	0.1542	0			-30.1	-0.0623987	0
-30	-0.2016	0			-30	0.1476	0			-30	-0.0679	0
-29.9	-0.194	0			-29.9	0.1495	0			-29.9	-0.0733	0
-29.8	-0.1878	0			-29.8	0.1538	0			-29.8	-0.0781	0
-29.7	-0.189199	0			-29.7	0.1597	0			-29.7	-0.0816987	0
-29.6	-0.188999	0			-29.6	0.161601	0			-29.6	-0.0909984	0
-29.5	-0.1925	0			-29.5	0.1594	0			-29.5	-0.0941	0
-29.4	-0.1938	0			-29.4	0.1593	0			-29.4	-0.0965	0
-29.3	-0.195	0			-29.3	0.1571	0			-29.3	-0.1005	0
-29.2	-0.200199	0			-29.2	0.155101	0			-29.2	-0.105999	0
-29.1	-0.199599	0			-29.1	0.151601	0			-29.1	-0.102699	0
-29	-0.2008	0			-29	0.1556	0			-29	-0.1058	0
-28.9	-0.2069	0			-28.9	0.157	0			-28.9	-0.1053	0
-28.8	-0.2102	0			-28.8	0.1582	0			-28.8	-0.1152	0
-28.7	-0.209599	0			-28.7	0.159801	0			-28.7	-0.119199	0
-28.6	-0.203399	0			-28.6	0.152801	0			-28.6	-0.115199	0
-28.5	-0.2053	0			-28.5	0.1478	0			-28.5	-0.1146	0
-28.4	-0.2035	0			-28.4	0.1512	0			-28.4	-0.1137	0
-28.3	-0.1934	0			-28.3	0.1522	0			-28.3	-0.1086	0
-28.2	-0.189699	0			-28.2	0.153401	0			-28.2	-0.113699	0
-28.1	-0.183199	0			-28.1	0.154501	0			-28.1	-0.116399	0
-28	-0.175	0			-28	0.1506	0			-28	-0.115	0
-27.9	-0.1784	0			-27.9	0.1463	0			-27.9	-0.1183	0
-27.8	-0.1801	0			-27.8	0.1457	0			-27.8	-0.1144	0
-27.7	-0.184099	0			-27.7	0.1431	0			-27.7	-0.110699	0
-27.6	-0.185899	0			-27.6	0.135501	0			-27.6	-0.112699	0
-27.5	-0.1911	0			-27.5	0.135	0			-27.5	-0.122	0
-27.4	-0.1948	0			-27.4	0.1335	0			-27.4	-0.1234	0
-27.3	-0.1956	0			-27.3	0.1341	0			-27.3	-0.1262	0
-27.2	-0.1814	0			-27.2	0.1351	0			-27.2	-0.119	0
-27.1	-0.176299	0			-27.1	0.135	0			-27.1	-0.1241	0
-27	-0.173	0			-27	0.1392	0			-27	-0.1373	0
-26.9	-0.1772	0			-26.9	0.1397	0			-26.9	-0.1429	0
-26.8	-0.18	0			-26.8	0.139	0			-26.8	-0.1453	0
-26.7	-0.1819	0			-26.7	0.136701	0			-26.7	-0.1507	0
-26.6	-0.183	0			-26.6	0.130501	0			-26.6	-0.1506	0
-26.5	-0.1871	0			-26.5	0.1273	0			-26.5	-0.1404	0
-26.4	-0.1928	0			-26.4	0.1228	0			-26.4	-0.1281	0
-26.3	-0.1872	0			-26.3	0.1152	0			-26.3	-0.1268	0
-26.2	-0.179	0			-26.2	0.1156	0			-26.2	-0.1179	0
-26.1	-0.174299	0			-26.1	0.1175	0			-26.1	-0.107101	0
-26	-0.1862	0			-26	0.1197	0			-26	-0.0964	0
-25.9	-0.1781	0			-25.9	0.1179	0			-25.9	-0.0967	0
-25.8	-0.1682	0			-25.8	0.1146	0			-25.8	-0.0943	0
-25.7	-0.1657	0			-25.7	0.111401	0			-25.7	-0.0920002	0
-25.6	-0.1745	0			-25.6	0.109501	0			-25.6	-0.0940006	0
-25.5	-0.1685	0			-25.5	0.1081	0			-25.5	-0.0911	0
-25.4	-0.1704	0			-25.4	0.1108	0			-25.4	-0.0927	0
-25.3	-0.1741	0			-25.3	0.1116	0			-25.3	-0.0999	0
-25.2	-0.1672	0			-25.2	0.1097	0			-25.2	-0.1046	0
-25.1	-0.157401	0			-25.1	0.1055	0			-25.1	-0.1047	0
-25	-0.1525	0			-25	0.1051	0			-25	-0.1055	0
-24.9	-0.1535	0			-24.9	0.1019	0			-24.9	-0.1056	0
-24.8	-0.158	0			-24.8	0.1011	0			-24.8	-0.1011	0
-24.7	-0.1512	0			-24.7	0.0989003	0			-24.7	-0.1018	0
-24.6	-0.1419	0			-24.6	0.0997002	0			-24.6	-0.1024	0
-24.5	-0.1521	0			-24.5	0.094	0			-24.5	-0.1009	0
-24.4	-0.1408	0			-24.4	0.0938	0			-24.4	-0.0981	0
-24.3	-0.1459	0			-24.3	0.0956	0			-24.3	-0.0957	0
-24.2	-0.1398	0			-24.2	0.0939005	0			-24.2	-0.1006	0
-24.1	-0.1419	0			-24.1	0.0930003	0			-24.1	-0.1032	0
-24	-0.142	0			-24	0.0919	0			-24	-0.1027	0
-23.9	-0.1399	0			-23.9	0.0908	0			-23.9	-0.1046	0
-23.8	-0.141	0			-23.8	0.0888	0			-23.8	-0.1056	0
-23.7	-0.1415	0			-23.7	0.0894002	0			-23.7	-0.1067	0
-23.6	-0.141	0			-23.6	0.0864004	0			-23.6	-0.1039	0
-23.5	-0.1316	0			-23.5	0.0827	0			-23.5	-0.1073	0
-23.4	-0.1338	0			-23.4	0.0808	0			-23.4	-0.1128	0
-23.3	-0.1344	0			-23.3	0.0775	0			-23.3	-0.1118	0
-23.2	-0.1361	0			-23.2	0.0745004	0			-23.2	-0.1089	0
-23.1	-0.137	0			-23.1	0.0791001	0			-23.1	-0.1091	0
-23	-0.1377	0			-23	0.08	0			-23	-0.1102	0
-22.9	-0.1305	0			-22.9	0.0782	0			-22.9	-0.1128	0
-22.8	-0.1281	0			-22.8	0.0774	0			-22.8	-0.1139	0
-22.7	-0.1235	0			-22.7	0.0790001	0			-22.7	-0.1158	0
-22.6	-0.1236	0			-22.6	0.0822005	0			-22.6	-0.116	0
-22.5	-0.1249	0			-22.5	0.08	0			-22.5	-0.1163	0
-22.4	-0.1281	0			-22.4	0.0796	0			-22.4	-0.1186	0
-22.3	-0.1223	0			-22.3	0.0708	0			-22.3	-0.1198	0
-22.2	-0.1233	0			-22.2	0.0788998	0			-22.2	-0.1301	0
-22.1	-0.129899	0			-22.1	0.0802001	0			-22.1	-0.1361	0
-22	-0.1333	0			-22	0.0794	0			-22	-0.1351	0
-21.9	-0.1331	0			-21.9	0.0799	0			-21.9	-0.1388	0
-21.8	-0.1326	0			-21.8	0.0772	0			-21.8	-0.1437	0
-21.7	-0.1382	0			-21.7	0.0747006	0			-21.7	-0.150099	0
-21.6	-0.1412	0			-21.6	0.0766001	0			-21.6	-0.158299	0
-21.5	-0.1421	0			-21.5	0.08	0			-21.5	-0.156	0
-21.4	-0.142	0			-21.4	0.0846	0			-21.4	-0.1505	0
-21.3	-0.1436	0			-21.3	0.0889	0			-21.3	-0.1377	0
-21.2	-0.1313	0			-21.2	0.0871007	0			-21.2	-0.1263	0
-21.1	-0.1152	0			-21.1	0.0983004	0			-21.1	-0.1165	0
-21	-0.1198	0			-21	0.0934	0			-21	-0.0988	0
-20.9	-0.1097	0			-20.9	0.0901	0			-20.9	-0.0997	0
-20.8	-0.0952	0			-20.8	0.1024	0			-20.8	-0.0968	0
-20.7	-0.0881997	0			-20.7	0.1135	0			-20.7	-0.0917999	0
-20.6	-0.0759998	0			-20.6	0.1201	0			-20.6	-0.0923	0
-20.5	-0.0729	0			-20.5	0.1213	0			-20.5	-0.0936	0
-20.4	-0.0624	0			-20.4	0.1147	0			-20.4	-0.0912	0
-20.3	-0.0631	0			-20.3	0.1034	0			-20.3	-0.0952	0
-20.2	-0.0659012	0			-20.2	0.0930003	0			-20.2	-0.1004	0
-20.1	-0.0695001	0			-20.1	0.0813002	0			-20.1	-0.1013	0
-20	-0.0842	0			-20	0.081	0			-20	-0.0995	0
-19.9	-0.101	0			-19.9	0.0814	0			-19.9	-0.1054	0
-19.8	-0.1043	0			-19.8	0.0808	0			-19.8	-0.1109	0
-19.7	-0.1116	0			-19.7	0.0791005	0			-19.7	-0.1238	0
-19.6	-0.1079	0			-19.6	0.0847001	0			-19.6	-0.124299	0
-19.5	-0.0987	0			-19.5	0.0895	0			-19.5	-0.1204	0
-19.4	-0.0903	0			-19.4	0.0971	0			-19.4	-0.1266	0
-19.3	-0.0851	0			-19.3	0.0986	0			-19.3	-0.1255	0
-19.2	-0.0666	0			-19.2	0.100601	0			-19.2	-0.1144	0
-19.1	-0.0525001	0			-19.1	0.1041	0			-19.1	-0.1084	0
-19	-0.0582	0			-19	0.1045	0			-19	-0.106	0
-18.9	-0.0714	0			-18.9	0.0966	0			-18.9	-0.1064	0
-18.8	-0.0855	0			-18.8	0.0833	0			-18.8	-0.1018	0
-18.7	-0.0901998	0			-18.7	0.0725002	0			-18.7	-0.0910008	0
-18.6	-0.0993996	0			-18.6	0.0668999	0			-18.6	-0.0822	0
-18.5	-0.1005	0			-18.5	0.0728	0			-18.5	-0.0799	0
-18.4	-0.105	0			-18.4	0.0754	0			-18.4	-0.0731	0
-18.3	-0.1014	0			-18.3	0.0772	0			-18.3	-0.0678	0
-18.2	-0.0934992	0			-18.2	0.0685006	0			-18.2	-0.0671997	0
-18.1	-0.0970992	0			-18.1	0.0791002	0			-18.1	-0.0675995	0
-18	-0.0913	0			-18	0.0815	0			-18	-0.0677	0
-17.9	-0.0961	0			-17.9	0.0799	0			-17.9	-0.0771	0
-17.8	-0.0873	0			-17.8	0.0682	0			-17.8	-0.087	0
-17.7	-0.0857	0			-17.7	0.0675999	0			-17.7	-0.0959	0
-17.6	-0.0955995	0			-17.6	0.0765991	0			-17.6	-0.1006	0
-17.5	-0.1014	0			-17.5	0.0776	0			-17.5	-0.103	0
-17.4	-0.1006	0			-17.4	0.0859	0			-17.4	-0.1025	0
-17.3	-0.0904	0			-17.3	0.0885	0			-17.3	-0.101	0
-17.2	-0.0836999	0			-17.2	0.0929995	0			-17.2	-0.0940997	0
-17.1	-0.0777999	0			-17.1	0.0826008	0			-17.1	-0.0846997	0
-17	-0.0722	0			-17	0.0769	0			-17	-0.0816	0
-16.9	-0.0644	0			-16.9	0.0732	0			-16.9	-0.0742	0
-16.8	-0.0498	0			-16.8	0.0818	0			-16.8	-0.0754	0
-16.7	-0.0466989	0			-16.7	0.0874998	0			-16.7	-0.0760996	0
-16.6	-0.0512985	0			-16.6	0.0928998	0			-16.6	-0.0820995	0
-16.5	-0.0598	0			-16.5	0.1107	0			-16.5	-0.0854	0
-16.4	-0.0624	0			-16.4	0.1143	0			-16.4	-0.0885	0
-16.3	-0.0769	0			-16.3	0.1175	0			-16.3	-0.1052	0
-16.2	-0.0929987	0			-16.2	0.1203	0			-16.2	-0.1094	0
-16.1	-0.107999	0			-16.1	0.1091	0			-16.1	-0.1169	0
-16	-0.1216	0			-16	0.1076	0			-16	-0.1161	0
-15.9	-0.1231	0			-15.9	0.1058	0			-15.9	-0.12	0
-15.8	-0.0984	0			-15.8	0.0925	0			-15.8	-0.1256	0
-15.7	-0.0819998	0			-15.7	0.0806998	0			-15.7	-0.1212	0
-15.6	-0.0669995	0			-15.6	0.0696	0			-15.6	-0.1083	0
-15.5	-0.0573	0			-15.5	0.0689	0			-15.5	-0.1105	0
-15.4	-0.0492	0			-15.4	0.0875	0			-15.4	-0.1093	0
-15.3	-0.0522	0			-15.3	0.1053	0			-15.3	-0.119	0
-15.2	-0.0498994	0			-15.2	0.0984997	0			-15.2	-0.1218	0
-15.1	-0.068599	0			-15.1	0.117498	0			-15.1	-0.123899	0
-15	-0.0886	0			-15	0.1232	0			-15	-0.1285	0
-14.9	-0.1027	0			-14.9	0.1304	0			-14.9	-0.1298	0
-14.8	-0.1081	0			-14.8	0.1286	0			-14.8	-0.1344	0
-14.7	-0.1052	0			-14.7	0.1294	0			-14.7	-0.134099	0
-14.6	-0.1101	0			-14.6	0.1207	0			-14.6	-0.135699	0
-14.5	-0.1203	0			-14.5	0.1137	0			-14.5	-0.1354	0
-14.4	-0.1193	0			-14.4	0.1019	0			-14.4	-0.1318	0
-14.3	-0.115	0			-14.3	0.0924	0			-14.3	-0.1161	0
-14.2	-0.111999	0			-14.2	0.0860999	0			-14.2	-0.1107	0
-14.1	-0.106299	0			-14.1	0.0781999	0			-14.1	-0.1059	0
-14	-0.1203	0			-14	0.0768	0			-14	-0.0956	0
-13.9	-0.1218	0			-13.9	0.0768	0			-13.9	-0.0864	0
-13.8	-0.1242	0			-13.8	0.0773	0			-13.8	-0.0723	0
-13.7	-0.1292	0			-13.7	0.0718002	0			-13.7	-0.0682999	0
-13.6	-0.131	0			-13.6	0.0693999	0			-13.6	-0.0658996	0
-13.5	-0.1329	0			-13.5	0.0691	0			-13.5	-0.0651	0
-13.4	-0.1282	0			-13.4	0.0789	0			-13.4	-0.0557	0
-13.3	-0.1253	0			-13.3	0.0715	0			-13.3	-0.0508	0
-13.2	-0.1363	0			-13.2	0.0575002	0			-13.2	-0.0538999	0
-13.1	-0.1477	0			-13.1	0.0415997	0			-13.1	-0.0523001	0
-13	-0.1555	0			-13	0.0487	0			-13	-0.0503	0
-12.9	-0.1536	0			-12.9	0.0511	0			-12.9	-0.0584	0
-12.8	-0.1281	0			-12.8	0.0525	0			-12.8	-0.0604	0
-12.7	-0.1238	0			-12.7	0.0562999	0			-12.7	-0.0582996	0
-12.6	-0.1387	0			-12.6	0.0653997	0			-12.6	-0.0531998	0
-12.5	-0.1391	0			-12.5	0.0561	0			-12.5	-0.0475	0
-12.4	-0.1329	0			-12.4	0.054	0			-12.4	-0.0414	0
-12.3	-0.1203	0			-12.3	0.0577	0			-12.3	-0.0304	0
-12.2	-0.105501	0			-12.2	0.0547004	0			-12.2	-0.0173998	0
-12.1	-0.0981007	0			-12.1	0.0591999	0			-12.1	-0.0206996	0
-12	-0.1067	0			-12	0.054	0			-12	-0.0238	0
-11.9	-0.1123	0			-11.9	0.0534	0			-11.9	-0.024	0
-11.8	-0.1255	0			-11.8	0.0481	0			-11.8	-0.0245	0
-11.7	-0.150398	0			-11.7	0.0460001	0			-11.7	-0.0196001	0
-11.6	-0.161899	0			-11.6	0.0439998	0			-11.6	-0.0222	0
-11.5	-0.166	0			-11.5	0.048	0			-11.5	-0.0177	0
-11.4	-0.1694	0			-11.4	0.0463	0			-11.4	-0.0194	0
-11.3	-0.1703	0			-11.3	0.0418	0			-11.3	-0.0225	0
-11.2	-0.1721	0			-11.2	0.0371001	0			-11.2	-0.0276996	0
-11.1	-0.1645	0			-11.1	0.0357002	0			-11.1	-0.0267001	0
-11	-0.153	0			-11	0.0318	0			-11	-0.021	0
-10.9	-0.1524	0			-10.9	0.0308	0			-10.9	-0.0233	0
-10.8	-0.15	0			-10.8	0.0256	0			-10.8	-0.0274	0
-10.7	-0.1426	0			-10.7	0.0162004	0			-10.7	-0.0321996	0
-10.6	-0.1344	0			-10.6	0.0165003	0			-10.6	-0.0303998	0
-10.5	-0.1246	0			-10.5	0.0162	0			-10.5	-0.025	0
-10.4	-0.116	0			-10.4	0.0168	0			-10.4	-0.0226	0
-10.3	-0.1146	0			-10.3	0.0199	0			-10.3	-0.019	0
-10.2	-0.1144	0			-10.2	0.0168003	0			-10.2	-0.0199998	0
-10.1	-0.103	0			-10.1	0.0155003	0			-10.1	-0.0215995	0
-10	-0.1002	0			-10	0.0155	0			-10	-0.0164	0
-9.9	-0.0972	0			-9.9	0.021	0			-9.9	-0.0159	0
-9.8	-0.0964	0			-9.8	0.0243	0			-9.8	-0.0118	0
-9.7	-0.0920004	0			-9.7	0.0262001	0			-9.7	-0.00839999	0
-9.60001	-0.0775003	0			-9.60001	0.0317001	0			-9.60001	-0.00640009	0
-9.5	-0.0781	0			-9.5	0.0349	0			-9.5	-0.0059	0
-9.4	-0.0718	0			-9.4	0.0374	0			-9.4	-0.0026	0
-9.3	-0.0709	0			-9.3	0.0417	0			-9.3	-0.0001	0
-9.2	-0.0615	0			-9.2	0.0445006	0			-9.2	-0.00229982	0
-9.10001	-0.0558005	0			-9.10001	0.0540002	0			-9.10001	-0.00409982	0
-9	-0.0541	0			-9	0.0536	0			-9	-0.0014	0
-8.9	-0.0613	0			-8.9	0.0428	0			-8.9	0.0024	0
-8.8	-0.072	0			-8.8	0.0318	0			-8.8	0.0094	0
-8.7	-0.0836004	0			-8.7	0.0193002	0			-8.7	0.0145	0
-8.60001	-0.0985001	0			-8.60001	0.0174997	0			-8.60001	0.0112004	0
-8.5	-0.0817	0			-8.5	0.0197	0			-8.5	0.007	0
-8.4	-0.0652	0			-8.4	0.0233	0			-8.4	0.0118	0
-8.3	-0.0356	0			-8.3	0.0201	0			-8.3	0.0172	0
-8.2	-0.0320008	0			-8.2	0.0241001	0			-8.2	0.0187001	0
-8.10001	-0.0358004	0			-8.10001	0.0220001	0			-8.10001	0.0181001	0
-8	-0.0406	0			-8	0.0225	0			-8	0.0143	0
-7.9	-0.0544	0			-7.9	0.026	0			-7.9	0.0083	0
-7.8	-0.0568	0			-7.8	0.027	0			-7.8	0.0051	0
-7.7	-0.0619993	0			-7.7	0.0226003	0			-7.7	0.00479983	0
-7.60001	-0.0655996	0			-7.60001	0.0220999	0			-7.60001	0.00449998	0
-7.5	-0.065	0			-7.5	0.0204	0			-7.5	0.0064	0
-7.4	-0.0581	0			-7.4	0.0177	0			-7.4	0.0076	0
-7.3	-0.0532	0			-7.3	0.0214	0			-7.3	0.0097	0
-7.2	-0.0524	0			-7.2	0.0235001	0			-7.2	0.0140998	0
-7.10001	-0.0453006	0			-7.10001	0.0243	0			-7.10001	0.00720027	0
-7	-0.0445	0			-7	0.0225	0			-7	0.0058	0
-6.9	-0.0458	0			-6.9	0.0213	0			-6.9	0.005	0
-6.8	-0.0426	0			-6.8	0.0247	0			-6.8	0.0056	0
-6.7	-0.0443001	0			-6.7	0.0223002	0			-6.7	0.00430015	0
-6.60001	-0.0446	0			-6.60001	0.0206002	0			-6.60001	0.00380001	0
-6.5	-0.0447	0			-6.5	0.0182	0			-6.5	0.0043	0
-6.4	-0.0434	0			-6.4	0.0192	0			-6.4	0.0057	0
-6.3	-0.0407	0			-6.3	0.0143	0			-6.3	0.0024	0
-6.2	-0.0343004	0			-6.2	0.0114003	0			-6.2	0.00330008	0
-6.10001	-0.0342	0			-6.10001	0.0106003	0			-6.10001	0.00460023	0
-6	-0.0312	0			-6	0.0095	0			-6	0.0044	0
-5.9	-0.0237	0			-5.9	0.0029	0			-5.9	0.0078	0
-5.8	-0.0197	0			-5.8	-0.003	0			-5.8	0.0099	0
-5.7	-0.0138005	0			-5.7	-0.00609976	0			-5.7	0.0084001	0
-5.60001	-0.00910032	0			-5.60001	-0.00350006	0			-5.60001	0.00779997	0
-5.5	-0.0076	0			-5.5	-0.0033	0			-5.5	0.0098	0
-5.4	-0.0062	0			-5.4	-0.003	0			-5.4	0.0077	0
-5.3	-0.0001	0			-5.3	0.0018	0			-5.3	0.0078	0
-5.2	-0.00169993	0			-5.2	0.000900175	0			-5.2	0.00310032	0
-5.10001	-0.00169993	0			-5.10001	0.000700145	0			-5.10001	0.000300237	0
-5	-0.0001	0			-5	0	0			-5	0.0004	0
-4.9	0.0043	0			-4.9	-0.0005	0			-4.9	-0.0023	0
-4.8	0.005	0			-4.8	-0.0025	0			-4.8	-0.0062	0
-4.7	0.00590001	0			-4.7	-0.00159982	0			-4.7	-0.00519987	0
-4.60001	0.0112998	0			-4.60001	0.000200214	0			-4.60001	-0.00479989	0
-4.5	0.0139	0			-4.5	-0.0017	0			-4.5	-0.0088	0
-4.4	0.0166	0			-4.4	-0.0029	0			-4.4	-0.0106	0
-4.3	0.0205	0			-4.3	-0.0081	0			-4.3	-0.0084	0
-4.2	0.0252997	0			-4.2	-0.00919993	0			-4.2	-0.00979996	0
-4.10001	0.0277997	0			-4.10001	-0.00240017	0			-4.10001	-0.00919991	0
-4	0.0272	0			-4	-0.002	0			-4	-0.0147	0
-3.9	0.0338	0			-3.9	-0.0037	0			-3.9	-0.0151	0
-3.8	0.0376	0			-3.8	-0.0051	0			-3.8	-0.0167	0
-3.7	0.0317003	0			-3.7	-0.00330014	0			-3.7	-0.0154	0
-3.60001	0.0231004	0			-3.60001	-0.00229991	0			-3.60001	-0.0101998	0
-3.5	0.0206	0			-3.5	-0.0097	0			-3.5	-0.0108	0
-3.4	0.0309	0			-3.4	-0.0063	0			-3.4	-0.0149	0
-3.3	0.0296	0			-3.3	0.0032	0			-3.3	-0.0093	0
-3.2	0.0345	0			-3.2	0.00909959	0			-3.2	-0.00490047	0
-3.10001	0.0375998	0			-3.10001	0.0151995	0			-3.10001	-0.00830016	0
-3	0.032	0			-3	0.0164	0			-3	-0.0177	0
-2.9	0.035	0			-2.9	0.0106	0			-2.9	-0.0166	0
-2.8	0.0253	0			-2.8	0.0157	0			-2.8	-0.008	0
-2.7	0.0172005	0			-2.7	0.00820068	0			-2.7	0.00329996	0
-2.60001	0.0189003	0			-2.60001	0.00760004	0			-2.60001	0.00320055	0
-2.5	0.0214	0			-2.5	0.0042	0			-2.5	0.0055	0
-2.4	0.0152	0			-2.4	-0.0001	0			-2.4	0.0041	0
-2.3	0.0127	0			-2.3	-0.0037	0			-2.3	0.0077	0
-2.2	0.0137	0			-2.2	-0.00889981	0			-2.2	0.00689998	0
-2.10001	0.0141	0			-2.10001	-0.00420008	0			-2.10001	0.0129995	0
-2	0.021	0			-2	-0.0126	0			-2	0.0093	0
-1.9	0.0271	0			-1.9	-0.0097	0			-1.9	0.0092	0
-1.8	0.0172	0			-1.8	-0.0087	0			-1.8	-0.0023	0
-1.7	0.0116002	0			-1.7	-0.00320026	0			-1.7	0.00459961	0
-1.60001	0.0102005	0			-1.60001	-0.0021003	0			-1.60001	0.0035001	0
-1.5	0.0128	0			-1.5	-0.0047	0			-1.5	-0.0071	0
-1.4	0.0069	0			-1.4	0.0005	0			-1.4	-0.0118	0
-1.3	0.0069	0			-1.3	0.00510015	0			-1.3	-0.0071	0
-1.2	0.0128	0			-1.2	0.0005	0			-1.2	0.0009	0
-1.10001	0.0159	0			-1.10001	-0.0047	0			-1.10001	0.0025	0
-1	0.0159	0			-1	-0.0085	0			-1	0.0101	0
-0.900002	0.0134	0			-0.900002	-0.0107	0			-0.900002	0.0131	0
-0.800003	0.0128	0			-0.800003	-0.0125	0			-0.800003	0.0333	0
-0.700005	0.0069	0			-0.700005	-0.0166	0			-0.700005	0.042	0
-0.600006	0.0068	0			-0.600006	-0.0171	0			-0.600006	0.042	0
-0.5	0.00679984	0			-0.5	-0.0171	0			-0.5	0.0333	0
-0.400002	0.0047	0			-0.400002	-0.0216	0			-0.400002	0.0209138	0
-0.300003	0.0044	0			-0.300003	-0.0302	0			-0.300003	0.0131	0
-0.200005	0.00229955	0			-0.200005	-0.0319987	0			-0.200005	0.0101	0
-0.100006	-0.0028	0			-0.100006	-0.0372995	0			-0.100006	0.0025	0
0	-0.00339955	0			0	-0.0376	0			0	0.0009	0
0.0999985	-0.0043	0			0.0999985	-0.0376	0			0.0999985	0.0009	0
0.199997	-0.0043	0.000628407			0.199997	-0.0376	6.83e-09			0.199997	0.0009	9.4e-05
0.299995	-0.0043	0.00125677			0.299995	-0.0376	1.37e-08			0.299995	0.0009	0.000187981
0.399994	-0.0146992	0.00188508			0.399994	-0.0376	2.05e-08			0.399994	0.0025	0.000281963
0.5	-0.0211	0.00251339			0.5	-0.0376	2.73e-08			0.5	0.00759999	0.000375944
0.599998	-0.0286	0.0031416			0.599998	-0.0502	3.41e-08			0.599998	0.00759999	0.000469912
0.699997	-0.0322	0.00376976			0.699997	-0.0502	4.09e-08			0.699997	0.00759999	0.000563874
0.799995	-0.0332	0.00439788			0.799995	-0.0502	4.78e-08			0.799995	0.00759999	0.000657829
0.899994	-0.0351998	0.00502595			0.899994	-0.0506	5.46e-08			0.899994	0.00759999	0.000751777
1	-0.0473991	0.00565401			1	-0.0506	6.14e-08			1	0.00659999	0.000845726
1.1	-0.0497	0.00628198			1.1	-0.0577	6.82e-08			1.1	-0.000300312	0.000939662
1.2	-0.0509	0.0069099			1.2	-0.0609981	7.51e-08			1.2	-0.00920001	0.00103359
1.3	-0.0648	0.00753778			1.3	-0.0685	8.19e-08			1.3	-0.0352955	0.00112751
1.39999	-0.0671	0.0081656			1.39999	-0.0609981	8.87e-08			1.39999	-0.0693	0.00122143
1.5	-0.0732	0.00879343			1.5	-0.0609981	9.55e-08			1.5	-0.0716997	0.00131535
1.6	-0.0879997	0.00942115			1.6	-0.0609981	1.02e-07			1.6	-0.0693	0.00140925
1.7	-0.0885	0.0100488			1.7	-0.0577	1.09e-07			1.7	-0.00920001	0.00150315
1.8	-0.0898951	0.0106765			1.8	-0.0502	1.16e-07			1.8	-0.000300312	0.00159703
1.89999	-0.102194	0.011304			1.89999	-0.0423	1.23e-07			1.89999	0.00659999	0.00169092
2	-0.0898951	0.0119316			2	-0.0359	1.3e-07			2	0.00759999	0.0017848
2.1	-0.0885	0.0125591			2.1	-0.0353992	1.36e-07			2.1	0.00879989	0.00187867
2.2	-0.0885	0.0131865			2.2	-0.0353992	1.43e-07			2.2	0.00880001	0.00197254
2.3	-0.0898951	0.0138139			2.3	-0.0423	1.5e-07			2.3	0.00880001	0.00206639
2.39999	-0.1266	0.0144413			2.39999	-0.0423	1.57e-07			2.39999	0.00879989	0.00216025
2.5	-0.1266	0.0150686			2.5	-0.0423	1.64e-07			2.5	0.00659999	0.0022541
2.6	-0.1367	0.0156959			2.6	-0.0209	1.71e-07			2.6	0.0121	0.00234794
2.7	-0.1385	0.016323			2.7	-0.0269	1.77e-07			2.7	0.0122	0.00244177
2.8	-0.135299	0.0169502			2.8	0.0147975	1.84e-07			2.8	-0.000797478	0.00253559
2.89999	-0.142398	0.0175773			2.89999	0.0391	1.91e-07			2.89999	0.0333992	0.00262941
3	-0.1629	0.0182044			3	0.0207	1.98e-07			3	0.0299	0.00272323
3.1	-0.1508	0.0188314			3.1	-0.0443	2.05e-07			3.1	0.0187	0.00281703
3.2	-0.1509	0.0194583			3.2	-0.0584	2.11e-07			3.2	0.0369	0.00291084
3.3	-0.162997	0.0200852			3.3	-0.0875982	2.18e-07			3.3	0.0560007	0.00300463
3.39999	-0.222896	0.0207121			3.39999	-0.0601023	2.25e-07			3.39999	0.0868003	0.00309841
3.5	-0.187	0.0213389			3.5	-0.0504	2.32e-07			3.5	0.046	0.0031922
3.6	-0.1975	0.0219657			3.6	-0.0474	2.39e-07			3.6	0.0699	0.00328597
3.7	-0.1828	0.0225924			3.7	-0.0195	2.46e-07			3.7	0.046	0.00337974
3.8	-0.1666	0.0232191			3.8	-0.0490985	2.52e-07			3.8	0.0752998	0.0034735
3.89999	-0.189198	0.0238457			3.89999	-0.0219005	2.59e-07			3.89999	0.0712017	0.00356725
4	-0.1714	0.0244723			4	-0.0385	2.66e-07			4	0.0713	0.00366101
4.1	-0.1714	0.0250988			4.1	-0.0198	2.73e-07			4.1	0.0651	0.00375475
4.2	-0.1643	0.0257253			4.2	-0.048	2.8e-07			4.2	0.0607	0.00384848
4.3	-0.153199	0.0263517			4.3	-0.0367999	2.86e-07			4.3	0.0676013	0.00394221
4.39999	-0.1351	0.0269781			4.39999	-0.0283007	2.93e-07			4.39999	0.0508023	0.00403593
4.5	-0.151	0.0276044			4.5	-0.0482	3e-07			4.5	0.0534	0.00412965
4.6	-0.142	0.0282307			4.6	-0.0307	3.07e-07			4.6	0.0321	0.00422336
4.7	-0.1548	0.0288569			4.7	-0.0368	3.14e-07			4.7	0.0308	0.00431706
4.8	-0.156299	0.0294831			4.8	-0.0556997	3.2e-07			4.8	0.0319014	0.00441076
4.89999	-0.144699	0.0301092			4.89999	-0.0341	3.27e-07			4.89999	0.0309021	0.00450445
5	-0.1538	0.0307353			5	-0.0184	3.34e-07			5	0.0354	0.00459814
5.1	-0.1566	0.0313614			5.1	-0.022	3.41e-07			5.1	0.0232	0.00469181
5.2	-0.1614	0.0319874			5.2	-0.0102	3.48e-07			5.2	0.0388001	0.00478548
5.3	-0.187498	0.0326133			5.3	-0.0408982	3.55e-07			5.3	0.0384014	0.00487914
5.39999	-0.1824	0.0332392			5.39999	-0.0646979	3.61e-07			5.39999	0.044601	0.0049728
5.5	-0.1907	0.0338651			5.5	-0.0598	3.68e-07			5.5	0.0251001	0.00506646
5.6	-0.1921	0.0344908			5.6	-0.0498	3.75e-07			5.6	0.0261	0.0051601
5.7	-0.196	0.0351166			5.7	-0.0411	3.82e-07			5.7	0.0214	0.00525374
5.8	-0.1802	0.0357423			5.8	-0.0595985	3.89e-07			5.8	0.0219013	0.00534737
5.89999	-0.1703	0.0363679			5.89999	-0.0487007	3.95e-07			5.89999	0.0187012	0.00544099
6	-0.1612	0.0369936			6	-0.0653	4.02e-07			6	0.0112	0.00553462
6.1	-0.1621	0.0376191			6.1	-0.0786001	4.09e-07			6.1	0.0144	0.00562823
6.2	-0.1519	0.0382446			6.2	-0.0779	4.16e-07			6.2	0.0144001	0.00572183
6.3	-0.142699	0.0388701			6.3	-0.0626001	4.23e-07			6.3	0.0304006	0.00581543
6.39999	-0.143699	0.0394955			6.39999	-0.0724997	4.29e-07			6.39999	0.0258018	0.00590902
6.5	-0.1453	0.0401209			6.5	-0.0725	4.36e-07			6.5	0.0216	0.00600261
6.6	-0.1446	0.0407462			6.6	-0.0571001	4.43e-07			6.6	0.016	0.00609619
6.7	-0.1392	0.0413714			6.7	-0.0468	4.5e-07			6.7	0.0154	0.00618976
6.8	-0.132799	0.0419966			6.8	-0.0267004	4.57e-07			6.8	0.0103015	0.00628333
6.89999	-0.132199	0.0426218			6.89999	-0.0371989	4.63e-07			6.89999	0.00470152	0.00637689
7	-0.1316	0.0432469			7	-0.0318	4.7e-07			7	-0.00579996	0.00647045
7.1	-0.1329	0.043872			7.1	-0.0308	4.77e-07			7.1	-0.00969996	0.00656399
7.2	-0.1306	0.044497			7.2	-0.052	4.84e-07			7.2	-0.0142001	0.00665753
7.3	-0.129999	0.045122			7.3	-0.0444002	4.91e-07			7.3	-0.0109988	0.00675107
7.39999	-0.129099	0.0457469			7.39999	-0.056699	4.97e-07			7.39999	-0.0151986	0.00684459
7.5	-0.1308	0.0463718			7.5	-0.0628	5.04e-07			7.5	-0.0167	0.00693812
7.6	-0.1297	0.0469966			7.6	-0.0583	5.11e-07			7.6	-0.0152	0.00703163
7.7	-0.127	0.0476214			7.7	-0.0739	5.18e-07			7.7	-0.0182001	0.00712514
7.8	-0.126799	0.0482461			7.8	-0.0720996	5.25e-07			7.8	-0.0175989	0.00721864
7.89999	-0.128799	0.0488708			7.89999	-0.0783994	5.31e-07			7.89999	-0.0127988	0.00731214
8	-0.1371	0.0494955			8	-0.0826	5.38e-07			8	-0.0162	0.00740563
8.1	-0.1369	0.05012			8.1	-0.0801999	5.45e-07			8.1	-0.0118	0.00749911
8.2	-0.135	0.0507446			8.2	-0.0765	5.52e-07			8.2	-0.0108001	0.00759259
8.3	-0.128399	0.0513691			8.3	-0.0743997	5.59e-07			8.3	-0.00659929	0.00768606
8.39999	-0.125899	0.0519935			8.39999	-0.0712996	5.65e-07			8.39999	-0.00449905	0.00777952
8.5	-0.1298	0.0526179			8.5	-0.0774	5.72e-07			8.5	-0.00220002	0.00787298
8.6	-0.1284	0.0532423			8.6	-0.0819	5.79e-07			8.6	-0.00249995	0.00796643
8.7	-0.1316	0.0538665			8.7	-0.0854	5.86e-07			8.7	-0.00280004	0.00805987
8.8	-0.136299	0.0544908			8.8	-0.0819999	5.93e-07			8.8	-0.00349879	0.00815331
8.89999	-0.139899	0.055115			8.89999	-0.0770998	5.99e-07			8.89999	-0.00789855	0.00824674
9	-0.1402	0.0557392			9	-0.0729	6.06e-07			9	-0.0122001	0.00834017
9.1	-0.1381	0.0563633			9.1	-0.0722	6.13e-07			9.1	-0.0130001	0.00843359
9.2	-0.1295	0.0569873			9.2	-0.0713	6.2e-07			9.2	-0.0144999	0.008527
9.3	-0.125899	0.0576113			9.3	-0.0676998	6.27e-07			9.3	-0.0123989	0.0086204
9.39999	-0.119199	0.0582353			9.39999	-0.0653998	6.33e-07			9.39999	-0.0109989	0.0087138
9.5	-0.116	0.0588592			9.5	-0.0668	6.4e-07			9.5	-0.0148999	0.0088072
9.6	-0.1112	0.0594831			9.6	-0.0679001	6.47e-07			9.6	-0.0138999	0.00890058
9.7	-0.1061	0.0601069			9.7	-0.0711	6.54e-07			9.7	-0.0142	0.00899396
9.8	-0.0996993	0.0607306			9.8	-0.0720994	6.61e-07			9.8	-0.0129991	0.00908733
9.89999	-0.095499	0.0613543			9.89999	-0.0707996	6.67e-07			9.89999	-0.012799	0.00918069
10	-0.0969	0.061978			10	-0.073	6.74e-07			10	-0.013	0.00927406
10.1	-0.0934	0.0626017			10.1	-0.0734	6.81e-07			10.1	-0.0138999	0.00936741
10.2	-0.0867	0.0632252			10.2	-0.0744	6.88e-07			10.2	-0.0206001	0.00946076
10.3	-0.0863989	0.0638487			10.3	-0.0741992	6.95e-07			10.3	-0.0127997	0.0095541
10.4	-0.0841993	0.0644722			10.4	-0.0693994	7.01e-07			10.4	-0.0123991	0.00964743
10.5	-0.0834	0.0650957			10.5	-0.071	7.08e-07			10.5	-0.00960011	0.00974076
10.6	-0.0825	0.065719			10.6	-0.0721	7.15e-07			10.6	0.00259995	0.00983408
10.7	-0.0823	0.0663424			10.7	-0.0712001	7.22e-07			10.7	0.0123999	0.0099274
10.8	-0.0772992	0.0669656			10.8	-0.0700995	7.29e-07			10.8	0.0142009	0.0100207
10.9	-0.0719993	0.0675889			10.9	-0.0664999	7.35e-07			10.9	0.0121011	0.010114
11	-0.0720001	0.0682121			11	-0.0654	7.42e-07			11	0.0123	0.0102073
11.1	-0.0735	0.0688352			11.1	-0.0672001	7.49e-07			11.1	0.0173	0.0103006
11.2	-0.0722	0.0694583			11.2	-0.069	7.56e-07			11.2	0.0223	0.0103939
11.3	-0.0680993	0.0700813			11.3	-0.0651996	7.63e-07			11.3	0.0207009	0.0104871
11.4	-0.0694989	0.0707043			11.4	-0.0694993	7.69e-07			11.4	0.0147012	0.0105804
11.5	-0.0711	0.0713273			11.5	-0.0721	7.76e-07			11.5	0.0111999	0.0106737
11.6	-0.074	0.0719502			11.6	-0.0757	7.83e-07			11.6	0.0108001	0.0107669
11.7	-0.0699001	0.072573			11.7	-0.0732	7.9e-07			11.7	0.0101	0.0108602
11.8	-0.0704991	0.0731958			11.8	-0.0759993	7.96e-07			11.8	0.0109005	0.0109534
11.9	-0.0697993	0.0738186			11.9	-0.0817993	8.03e-07			11.9	0.00130098	0.0110467
12	-0.0639	0.0744413			12	-0.0819	8.1e-07			12	-0.00150006	0.0111399
12.1	-0.0643	0.075064			12.1	-0.0804999	8.17e-07			12.1	-0.00369993	0.0112331
12.2	-0.0658	0.0756866			12.2	-0.0816	8.24e-07			12.2	-0.00389993	0.0113263
12.3	-0.065199	0.0763091			12.3	-0.0859993	8.3e-07			12.3	-0.0072991	0.0114196
12.4	-0.0630993	0.0769316			12.4	-0.0853994	8.37e-07			12.4	-0.00389923	0.0115128
12.5	-0.0568	0.0775541			12.5	-0.0876	8.44e-07			12.5	-0.00569997	0.011606
12.6	-0.0514	0.0781765			12.6	-0.0844	8.51e-07			12.6	-0.00559993	0.0116992
12.7	-0.0467	0.0787989			12.7	-0.0842	8.58e-07			12.7	-0.00410003	0.0117923
12.8	-0.0353997	0.0794212			12.8	-0.0851993	8.64e-07			12.8	-0.00709926	0.0118855
12.9	-0.037799	0.0800434			12.9	-0.0890992	8.71e-07			12.9	-0.00949937	0.0119787
13	-0.0398	0.0806657			13	-0.0939	8.78e-07			13	-0.00890001	0.0120719
13.1	-0.043	0.0812879			13.1	-0.0975	8.85e-07			13.1	-0.0106	0.012165
13.2	-0.0429	0.08191			13.2	-0.1018	8.92e-07			13.2	-0.0117999	0.0122582
13.3	-0.0430993	0.0825321			13.3	-0.100599	8.98e-07			13.3	-0.0139993	0.0123513
13.4	-0.0406992	0.0831541			13.4	-0.0954997	9.05e-07			13.4	-0.0179989	0.0124444
13.5	-0.0342	0.0837761			13.5	-0.093	9.12e-07			13.5	-0.0158	0.0125376
13.6	-0.0346001	0.084398			13.6	-0.0841	9.19e-07			13.6	-0.0145	0.0126307
13.7	-0.0341999	0.0850199			13.7	-0.0827	9.25e-07			13.7	-0.0190001	0.0127238
13.8	-0.0315997	0.0856417			13.8	-0.0788997	9.32e-07			13.8	-0.0179992	0.0128169
13.9	-0.0290992	0.0862635			13.9	-0.0798995	9.39e-07			13.9	-0.0202993	0.0129101
14	-0.0299	0.0868853			14	-0.0825	9.46e-07			14	-0.0195999	0.0130032
14.1	-0.0301	0.087507			14.1	-0.0837	9.53e-07			14.1	-0.0219	0.0130963
14.2	-0.0346	0.0881286			14.2	-0.0841	9.59e-07			14.2	-0.0254	0.0131893
14.3	-0.0360992	0.0887502			14.3	-0.0839994	9.66e-07			14.3	-0.0290993	0.0132824
14.4	-0.0388994	0.0893717			14.4	-0.0872993	9.73e-07			14.4	-0.0280994	0.0133755
14.5	-0.0389	0.0899933			14.5	-0.0915	9.8e-07			14.5	-0.0252999	0.0134686
14.6	-0.0378	0.0906147			14.6	-0.091	9.86e-07			14.6	-0.0237	0.0135616
14.7	-0.0368	0.0912361			14.7	-0.0887	9.93e-07			14.7	-0.0262001	0.0136547
14.8	-0.0394994	0.0918575			14.8	-0.0870995	1e-06			14.8	-0.0236994	0.0137477
14.9	-0.0388996	0.0924788			14.9	-0.0897993	1.01e-06			14.9	-0.0219995	0.0138408
15	-0.0366	0.0931001			15	-0.0952	1.01e-06			15	-0.0212	0.0139338
15.1	-0.038	0.0937213			15.1	-0.0952	1.02e-06			15.1	-0.0275999	0.0140269
15.2	-0.041	0.0943424			15.2	-0.0947999	1.03e-06			15.2	-0.0333001	0.0141199
15.3	-0.0401996	0.0949635			15.3	-0.0955994	1.03e-06			15.3	-0.0313995	0.0142129
15.4	-0.0379994	0.0955846			15.4	-0.0970992	1.04e-06			15.4	-0.0343993	0.0143059
15.5	-0.0389	0.0962056			15.5	-0.0942	1.05e-06			15.5	-0.0276001	0.0143989
15.6	-0.0389001	0.0968266			15.6	-0.092	1.05e-06			15.6	-0.0215999	0.0144919
15.7	-0.0435	0.0974475			15.7	-0.0876	1.06e-06			15.7	-0.024	0.0145849
15.8	-0.0398995	0.0980684			15.8	-0.0876996	1.07e-06			15.8	-0.0222995	0.0146779
15.9	-0.0432992	0.0986892			15.9	-0.0867996	1.07e-06			15.9	-0.0221994	0.0147709
16	-0.0409999	0.09931			16	-0.0879	1.08e-06			16	-0.0187001	0.0148638
16.1	-0.0382999	0.0999307			16.1	-0.0887	1.09e-06			16.1	-0.0215	0.0149568
16.2	-0.0400999	0.100551			16.2	-0.0948	1.09e-06			16.2	-0.0201001	0.0150498
16.3	-0.0372997	0.101172			16.3	-0.0924997	1.1e-06			16.3	-0.0183995	0.0151427
16.4	-0.0335996	0.101793			16.4	-0.0896998	1.11e-06			16.4	-0.0179997	0.0152357
16.5	-0.0321999	0.102413			16.5	-0.0926001	1.12e-06			16.5	-0.0163001	0.0153286
16.6	-0.0308	0.103034			16.6	-0.0920999	1.12e-06			16.6	-0.0135999	0.0154215
16.7	-0.0374999	0.103654			16.7	-0.0912	1.13e-06			16.7	-0.0106	0.0155145
16.8	-0.0399993	0.104274			16.8	-0.0929996	1.14e-06			16.8	-0.00979949	0.0156074
16.9	-0.0384995	0.104895			16.9	-0.0937995	1.14e-06			16.9	-0.00869965	0.0157003
17	-0.0406001	0.105515			17	-0.0956	1.15e-06			17	-0.0121001	0.0157932
17.1	-0.0438999	0.106135			17.1	-0.0913	1.16e-06			17.1	-0.00780004	0.0158861
17.2	-0.0420001	0.106756			17.2	-0.0897	1.16e-06			17.2	-0.0107	0.015979
17.3	-0.0402995	0.107376			17.3	-0.0882997	1.17e-06			17.3	-0.0171993	0.0160719
17.4	-0.0379996	0.107996			17.4	-0.0881995	1.18e-06			17.4	-0.0197995	0.0161648
17.5	-0.0382001	0.108616			17.5	-0.0845	1.18e-06			17.5	-0.0195999	0.0162577
17.6	-0.0428	0.109236			17.6	-0.083	1.19e-06			17.6	-0.0226999	0.0163505
17.7	-0.0414001	0.109856			17.7	-0.0819	1.2e-06			17.7	-0.0260001	0.0164434
17.8	-0.0503993	0.110476			17.8	-0.0836996	1.2e-06			17.8	-0.0279994	0.0165363
17.9	-0.0557995	0.111096			17.9	-0.0830997	1.21e-06			17.9	-0.0291996	0.0166291
18	-0.0594999	0.111716			18	-0.0837	1.22e-06			18	-0.0326	0.016722
18.1	-0.0605999	0.112335			18.1	-0.0851	1.22e-06			18.1	-0.0308	0.0168148
18.2	-0.0659001	0.112955			18.2	-0.0904	1.23e-06			18.2	-0.033	0.0169076
18.3	-0.0607997	0.113575			18.3	-0.0947995	1.24e-06			18.3	-0.0352992	0.0170004
18.4	-0.0611995	0.114194			18.4	-0.0930996	1.24e-06			18.4	-0.0349998	0.0170933
18.5	-0.0652	0.114814			18.5	-0.0972	1.25e-06			18.5	-0.0371999	0.0171861
18.6	-0.0603999	0.115433			18.6	-0.0989999	1.26e-06			18.6	-0.0379001	0.0172789
18.7	-0.0640001	0.116053			18.7	-0.1011	1.26e-06			18.7	-0.0367999	0.0173717
18.8	-0.0630994	0.116672			18.8	-0.1036	1.27e-06			18.8	-0.0349995	0.0174645
18.9	-0.0672994	0.117292			18.9	-0.1018	1.28e-06			18.9	-0.0351997	0.0175573
19	-0.067	0.117911			19	-0.0976001	1.28e-06			19	-0.0341001	0.01765
19.1	-0.0729001	0.11853			19.1	-0.0955	1.29e-06			19.1	-0.0331999	0.0177428
19.2	-0.0720999	0.11915			19.2	-0.0916	1.3e-06			19.2	-0.0325	0.0178356
19.3	-0.0741995	0.119769			19.3	-0.0911996	1.3e-06			19.3	-0.0338997	0.0179283
19.4	-0.0780997	0.120388			19.4	-0.0934995	1.31e-06			19.4	-0.0369996	0.0180211
19.5	-0.0794	0.121007			19.5	-0.0987001	1.32e-06			19.5	-0.0364	0.0181138
19.6	-0.0836999	0.121626			19.6	-0.0994999	1.33e-06			19.6	-0.0348999	0.0182066
19.7	-0.0840001	0.122245			19.7	-0.1045	1.33e-06			19.7	-0.0347	0.0182993
19.8	-0.0875994	0.122864			19.8	-0.1014	1.34e-06			19.8	-0.0308995	0.018392
19.9	-0.0896996	0.123483			19.9	-0.1013	1.35e-06			19.9	-0.0355995	0.0184848
20	-0.0888001	0.124102			20	-0.1013	1.35e-06			20	-0.0317001	0.0185775
20.1	-0.0879	0.124721			20.1	-0.1014	1.36e-06			20.1	-0.033	0.0186702
20.2	-0.0854	0.125339			20.2	-0.1015	1.37e-06			20.2	-0.0374	0.0187629
20.3	-0.0815996	0.125958			20.3	-0.1012	1.37e-06			20.3	-0.0371998	0.0188556
20.4	-0.0815996	0.126577			20.4	-0.1003	1.38e-06			20.4	-0.0377994	0.0189483
20.5	-0.0757001	0.127195			20.5	-0.0995001	1.39e-06			20.5	-0.0348001	0.019041
20.6	-0.0723	0.127814			20.6	-0.0996	1.39e-06			20.6	-0.0321999	0.0191336
20.7	-0.0682001	0.128432			20.7	-0.0999001	1.4e-06			20.7	-0.0366	0.0192263
20.8	-0.0684996	0.129051			20.8	-0.0982998	1.41e-06			20.8	-0.0393998	0.019319
20.9	-0.0704997	0.129669			20.9	-0.100599	1.41e-06			20.9	-0.0344997	0.0194116
21	-0.0736999	0.130288			21	-0.1022	1.42e-06			21	-0.0343999	0.0195043
21.1	-0.0702	0.130906			21.1	-0.1024	1.43e-06			21.1	-0.0344999	0.0195969
21.2	-0.0702001	0.131524			21.2	-0.1032	1.43e-06			21.2	-0.0302999	0.0196896
21.3	-0.0713999	0.132143			21.3	-0.0968	1.44e-06			21.3	-0.0268001	0.0197822
21.4	-0.0797995	0.132761			21.4	-0.0950997	1.45e-06			21.4	-0.0333996	0.0198748
21.5	-0.0816999	0.133379			21.5	-0.0911	1.45e-06			21.5	-0.0338001	0.0199675
21.6	-0.0799	0.133997			21.6	-0.0909001	1.46e-06			21.6	-0.0363999	0.0200601
21.7	-0.0789999	0.134615			21.7	-0.0925001	1.47e-06			21.7	-0.0372	0.0201527
21.8	-0.0786998	0.135233			21.8	-0.0918998	1.47e-06			21.8	-0.0355998	0.0202453
21.9	-0.0791997	0.135851			21.9	-0.0892999	1.48e-06			21.9	-0.0376997	0.0203379
22	-0.0749	0.136469			22	-0.0904	1.49e-06			22	-0.0394999	0.0204305
22.1	-0.0718	0.137087			22.1	-0.0876001	1.49e-06			22.1	-0.0385001	0.020523
22.2	-0.0754	0.137705			22.2	-0.0867001	1.5e-06			22.2	-0.0414	0.0206156
22.3	-0.0715997	0.138322			22.3	-0.0834998	1.51e-06			22.3	-0.0422997	0.0207082
22.4	-0.0702997	0.13894			22.4	-0.0870994	1.51e-06			22.4	-0.0431996	0.0208007
22.5	-0.0721999	0.139558			22.5	-0.0925001	1.52e-06			22.5	-0.0439999	0.0208933
22.6	-0.07	0.140175			22.6	-0.0921	1.53e-06			22.6	-0.0421999	0.0209859
22.7	-0.0691999	0.140793			22.7	-0.0901	1.53e-06			22.7	-0.0418001	0.0210784
22.8	-0.0692998	0.14141			22.8	-0.0919996	1.54e-06			22.8	-0.0442998	0.0211709
22.9	-0.0695999	0.142028			22.9	-0.0940998	1.55e-06			22.9	-0.0462997	0.0212635
23	-0.0681	0.142645			23	-0.0917999	1.55e-06			23	-0.0447	0.021356
23.1	-0.0718001	0.143263			23.1	-0.0928999	1.56e-06			23.1	-0.0466	0.0214485
23.2	-0.0688	0.14388			23.2	-0.0953999	1.57e-06			23.2	-0.0443	0.021541
23.3	-0.0651999	0.144497			23.3	-0.0979997	1.58e-06			23.3	-0.0442996	0.0216335
23.4	-0.0579	0.145114			23.4	-0.100599	1.58e-06			23.4	-0.0430998	0.021726
23.5	-0.0557999	0.145732			23.5	-0.1035	1.59e-06			23.5	-0.0431	0.0218185
23.6	-0.0501001	0.146349			23.6	-0.1046	1.6e-06			23.6	-0.0410001	0.021911
23.7	-0.0505	0.146966			23.7	-0.1041	1.6e-06			23.7	-0.0468	0.0220035
23.8	-0.0500997	0.147583			23.8	-0.1027	1.61e-06			23.8	-0.0488995	0.0220959
23.9	-0.0541998	0.1482			23.9	-0.1005	1.62e-06			23.9	-0.046	0.0221884
24	-0.0566999	0.148817			24	-0.1012	1.62e-06			24	-0.0488	0.0222809
24.1	-0.0542	0.149434			24.1	-0.1014	1.63e-06			24.1	-0.0456999	0.0223733
24.2	-0.0535	0.150051			24.2	-0.1026	1.64e-06			24.2	-0.0461	0.0224658
24.3	-0.0518999	0.150667			24.3	-0.0985	1.64e-06			24.3	-0.0407001	0.0225582
24.4	-0.0496998	0.151284			24.4	-0.0952999	1.65e-06			24.4	-0.0374	0.0226506
24.5	-0.0436	0.151901			24.5	-0.0924999	1.66e-06			24.5	-0.0363001	0.0227431
24.6	-0.0405999	0.152518			24.6	-0.0884	1.66e-06			24.6	-0.0317	0.0228355
24.7	-0.0350001	0.153134			24.7	-0.0845	1.67e-06			24.7	-0.032	0.0229279
24.8	-0.0333999	0.153751			24.8	-0.0858996	1.68e-06			24.8	-0.0342998	0.0230203
24.9	-0.0382996	0.154367			24.9	-0.0862997	1.68e-06			24.9	-0.0347998	0.0231127
25	-0.0410001	0.154984			25	-0.0824001	1.69e-06			25	-0.0345	0.0232051
25.1	-0.0417001	0.1556			25.1	-0.08	1.7e-06			25.1	-0.0309	0.0232975
25.2	-0.0354	0.156217			25.2	-0.0858001	1.7e-06			25.2	-0.0324999	0.0233899
25.3	-0.0309998	0.156833			25.3	-0.0914995	1.71e-06			25.3	-0.0317998	0.0234823
25.4	-0.0265	0.157449			25.4	-0.0909999	1.72e-06			25.4	-0.0311999	0.0235746
25.5	-0.0239001	0.158065			25.5	-0.0914	1.72e-06			25.5	-0.0376999	0.023667
25.6	-0.019	0.158682			25.6	-0.0908001	1.73e-06			25.6	-0.0408001	0.0237593
25.7	-0.0193001	0.159298			25.7	-0.0918001	1.74e-06			25.7	-0.0429	0.0238517
25.8	-0.0157998	0.159914			25.8	-0.0908999	1.74e-06			25.8	-0.0397	0.023944
25.9	-0.0132	0.16053			25.9	-0.0946997	1.75e-06			25.9	-0.039	0.0240364
26	-0.0151999	0.161146			26	-0.0967001	1.76e-06			26	-0.0342001	0.0241287
26.1	-0.0175001	0.161762			26.1	-0.0964	1.76e-06			26.1	-0.0297	0.024221
26.2	-0.0175	0.162378			26.2	-0.0961	1.77e-06			26.2	-0.0290001	0.0243134
26.3	-0.0169999	0.162993			26.3	-0.0954998	1.78e-06			26.3	-0.0285004	0.0244057
26.4	-0.0107	0.163609			26.4	-0.0945996	1.78e-06			26.4	-0.0280001	0.024498
26.5	-0.0115999	0.164225			26.5	-0.0929	1.79e-06			26.5	-0.0311001	0.0245903
26.6	-0.0122	0.164841			26.6	-0.0928	1.8e-06			26.6	-0.0279	0.0246826
26.7	-0.0121001	0.165456			26.7	-0.0937001	1.8e-06			26.7	-0.0298999	0.0247749
26.8	-0.0124998	0.166072			26.8	-0.0917	1.81e-06			26.8	-0.0304998	0.0248671
26.9	-0.0132997	0.166687			26.9	-0.0913998	1.82e-06			26.9	-0.0291999	0.0249594
27	-0.0117999	0.167303			27	-0.0879001	1.82e-06			27	-0.0314	0.0250517
27.1	-0.0132	0.167918			27.1	-0.0872	1.83e-06			27.1	-0.0317001	0.0251439
27.2	-0.014	0.168534			27.2	-0.0852001	1.84e-06			27.2	-0.0337001	0.0252362
27.3	-0.0134998	0.169149			27.3	-0.0818001	1.84e-06			27.3	-0.0330998	0.0253284
27.4	-0.0163996	0.169765			27.4	-0.0848997	1.85e-06			27.4	-0.0313998	0.0254207
27.5	-0.0132999	0.17038			27.5	-0.0890001	1.86e-06			27.5	-0.036	0.0255129
27.6	-0.0119999	0.170995			27.6	-0.0942	1.87e-06			27.6	-0.0417	0.0256051
27.7	-0.0135	0.17161			27.7	-0.0954999	1.87e-06			27.7	-0.0449999	0.0256974
27.8	-0.0141999	0.172225			27.8	-0.0953997	1.88e-06			27.8	-0.0484998	0.0257896
27.9	-0.0130997	0.17284			27.9	-0.0958998	1.89e-06			27.9	-0.0523996	0.0258818
28	-0.0162001	0.173456			28	-0.0979	1.89e-06			28	-0.0588	0.025974
28.1	-0.0149	0.174071			28.1	-0.0975998	1.9e-06			28.1	-0.0618995	0.0260662
28.2	-0.0118001	0.174685			28.2	-0.0997	1.91e-06			28.2	-0.0677001	0.0261584
28.3	-0.0101	0.1753			28.3	-0.1059	1.91e-06			28.3	-0.0679001	0.0262506
28.4	-0.00810009	0.175915			28.4	-0.1091	1.92e-06			28.4	-0.0648	0.0263427
28.5	-0.00650007	0.17653			28.5	-0.1071	1.93e-06			28.5	-0.0634001	0.0264349
28.6	-0.00399976	0.177145			28.6	-0.1032	1.93e-06			28.6	-0.0656997	0.0265271
28.7	-0.00490009	0.177759			28.7	-0.1022	1.94e-06			28.7	-0.066	0.0266192
28.8	-0.00739996	0.178374			28.8	-0.1052	1.95e-06			28.8	-0.0674001	0.0267114
28.9	-0.00580011	0.178989			28.9	-0.1067	1.95e-06			28.9	-0.0669001	0.0268035
29	-0.00599989	0.179603			29	-0.1059	1.96e-06			29	-0.0661001	0.0268957
29.1	-0.00659954	0.180218			29.1	-0.1086	1.97e-06			29.1	-0.0692996	0.0269878
29.2	-0.00390001	0.180832			29.2	-0.106	1.97e-06			29.2	-0.0707999	0.0270799
29.3	-0.00519994	0.181447			29.3	-0.1093	1.98e-06			29.3	-0.0713999	0.0271721
29.4	-0.00620002	0.182061			29.4	-0.1105	1.99e-06			29.4	-0.0722	0.0272642
29.5	-0.0101	0.182675			29.5	-0.1079	1.99e-06			29.5	-0.0765999	0.0273563
29.6	-0.0131992	0.18329			29.6	-0.108999	2e-06			29.6	-0.0733996	0.0274484
29.7	-0.0147	0.183904			29.7	-0.1095	2.01e-06			29.7	-0.0680001	0.0275405
29.8	-0.0162	0.184518			29.8	-0.1114	2.01e-06			29.8	-0.0621001	0.0276326
29.9	-0.0117	0.185132			29.9	-0.1145	2.02e-06			29.9	-0.0611001	0.0277247
30	-0.00410007	0.185746			30	-0.1162	2.03e-06			30	-0.0626999	0.0278167
30.1	-0.00349982	0.18636			30.1	-0.1169	2.03e-06			30.1	-0.0630996	0.0279088
30.2	-0.00309995	0.186974			30.2	-0.1142	2.04e-06			30.2	-0.0628	0.0280009
30.3	-0.00289991	0.187588			30.3	-0.1125	2.05e-06			30.3	-0.0594001	0.0280929
30.4	-0.000300011	0.188202			30.4	-0.114	2.05e-06			30.4	-0.0587001	0.028185
30.5	-0.000800005	0.188816			30.5	-0.1136	2.06e-06			30.5	-0.0627999	0.028277
30.6	-0.00749906	0.18943			30.6	-0.1156	2.07e-06			30.6	-0.0664994	0.028369
30.7	-0.00949989	0.190043			30.7	-0.1195	2.07e-06			30.7	-0.0707	0.0284611
30.8	-0.0105	0.190657			30.8	-0.1219	2.08e-06			30.8	-0.0744001	0.0285531
30.9	-0.00979994	0.191271			30.9	-0.1236	2.09e-06			30.9	-0.0766999	0.0286451
31	-0.00779997	0.191884			31	-0.1226	2.09e-06			31	-0.0820001	0.0287371
31.1	-0.00350025	0.192498			31.1	-0.126799	2.1e-06			31.1	-0.0826993	0.0288291
31.2	-0.00270009	0.193111			31.2	-0.1273	2.11e-06			31.2	-0.0822001	0.0289211
31.3	-0.00369998	0.193725			31.3	-0.1237	2.11e-06			31.3	-0.0798001	0.0290131
31.4	-0.00690004	0.194338			31.4	-0.1216	2.12e-06			31.4	-0.0780999	0.0291051
31.5	-0.00610006	0.194952			31.5	-0.1259	2.13e-06			31.5	-0.0777999	0.0291971
31.6	-0.00499933	0.195565			31.6	-0.1232	2.13e-06			31.6	-0.0746996	0.0292891
31.7	-0.0039999	0.196178			31.7	-0.1237	2.14e-06			31.7	-0.0725	0.0293811
31.8	-0.00509997	0.196792			31.8	-0.1246	2.15e-06			31.8	-0.0726999	0.029473
31.9	-0.00829989	0.197405			31.9	-0.1243	2.15e-06			31.9	-0.0727999	0.029565
32	-0.0109001	0.198018			32	-0.1246	2.16e-06			32	-0.0710999	0.0296569
32.1	-0.0118996	0.198631			32.1	-0.124	2.17e-06			32.1	-0.0732993	0.0297489
32.2	-0.0124	0.199244			32.2	-0.1218	2.17e-06			32.2	-0.0732001	0.0298408
32.3	-0.0147999	0.199857			32.3	-0.1185	2.18e-06			32.3	-0.075	0.0299327
32.4	-0.0147	0.20047			32.4	-0.1181	2.19e-06			32.4	-0.0710999	0.0300246
32.5	-0.0145	0.201083			32.5	-0.12	2.19e-06			32.5	-0.0731	0.0301166
32.6	-0.0149997	0.201696			32.6	-0.1171	2.2e-06			32.6	-0.0737996	0.0302085
32.7	-0.0141	0.202308			32.7	-0.1163	2.21e-06			32.7	-0.0724001	0.0303004
32.8	-0.0164001	0.202921			32.8	-0.1136	2.22e-06			32.8	-0.0659	0.0303923
32.9	-0.0131999	0.203534			32.9	-0.1155	2.22e-06			32.9	-0.0631	0.0304842
33	-0.0079	0.204147			33	-0.1211	2.23e-06			33	-0.0637	0.0305761
33.1	-0.00709986	0.204759			33.1	-0.125299	2.24e-06			33.1	-0.0633997	0.0306679
33.2	-0.0016999	0.205372			33.2	-0.1267	2.24e-06			33.2	-0.0641	0.0307598
33.3	-0.00329995	0.205984			33.3	-0.127	2.25e-06			33.3	-0.0657999	0.0308517
33.4	1.34e-08	0.206597			33.4	-0.1307	2.26e-06			33.4	-0.0660999	0.0309435
33.5	0.00120009	0.207209			33.5	-0.134	2.26e-06			33.5	-0.0683999	0.0310354
33.6	0.00060034	0.207821			33.6	-0.1297	2.27e-06			33.6	-0.0685993	0.0311272
33.7	0.000600074	0.208434			33.7	-0.1317	2.28e-06			33.7	-0.0654	0.0312191
33.8	0.000800083	0.209046			33.8	-0.1321	2.28e-06			33.8	-0.0635001	0.0313109
33.9	0.00039999	0.209658			33.9	-0.1295	2.29e-06			33.9	-0.0606001	0.0314027
34	-0.0022999	0.210271			34	-0.1329	2.3e-06			34	-0.056	0.0314946
34.1	0.0023	0.210883			34.1	-0.1381	2.3e-06			34.1	-0.0530996	0.0315864
34.2	0.00119995	0.211495			34.2	-0.1403	2.31e-06			34.2	-0.0518	0.0316782
34.3	6.56e-08	0.212107			34.3	-0.1423	2.32e-06			34.3	-0.0485	0.03177
34.4	-0.00200011	0.212719			34.4	-0.1363	2.32e-06			34.4	-0.047	0.0318618
34.5	-0.0009	0.213331			34.5	-0.1354	2.33e-06			34.5	-0.0480001	0.0319536
34.6	-0.00439982	0.213943			34.6	-0.1366	2.34e-06			34.6	-0.0488995	0.0320453
34.7	-0.00689998	0.214554			34.7	-0.1381	2.34e-06			34.7	-0.0506001	0.0321371
34.8	-0.00709997	0.215166			34.8	-0.1392	2.35e-06			34.8	-0.0528999	0.0322289
34.9	-0.00660003	0.215778			34.9	-0.1342	2.36e-06			34.9	-0.0511	0.0323207
35	-0.00620006	0.21639			35	-0.1303	2.36e-06			35	-0.0536001	0.0324124
35.1	-0.00590013	0.217001			35.1	-0.1289	2.37e-06			35.1	-0.0590993	0.0325042
35.2	-0.00610012	0.217613			35.2	-0.131	2.38e-06			35.2	-0.0571999	0.0325959
35.3	-0.00560008	0.218225			35.3	-0.1313	2.38e-06			35.3	-0.0571999	0.0326877
35.4	-0.0015999	0.218836			35.4	-0.1336	2.39e-06			35.4	-0.0563	0.0327794
35.5	9.99e-05	0.219448			35.5	-0.1326	2.4e-06			35.5	-0.0535	0.0328711
35.6	-0.00329877	0.220059			35.6	-0.1345	2.4e-06			35.6	-0.0538996	0.0329628
35.7	-0.000399887	0.22067			35.7	-0.1334	2.41e-06			35.7	-0.0564	0.0330545
35.8	-0.00150008	0.221282			35.8	-0.1359	2.42e-06			35.8	-0.0578999	0.0331463
35.9	-0.00760003	0.221893			35.9	-0.1377	2.42e-06			35.9	-0.0576	0.033238
36	-0.012	0.222504			36	-0.1352	2.43e-06			36	-0.0561001	0.0333297
36.1	-0.0147995	0.223115			36.1	-0.1358	2.44e-06			36.1	-0.0544998	0.0334213
36.2	-0.0163001	0.223726			36.2	-0.1357	2.44e-06			36.2	-0.0568	0.033513
36.3	-0.0175999	0.224338			36.3	-0.1396	2.45e-06			36.3	-0.061	0.0336047
36.4	-0.0212999	0.224949			36.4	-0.1409	2.46e-06			36.4	-0.0613001	0.0336964
36.5	-0.0239	0.22556			36.5	-0.1402	2.46e-06			36.5	-0.0621	0.033788
36.6	-0.0262997	0.226171			36.6	-0.1413	2.47e-06			36.6	-0.0616001	0.0338797
36.7	-0.0276	0.226781			36.7	-0.1446	2.48e-06			36.7	-0.0617001	0.0339713
36.8	-0.0291999	0.227392			36.8	-0.1438	2.48e-06			36.8	-0.0614999	0.034063
36.9	-0.0288001	0.228003			36.9	-0.1447	2.49e-06			36.9	-0.0574	0.0341546
37	-0.0328	0.228614			37	-0.1428	2.5e-06			37	-0.0546	0.0342462
37.1	-0.0333995	0.229225			37.1	-0.1428	2.5e-06			37.1	-0.0522999	0.0343379
37.2	-0.0339001	0.229835			37.2	-0.144	2.51e-06			37.2	-0.0520001	0.0344295
37.3	-0.0326999	0.230446			37.3	-0.1472	2.52e-06			37.3	-0.0545001	0.0345211
37.4	-0.0347999	0.231056			37.4	-0.1466	2.52e-06			37.4	-0.0571001	0.0346127
37.5	-0.0359001	0.231667			37.5	-0.1456	2.53e-06			37.5	-0.0563999	0.0347043
37.6	-0.0361999	0.232277			37.6	-0.1404	2.54e-06			37.6	-0.055	0.0347959
37.7	-0.0367999	0.232888			37.7	-0.1424	2.54e-06			37.7	-0.0549	0.0348875
37.8	-0.0347001	0.233498			37.8	-0.1436	2.55e-06			37.8	-0.0564999	0.0349791
37.9	-0.0317001	0.234109			37.9	-0.1442	2.56e-06			37.9	-0.0587	0.0350706
38	-0.0283	0.234719			38	-0.1474	2.56e-06			38	-0.0633	0.0351622
38.1	-0.0250998	0.235329			38.1	-0.1463	2.57e-06			38.1	-0.0649996	0.0352538
38.2	-0.0220001	0.235939			38.2	-0.148	2.58e-06			38.2	-0.0684001	0.0353453
38.3	-0.0222999	0.236549			38.3	-0.1495	2.58e-06			38.3	-0.0771001	0.0354369
38.4	-0.0239	0.23716			38.4	-0.1518	2.59e-06			38.4	-0.0774999	0.0355284
38.5	-0.0230999	0.23777			38.5	-0.1506	2.6e-06			38.5	-0.077	0.0356199
38.6	-0.0203001	0.23838			38.6	-0.149	2.6e-06			38.6	-0.0744	0.0357115
38.7	-0.0172	0.23899			38.7	-0.1543	2.61e-06			38.7	-0.0754	0.035803
38.8	-0.0187001	0.239599			38.8	-0.1571	2.62e-06			38.8	-0.0802001	0.0358945
38.9	-0.0188999	0.240209			38.9	-0.1591	2.62e-06			38.9	-0.0868	0.035986
39	-0.0204	0.240819			39	-0.1592	2.63e-06			39	-0.0879001	0.0360775
39.1	-0.0217995	0.241429			39.1	-0.1589	2.64e-06			39.1	-0.0881996	0.036169
39.2	-0.0197999	0.242039			39.2	-0.1565	2.64e-06			39.2	-0.0849	0.0362605
39.3	-0.025	0.242648			39.3	-0.156	2.65e-06			39.3	-0.0817	0.036352
39.4	-0.0249	0.243258			39.4	-0.1529	2.66e-06			39.4	-0.0797	0.0364435
39.5	-0.0297999	0.243867			39.5	-0.1527	2.66e-06			39.5	-0.0801999	0.036535
39.6	-0.0278998	0.244477			39.6	-0.153	2.67e-06			39.6	-0.0776995	0.0366264
39.7	-0.0242001	0.245086			39.7	-0.1508	2.68e-06			39.7	-0.0721999	0.0367179
39.8	-0.0244001	0.245696			39.8	-0.1476	2.68e-06			39.8	-0.0734001	0.0368093
39.9	-0.0219	0.246305			39.9	-0.1483	2.69e-06			39.9	-0.0719	0.0369008
40	-0.0217999	0.246915			40	-0.153	2.7e-06			40	-0.0704	0.0369922
40.1	-0.0189003	0.247524			40.1	-0.1517	2.7e-06			40.1	-0.0716996	0.0370837
40.2	-0.0193	0.248133			40.2	-0.1475	2.71e-06			40.2	-0.0731	0.0371751
40.3	-0.0198999	0.248742			40.3	-0.1472	2.72e-06			40.3	-0.0764001	0.0372665
40.4	-0.0210999	0.249352			40.4	-0.1429	2.72e-06			40.4	-0.0757001	0.0373579
40.5	-0.0195001	0.249961			40.5	-0.1478	2.73e-06			40.5	-0.0777	0.0374493
40.6	-0.0203997	0.25057			40.6	-0.1488	2.74e-06			40.6	-0.0791996	0.0375407
40.7	-0.0172	0.251179			40.7	-0.1482	2.75e-06			40.7	-0.0812999	0.0376321
40.8	-0.015	0.251788			40.8	-0.1502	2.75e-06			40.8	-0.0781001	0.0377235
40.9	-0.0126	0.252397			40.9	-0.1514	2.76e-06			40.9	-0.0800001	0.0378149
41	-0.0128	0.253005			41	-0.1556	2.77e-06			41	-0.0809999	0.0379063
41.1	-0.0166996	0.253614			41.1	-0.162599	2.77e-06			41.1	-0.0807	0.0379976
41.2	-0.0124999	0.254223			41.2	-0.1694	2.78e-06			41.2	-0.0818999	0.038089
41.3	-0.00920001	0.254832			41.3	-0.17	2.79e-06			41.3	-0.0818001	0.0381804
41.4	-0.0103001	0.25544			41.4	-0.1716	2.79e-06			41.4	-0.0804	0.0382717
41.5	-0.0137001	0.256049			41.5	-0.1691	2.8e-06			41.5	-0.0777	0.0383631
41.6	-0.0117999	0.256658			41.6	-0.1632	2.81e-06			41.6	-0.0768995	0.0384544
41.7	-0.00650005	0.257266			41.7	-0.167	2.81e-06			41.7	-0.0777001	0.0385457
41.8	-0.00399992	0.257875			41.8	-0.1693	2.82e-06			41.8	-0.0788	0.0386371
41.9	-0.00179999	0.258483			41.9	-0.1719	2.83e-06			41.9	-0.0772	0.0387284
42	0.00729997	0.259092			42	-0.175	2.83e-06			42	-0.0780999	0.0388197
42.1	0.0100001	0.2597			42.1	-0.178099	2.84e-06			42.1	-0.0786999	0.038911
42.2	0.01	0.260308			42.2	-0.1741	2.85e-06			42.2	-0.0791	0.0390023
42.3	0.0111999	0.260916			42.3	-0.175	2.85e-06			42.3	-0.0801	0.0390936
42.4	0.0105999	0.261525			42.4	-0.1753	2.86e-06			42.4	-0.0824999	0.0391849
42.5	0.0119	0.262133			42.5	-0.1746	2.87e-06			42.5	-0.0811999	0.0392762
42.6	0.0148	0.262741			42.6	-0.1746	2.87e-06			42.6	-0.0807996	0.0393675
42.7	0.018	0.263349			42.7	-0.1758	2.88e-06			42.7	-0.0797999	0.0394587
42.8	0.0251	0.263957			42.8	-0.1737	2.89e-06			42.8	-0.0779001	0.03955
42.9	0.027	0.264565			42.9	-0.1743	2.89e-06			42.9	-0.0789001	0.0396413
43	0.0245001	0.265173			43	-0.1753	2.9e-06			43	-0.0773	0.0397325
43.1	0.0263003	0.265781			43.1	-0.1776	2.91e-06			43.1	-0.0759	0.0398237
43.2	0.0271999	0.266389			43.2	-0.1828	2.91e-06			43.2	-0.0759	0.039915
43.3	0.0282001	0.266996			43.3	-0.1833	2.92e-06			43.3	-0.0784001	0.0400062
43.4	0.0249	0.267604			43.4	-0.1802	2.93e-06			43.4	-0.0775	0.0400974
43.5	0.0251001	0.268212			43.5	-0.184	2.93e-06			43.5	-0.0769001	0.0401887
43.6	0.0280003	0.268819			43.6	-0.185899	2.94e-06			43.6	-0.0792996	0.0402799
43.7	0.0282999	0.269427			43.7	-0.1916	2.95e-06			43.7	-0.0789001	0.0403711
43.8	0.0268	0.270035			43.8	-0.1904	2.95e-06			43.8	-0.0763999	0.0404623
43.9	0.0249999	0.270642			43.9	-0.1878	2.96e-06			43.9	-0.0734001	0.0405535
44	0.0233	0.271249			44	-0.1884	2.97e-06			44	-0.0734999	0.0406447
44.1	0.0220999	0.271857			44.1	-0.185699	2.97e-06			44.1	-0.0727	0.0407358
44.2	0.0195001	0.272464			44.2	-0.1858	2.98e-06			44.2	-0.0728	0.040827
44.3	0.0188001	0.273072			44.3	-0.1855	2.99e-06			44.3	-0.0699	0.0409182
44.4	0.0203999	0.273679			44.4	-0.1859	2.99e-06			44.4	-0.0618	0.0410094
44.5	0.0248	0.274286			44.5	-0.1893	3e-06			44.5	-0.0600999	0.0411005
44.6	0.0259001	0.274893			44.6	-0.192199	3.01e-06			44.6	-0.0617998	0.0411917
44.7	0.0233	0.2755			44.7	-0.1943	3.01e-06			44.7	-0.0636999	0.0412828
44.8	0.0251	0.276107			44.8	-0.1946	3.02e-06			44.8	-0.0617	0.0413739
44.9	0.0256	0.276714			44.9	-0.197	3.03e-06			44.9	-0.0587	0.0414651
45	0.0322	0.277321			45	-0.197	3.03e-06			45	-0.0555	0.0415562
45.1	0.0365996	0.277928			45.1	-0.1991	3.04e-06			45.1	-0.0556002	0.0416473
45.2	0.0342999	0.278535			45.2	-0.2024	3.05e-06			45.2	-0.0545001	0.0417384
45.3	0.0319	0.279142			45.3	-0.2062	3.05e-06			45.3	-0.0578001	0.0418295
45.4	0.0374001	0.279749			45.4	-0.2064	3.06e-06			45.4	-0.0612	0.0419206
45.5	0.0386001	0.280356			45.5	-0.2134	3.07e-06			45.5	-0.0621999	0.0420117
45.6	0.0456997	0.280962			45.6	-0.2127	3.07e-06			45.6	-0.0615995	0.0421028
45.7	0.0461	0.281569			45.7	-0.2101	3.08e-06			45.7	-0.0645	0.0421939
45.8	0.0463	0.282176			45.8	-0.2108	3.09e-06			45.8	-0.0629	0.042285
45.9	0.0502999	0.282782			45.9	-0.2118	3.09e-06			45.9	-0.0598999	0.042376
46	0.0507	0.283389			46	-0.2096	3.1e-06			46	-0.06	0.0424671
46.1	0.0535998	0.283995			46.1	-0.2093	3.11e-06			46.1	-0.0614999	0.0425581
46.2	0.0564999	0.284601			46.2	-0.2076	3.11e-06			46.2	-0.0566001	0.0426492
46.3	0.0578	0.285208			46.3	-0.2061	3.12e-06			46.3	-0.0528001	0.0427403
46.4	0.0578001	0.285814			46.4	-0.2034	3.13e-06			46.4	-0.0510001	0.0428313
46.5	0.0570001	0.28642			46.5	-0.203	3.13e-06			46.5	-0.0536001	0.0429223
46.6	0.0609996	0.287027			46.6	-0.1979	3.14e-06			46.6	-0.0522	0.0430133
46.7	0.0652	0.287633			46.7	-0.1973	3.15e-06			46.7	-0.0521001	0.0431044
46.8	0.0675001	0.288239			46.8	-0.1974	3.15e-06			46.8	-0.0505001	0.0431954
46.9	0.073	0.288845			46.9	-0.1947	3.16e-06			46.9	-0.0559999	0.0432864
47	0.0699	0.289451			47	-0.1906	3.17e-06			47	-0.0543999	0.0433774
47.1	0.0724001	0.290057			47.1	-0.1891	3.17e-06			47.1	-0.0503001	0.0434684
47.2	0.0798999	0.290663			47.2	-0.1828	3.18e-06			47.2	-0.0493999	0.0435593
47.3	0.0783999	0.291269			47.3	-0.176	3.19e-06			47.3	-0.0477999	0.0436503
47.4	0.0773	0.291875			47.4	-0.1727	3.19e-06			47.4	-0.0460001	0.0437413
47.5	0.0819001	0.292481			47.5	-0.169	3.2e-06			47.5	-0.045	0.0438323
47.6	0.0811002	0.293086			47.6	-0.1643	3.21e-06			47.6	-0.0433994	0.0439232
47.7	0.0831	0.293692			47.7	-0.169	3.21e-06			47.7	-0.0444999	0.0440142
47.8	0.0861	0.294298			47.8	-0.1649	3.22e-06			47.8	-0.0428001	0.0441051
47.9	0.0866	0.294903			47.9	-0.1624	3.23e-06			47.9	-0.0416	0.0441961
48	0.0869	0.295509			48	-0.1555	3.23e-06			48	-0.0415999	0.044287
48.1	0.0884001	0.296114			48.1	-0.1497	3.24e-06			48.1	-0.0418001	0.0443779
48.2	0.0871	0.29672			48.2	-0.1494	3.25e-06			48.2	-0.0436001	0.0444689
48.3	0.0935999	0.297325			48.3	-0.1516	3.25e-06			48.3	-0.0452	0.0445598
48.4	0.0983	0.297931			48.4	-0.1498	3.26e-06			48.4	-0.0425001	0.0446507
48.5	0.1045	0.298536			48.5	-0.1471	3.27e-06			48.5	-0.0367	0.0447416
48.6	0.1093	0.299141			48.6	-0.147999	3.27e-06			48.6	-0.0367	0.0448325
48.7	0.1117	0.299747			48.7	-0.1494	3.28e-06			48.7	-0.0397001	0.0449234
48.8	0.1133	0.300352			48.8	-0.1497	3.29e-06			48.8	-0.0388999	0.0450143
48.9	0.1131	0.300957			48.9	-0.148	3.29e-06			48.9	-0.0395999	0.0451051
49	0.1174	0.301562			49	-0.1475	3.3e-06			49	-0.0374999	0.045196
49.1	0.1183	0.302167			49.1	-0.1454	3.31e-06			49.1	-0.0397996	0.0452869
49.2	0.1204	0.302772			49.2	-0.1407	3.31e-06			49.2	-0.0427	0.0453777
49.3	0.1231	0.303377			49.3	-0.1379	3.32e-06			49.3	-0.0431001	0.0454686
49.4	0.1257	0.303982			49.4	-0.135	3.33e-06			49.4	-0.042	0.0455594
49.5	0.1309	0.304587			49.5	-0.1358	3.33e-06			49.5	-0.0407	0.0456503
49.6	0.1338	0.305192			49.6	-0.1299	3.34e-06			49.6	-0.0436998	0.0457411
49.7	0.1367	0.305796			49.7	-0.1218	3.35e-06			49.7	-0.0410999	0.0458319
49.8	0.1361	0.306401			49.8	-0.1171	3.35e-06			49.8	-0.0388999	0.0459228
49.9	0.1398	0.307006			49.9	-0.1155	3.36e-06			49.9	-0.0438	0.0460136
50	0.1423	0.30761			50	-0.1137	3.37e-06			50	-0.0429001	0.0461044
50.1	0.1439	0.308215			50.1	-0.1123	3.37e-06			50.1	-0.0409	0.0461952
50.2	0.1461	0.30882			50.2	-0.1107	3.38e-06			50.2	-0.0391001	0.046286
50.3	0.1459	0.309424			50.3	-0.1109	3.39e-06			50.3	-0.0375001	0.0463768
50.4	0.1454	0.310028			50.4	-0.1086	3.39e-06			50.4	-0.0349	0.0464676
50.5	0.1473	0.310633			50.5	-0.1054	3.4e-06			50.5	-0.0348999	0.0465584
50.6	0.1481	0.311237			50.6	-0.1013	3.41e-06			50.6	-0.0372996	0.0466491
50.7	0.1518	0.311841			50.7	-0.0985001	3.41e-06			50.7	-0.0363	0.0467399
50.8	0.1518	0.312446			50.8	-0.0972	3.42e-06			50.8	-0.0350999	0.0468307
50.9	0.1523	0.31305			50.9	-0.0945999	3.43e-06			50.9	-0.0388999	0.0469214
51	0.1529	0.313654			51	-0.091	3.43e-06			51	-0.0402001	0.0470122
51.1	0.1501	0.314258			51.1	-0.0870003	3.44e-06			51.1	-0.0388996	0.0471029
51.2	0.1441	0.314862			51.2	-0.0833999	3.45e-06			51.2	-0.0385	0.0471936
51.3	0.1467	0.315466			51.3	-0.0781	3.45e-06			51.3	-0.0367	0.0472844
51.4	0.1512	0.31607			51.4	-0.0734	3.46e-06			51.4	-0.0320001	0.0473751
51.5	0.1504	0.316674			51.5	-0.0704999	3.47e-06			51.5	-0.0275001	0.0474658
51.6	0.1534	0.317278			51.6	-0.0655998	3.47e-06			51.6	-0.0277999	0.0475565
51.7	0.153	0.317882			51.7	-0.0633001	3.48e-06			51.7	-0.0284999	0.0476472
51.8	0.1517	0.318486			51.8	-0.0616999	3.49e-06			51.8	-0.0234	0.0477379
51.9	0.1538	0.319089			51.9	-0.0617999	3.49e-06			51.9	-0.0265	0.0478286
52	0.155	0.319693			52	-0.0593999	3.5e-06			52	-0.0235	0.0479193
52.1	0.155	0.320297			52.1	-0.0601	3.51e-06			52.1	-0.0231996	0.0480099
52.2	0.1561	0.3209			52.2	-0.0553001	3.51e-06			52.2	-0.0187	0.0481006
52.3	0.1545	0.321504			52.3	-0.0535	3.52e-06			52.3	-0.0212	0.0481913
52.4	0.1562	0.322107			52.4	-0.0500001	3.53e-06			52.4	-0.0223999	0.0482819
52.5	0.1583	0.322711			52.5	-0.0554001	3.53e-06			52.5	-0.0193	0.0483726
52.6	0.16	0.323314			52.6	-0.0571998	3.54e-06			52.6	-0.0232996	0.0484632
52.7	0.1599	0.323918			52.7	-0.0570001	3.55e-06			52.7	-0.0243999	0.0485539
52.8	0.1552	0.324521			52.8	-0.0531	3.55e-06			52.8	-0.0264	0.0486445
52.9	0.1549	0.325124			52.9	-0.0492	3.56e-06			52.9	-0.0264001	0.0487351
53	0.1521	0.325727			53	-0.0491	3.57e-06			53	-0.0226001	0.0488258
53.1	0.1577	0.326331			53.1	-0.0493999	3.57e-06			53.1	-0.0219998	0.0489164
53.2	0.1574	0.326934			53.2	-0.0501	3.58e-06			53.2	-0.0244	0.049007
53.3	0.1545	0.327537			53.3	-0.0525	3.59e-06			53.3	-0.0231	0.0490976
53.4	0.1544	0.32814			53.4	-0.0544999	3.59e-06			53.4	-0.0207	0.0491882
53.5	0.155	0.328743			53.5	-0.0539001	3.6e-06			53.5	-0.0261001	0.0492788
53.6	0.1554	0.329346			53.6	-0.0539003	3.61e-06			53.6	-0.0263998	0.0493694
53.7	0.1579	0.329949			53.7	-0.0544	3.61e-06			53.7	-0.0308001	0.0494599
53.8	0.1569	0.330552			53.8	-0.0526001	3.62e-06			53.8	-0.0307001	0.0495505
53.9	0.1567	0.331154			53.9	-0.0516	3.63e-06			53.9	-0.0314	0.0496411
54	0.1544	0.331757			54	-0.0489	3.63e-06			54	-0.0338	0.0497316
54.1	0.1564	0.33236			54.1	-0.0505995	3.64e-06			54.1	-0.0342996	0.0498222
54.2	0.1543	0.332962			54.2	-0.0518999	3.65e-06			54.2	-0.0355001	0.0499127
54.3	0.1568	0.333565			54.3	-0.0516999	3.65e-06			54.3	-0.0368	0.0500033
54.4	0.1531	0.334168			54.4	-0.0545001	3.66e-06			54.4	-0.0376001	0.0500938
54.5	0.1509	0.33477			54.5	-0.0525999	3.67e-06			54.5	-0.0359	0.0501843
54.6	0.144401	0.335373			54.6	-0.0545996	3.67e-06			54.6	-0.0406992	0.0502748
54.7	0.1433	0.335975			54.7	-0.0566	3.68e-06			54.7	-0.0421	0.0503654
54.8	0.1421	0.336577			54.8	-0.0558999	3.69e-06			54.8	-0.0416	0.0504559
54.9	0.1419	0.33718			54.9	-0.0545999	3.69e-06			54.9	-0.0415	0.0505464
55	0.1451	0.337782			55	-0.0547	3.7e-06			55	-0.0440999	0.0506369
55.1	0.1461	0.338384			55.1	-0.0537	3.71e-06			55.1	-0.0480002	0.0507274
55.2	0.1507	0.338986			55.2	-0.0546001	3.71e-06			55.2	-0.0478	0.0508178
55.3	0.1525	0.339589			55.3	-0.0578001	3.72e-06			55.3	-0.0468999	0.0509083
55.4	0.1534	0.340191			55.4	-0.0590999	3.73e-06			55.4	-0.0485999	0.0509988
55.5	0.1475	0.340793			55.5	-0.0593999	3.73e-06			55.5	-0.0518	0.0510893
55.6	0.143	0.341395			55.6	-0.057	3.74e-06			55.6	-0.0519998	0.0511797
55.7	0.1436	0.341997			55.7	-0.0600999	3.75e-06			55.7	-0.0505	0.0512702
55.8	0.1441	0.342599			55.8	-0.0624	3.75e-06			55.8	-0.0505999	0.0513606
55.9	0.1447	0.3432			55.9	-0.0632	3.76e-06			55.9	-0.0540999	0.0514511
56	0.1439	0.343802			56	-0.0631001	3.77e-06			56	-0.0505999	0.0515415
56.1	0.1445	0.344404			56.1	-0.0637001	3.77e-06			56.1	-0.0520997	0.0516319
56.2	0.1475	0.345006			56.2	-0.0618001	3.78e-06			56.2	-0.0501001	0.0517223
56.3	0.1475	0.345608			56.3	-0.0623999	3.79e-06			56.3	-0.0504999	0.0518128
56.4	0.1497	0.346209			56.4	-0.0633999	3.79e-06			56.4	-0.0546001	0.0519032
56.5	0.1517	0.346811			56.5	-0.0665999	3.8e-06			56.5	-0.0587	0.0519936
56.6	0.1542	0.347412			56.6	-0.0706995	3.81e-06			56.6	-0.0596996	0.0520839
56.7	0.1559	0.348014			56.7	-0.0685001	3.81e-06			56.7	-0.0630999	0.0521743
56.8	0.1555	0.348615			56.8	-0.0667	3.82e-06			56.8	-0.0617001	0.0522647
56.9	0.158	0.349217			56.9	-0.0683999	3.83e-06			56.9	-0.0594001	0.0523551
57	0.1608	0.349818			57	-0.067	3.83e-06			57	-0.0537	0.0524455
57.1	0.1621	0.350419			57.1	-0.0638001	3.84e-06			57.1	-0.0537	0.0525358
57.2	0.1651	0.351021			57.2	-0.0629	3.85e-06			57.2	-0.0574001	0.0526262
57.3	0.1692	0.351622			57.3	-0.0632001	3.85e-06			57.3	-0.059	0.0527166
57.4	0.1695	0.352223			57.4	-0.0627001	3.86e-06			57.4	-0.0594001	0.0528069
57.5	0.1682	0.352824			57.5	-0.0613001	3.87e-06			57.5	-0.063	0.0528972
57.6	0.169	0.353425			57.6	-0.0630999	3.87e-06			57.6	-0.067999	0.0529876
57.7	0.1683	0.354026			57.7	-0.0656001	3.88e-06			57.7	-0.0693	0.0530779
57.8	0.168	0.354627			57.8	-0.0667999	3.89e-06			57.8	-0.0717	0.0531682
57.9	0.1712	0.355228			57.9	-0.0670999	3.89e-06			57.9	-0.0723	0.0532585
58	0.173	0.355829			58	-0.0687001	3.9e-06			58	-0.0742001	0.0533488
58.1	0.1738	0.35643			58.1	-0.0721996	3.91e-06			58.1	-0.0791993	0.0534391
58.2	0.1749	0.357031			58.2	-0.0727001	3.91e-06			58.2	-0.0758999	0.0535294
58.3	0.174	0.357631			58.3	-0.0754999	3.92e-06			58.3	-0.0801	0.0536197
58.4	0.1766	0.358232			58.4	-0.0810001	3.93e-06			58.4	-0.0796	0.05371
58.5	0.1763	0.358833			58.5	-0.0846	3.93e-06			58.5	-0.0809001	0.0538003
58.6	0.1776	0.359433			58.6	-0.0819	3.94e-06			58.6	-0.0821998	0.0538905
58.7	0.1784	0.360034			58.7	-0.0828	3.95e-06			58.7	-0.0748001	0.0539808
58.8	0.1765	0.360634			58.8	-0.0826999	3.95e-06			58.8	-0.0713001	0.0540711
58.9	0.1794	0.361235			58.9	-0.0820001	3.96e-06			58.9	-0.0660999	0.0541613
59	0.1819	0.361835			59	-0.0852001	3.97e-06			59	-0.0637	0.0542516
59.1	0.1827	0.362436			59.1	-0.0817996	3.97e-06			59.1	-0.0604997	0.0543418
59.2	0.1798	0.363036			59.2	-0.0822	3.98e-06			59.2	-0.0603001	0.054432
59.3	0.178	0.363636			59.3	-0.0774	3.99e-06			59.3	-0.0606999	0.0545223
59.4	0.1838	0.364236			59.4	-0.0739001	3.99e-06			59.4	-0.0641001	0.0546125
59.5	0.1852	0.364837			59.5	-0.0705999	4e-06			59.5	-0.0632001	0.0547027
59.6	0.1865	0.365437			59.6	-0.0681999	4e-06			59.6	-0.0567002	0.0547929
59.7	0.1868	0.366037			59.7	-0.0665	4.01e-06			59.7	-0.0540999	0.0548831
59.8	0.1864	0.366637			59.8	-0.0686999	4.02e-06			59.8	-0.0483	0.0549733
59.9	0.1848	0.367237			59.9	-0.0681999	4.02e-06			59.9	-0.0473999	0.0550635
60	0.1831	0.367837			60	-0.0651	4.03e-06			60	-0.0467001	0.0551537
60.1	0.1859	0.368437			60.1	-0.0636	4.04e-06			60.1	-0.0453001	0.0552439
60.2	0.1897	0.369037			60.2	-0.0644	4.04e-06			60.2	-0.0439999	0.055334
60.3	0.1932	0.369636			60.3	-0.0622001	4.05e-06			60.3	-0.0404001	0.0554242
60.4	0.1929	0.370236			60.4	-0.0600999	4.06e-06			60.4	-0.0357999	0.0555143
60.5	0.1985	0.370836			60.5	-0.0539	4.06e-06			60.5	-0.0337001	0.0556045
60.6	0.2031	0.371435			60.6	-0.0511005	4.07e-06			60.6	-0.0380995	0.0556946
60.7	0.2122	0.372035			60.7	-0.0435	4.08e-06			60.7	-0.0310999	0.0557848
60.8	0.216	0.372635			60.8	-0.0399	4.08e-06			60.8	-0.0299	0.0558749
60.9	0.2212	0.373234			60.9	-0.033	4.09e-06			60.9	-0.0261999	0.055965
61	0.2238	0.373834			61	-0.0298001	4.1e-06			61	-0.0222001	0.0560552
61.1	0.2256	0.374433			61.1	-0.0291997	4.1e-06			61.1	-0.0216	0.0561453
61.2	0.2278	0.375033			61.2	-0.0286	4.11e-06			61.2	-0.0189999	0.0562354
61.3	0.2292	0.375632			61.3	-0.0270999	4.12e-06			61.3	-0.0191999	0.0563255
61.4	0.2333	0.376231			61.4	-0.0207001	4.12e-06			61.4	-0.0157001	0.0564156
61.5	0.2347	0.37683			61.5	-0.0165	4.13e-06			61.5	-0.014	0.0565057
61.6	0.242799	0.37743			61.6	-0.0152001	4.14e-06			61.6	-0.00630029	0.0565958
61.7	0.2462	0.378029			61.7	-0.0156001	4.14e-06			61.7	-0.00619997	0.0566858
61.8	0.2448	0.378628			61.8	-0.0145999	4.15e-06			61.8	-0.00299997	0.0567759
61.9	0.246	0.379227			61.9	-0.0154	4.16e-06			61.9	-9.99e-05	0.056866
62	0.2496	0.379826			62	-0.0139999	4.16e-06			62	0.0035999	0.056956
62.1	0.2517	0.380425			62.1	-0.0167998	4.17e-06			62.1	0.00210018	0.0570461
62.2	0.2509	0.381024			62.2	-0.0187001	4.18e-06			62.2	0.00109998	0.0571361
62.3	0.2502	0.381623			62.3	-0.0206	4.18e-06			62.3	-0.000300109	0.0572262
62.4	0.253	0.382222			62.4	-0.0199999	4.19e-06			62.4	-0.00119992	0.0573162
62.5	0.2549	0.38282			62.5	-0.0141	4.2e-06			62.5	0.00259993	0.0574062
62.6	0.2556	0.383419			62.6	-0.0139997	4.2e-06			62.6	0.00339983	0.0574962
62.7	0.2544	0.384018			62.7	-0.0142999	4.21e-06			62.7	0.000500042	0.0575863
62.8	0.2572	0.384617			62.8	-0.0159999	4.22e-06			62.8	0.00389994	0.0576763
62.9	0.2585	0.385215			62.9	-0.0202001	4.22e-06			62.9	0.00430005	0.0577663
63	0.26	0.385814			63	-0.0193	4.23e-06			63	0.00160002	0.0578563
63.1	0.2595	0.386412			63.1	-0.0221995	4.24e-06			63.1	-0.00159921	0.0579463
63.2	0.2612	0.387011			63.2	-0.0226999	4.24e-06			63.2	-0.00430008	0.0580362
63.3	0.2637	0.387609			63.3	-0.0266	4.25e-06			63.3	0.000100088	0.0581262
63.4	0.2671	0.388207			63.4	-0.0287999	4.26e-06			63.4	0.00170009	0.0582162
63.5	0.2716	0.388806			63.5	-0.0264001	4.26e-06			63.5	-0.00259993	0.0583062
63.6	0.2733	0.389404			63.6	-0.0280998	4.27e-06			63.6	-0.00419954	0.0583961
63.7	0.2751	0.390002			63.7	-0.0278001	4.28e-06			63.7	-0.00380002	0.0584861
63.8	0.2748	0.3906			63.8	-0.0279	4.28e-06			63.8	-0.00230008	0.058576
63.9	0.2771	0.391199			63.9	-0.0273	4.29e-06			63.9	0.00230006	0.058666
64	0.2787	0.391797			64	-0.0285999	4.3e-06			64	0.000700047	0.0587559
64.1	0.281	0.392395			64.1	-0.0274002	4.3e-06			64.1	0.00239994	0.0588458
64.2	0.2871	0.392993			64.2	-0.0240001	4.31e-06			64.2	0.00559994	0.0589357
64.3	0.2862	0.393591			64.3	-0.0217	4.32e-06			64.3	0.0027001	0.0590257
64.4	0.2898	0.394189			64.4	-0.0189001	4.32e-06			64.4	0.00369993	0.0591156
64.5	0.2893	0.394786			64.5	-0.0130999	4.33e-06			64.5	-0.00130002	0.0592055
64.6	0.2907	0.395384			64.6	-0.01	4.34e-06			64.6	0.000399802	0.0592954
64.7	0.2968	0.395982			64.7	-0.00520006	4.34e-06			64.7	0.00129995	0.0593852
64.8	0.2965	0.39658			64.8	-0.00369995	4.35e-06			64.8	-0.00499994	0.0594751
64.9	0.3012	0.397177			64.9	-0.00399988	4.36e-06			64.9	-0.00559989	0.059565
65	0.3064	0.397775			65	-0.00549995	4.36e-06			65	-0.00610009	0.0596549
65.1	0.3052	0.398373			65.1	-0.00600027	4.37e-06			65.1	-0.00689971	0.0597447
65.2	0.3095	0.39897			65.2	-0.00839993	4.38e-06			65.2	-0.00929994	0.0598346
65.3	0.3124	0.399568			65.3	-0.00920007	4.38e-06			65.3	-0.00649991	0.0599245
65.4	0.3176	0.400165			65.4	-0.0133999	4.39e-06			65.4	-0.00179989	0.0600143
65.5	0.3134	0.400762			65.5	-0.0169001	4.4e-06			65.5	0.00320001	0.0601041
65.6	0.315	0.40136			65.6	-0.0162998	4.4e-06			65.6	0.00580029	0.060194
65.7	0.3172	0.401957			65.7	-0.0178001	4.41e-06			65.7	0.00329989	0.0602838
65.8	0.3192	0.402554			65.8	-0.0196999	4.42e-06			65.8	0.00149991	0.0603736
65.9	0.3243	0.403152			65.9	-0.0202	4.42e-06			65.9	-0.00210007	0.0604634
66	0.3274	0.403749			66	-0.0220999	4.43e-06			66	-0.00249993	0.0605533
66.1	0.3303	0.404346			66.1	-0.0231999	4.44e-06			66.1	-0.00220007	0.060643
66.2	0.3349	0.404943			66.2	-0.0265001	4.44e-06			66.2	-0.00429989	0.0607328
66.3	0.3361	0.40554			66.3	-0.0235999	4.45e-06			66.3	-0.00659999	0.0608226
66.4	0.3381	0.406137			66.4	-0.0234999	4.46e-06			66.4	-0.00740007	0.0609124
66.5	0.3429	0.406734			66.5	-0.0247	4.46e-06			66.5	-0.0076001	0.0610022
66.6	0.3396	0.407331			66.6	-0.0266998	4.47e-06			66.6	-0.00650007	0.061092
66.7	0.3373	0.407928			66.7	-0.0312	4.48e-06			66.7	-0.00110011	0.0611817
66.8	0.3317	0.408524			66.8	-0.035	4.48e-06			66.8	-0.00680002	0.0612715
66.9	0.3321	0.409121			66.9	-0.0354999	4.49e-06			66.9	-0.00619998	0.0613612
67	0.3308	0.409718			67	-0.0424001	4.5e-06			67	-0.00360008	0.061451
67.1	0.330301	0.410314			67.1	-0.0434001	4.5e-06			67.1	-0.00629976	0.0615407
67.2	0.3282	0.410911			67.2	-0.0468999	4.51e-06			67.2	-0.00509994	0.0616305
67.3	0.3287	0.411508			67.3	-0.0492999	4.52e-06			67.3	-0.00610001	0.0617202
67.4	0.3259	0.412104			67.4	-0.0473	4.52e-06			67.4	-0.00500004	0.0618099
67.5	0.3253	0.412701			67.5	-0.052	4.53e-06			67.5	-0.00780009	0.0618996
67.6	0.3269	0.413297			67.6	-0.0513003	4.53e-06			67.6	-0.00709992	0.0619893
67.7	0.3292	0.413893			67.7	-0.0515001	4.54e-06			67.7	-0.0105	0.062079
67.8	0.3322	0.41449			67.8	-0.0500001	4.55e-06			67.8	-0.0114	0.0621688
67.9	0.3355	0.415086			67.9	-0.0466	4.55e-06			67.9	-0.0158001	0.0622584
68	0.337	0.415682			68	-0.0469999	4.56e-06			68	-0.0167	0.0623481
68.1	0.3397	0.416278			68.1	-0.0436002	4.57e-06			68.1	-0.0195991	0.0624378
68.2	0.3427	0.416875			68.2	-0.0387001	4.57e-06			68.2	-0.017	0.0625275
68.3	0.3452	0.417471			68.3	-0.0393001	4.58e-06			68.3	-0.0117999	0.0626171
68.4	0.3495	0.418067			68.4	-0.0391	4.59e-06			68.4	-0.00990004	0.0627068
68.5	0.3532	0.418663			68.5	-0.0409	4.59e-06			68.5	-0.00579989	0.0627965
68.6	0.3582	0.419259			68.6	-0.0460993	4.6e-06			68.6	-0.00669957	0.0628861
68.7	0.3572	0.419855			68.7	-0.0408999	4.61e-06			68.7	-0.00430011	0.0629757
68.8	0.3583	0.42045			68.8	-0.0387	4.61e-06			68.8	-0.00300004	0.0630654
68.9	0.3596	0.421046			68.9	-0.0359001	4.62e-06			68.9	0.000500028	0.063155
69	0.362	0.421642			69	-0.0351999	4.63e-06			69	-9.99e-05	0.0632446
69.1	0.3646	0.422238			69.1	-0.0358	4.63e-06			69.1	0.00100013	0.0633342
69.2	0.3642	0.422833			69.2	-0.0352	4.64e-06			69.2	0.00229989	0.0634239
69.3	0.3659	0.423429			69.3	-0.0367999	4.65e-06			69.3	0.00570008	0.0635135
69.4	0.3686	0.424025			69.4	-0.0382	4.65e-06			69.4	0.00199989	0.0636031
69.5	0.3687	0.42462			69.5	-0.035	4.66e-06			69.5	-0.00139989	0.0636927
69.6	0.367	0.425216			69.6	-0.0336003	4.67e-06			69.6	0.00039994	0.0637822
69.7	0.3654	0.425811			69.7	-0.0306999	4.67e-06			69.7	0.000599974	0.0638718
69.8	0.3654	0.426406			69.8	-0.0285	4.68e-06			69.8	0.000500085	0.0639614
69.9	0.3703	0.427002			69.9	-0.0233	4.69e-06			69.9	0.00169998	0.0640509
70	0.37	0.427597			70	-0.0226	4.69e-06			70	0.000399983	0.0641405
70.1	0.3728	0.428192			70.1	-0.0188	4.7e-06			70.1	0.00149981	0.0642301
70.2	0.3664	0.428788			70.2	-0.0194999	4.71e-06			70.2	0.000499977	0.0643196
70.3	0.3636	0.429383			70.3	-0.0157	4.71e-06			70.3	0.00320004	0.0644092
70.4	0.368	0.429978			70.4	-0.014	4.72e-06			70.4	0.00550004	0.0644987
70.5	0.3696	0.430573			70.5	-0.0103	4.73e-06			70.5	0.00720011	0.0645882
70.6	0.3758	0.431168			70.6	-0.00680032	4.73e-06			70.6	0.0119997	0.0646777
70.7	0.3802	0.431763			70.7	-0.0018001	4.74e-06			70.7	0.0122	0.0647673
70.8	0.3778	0.432358			70.8	0.0021	4.75e-06			70.8	0.0128	0.0648568
70.9	0.3825	0.432953			70.9	0.00569999	4.75e-06			70.9	0.0158999	0.0649463
71	0.3818	0.433548			71	0.00880005	4.76e-06			71	0.0145001	0.0650358
71.1	0.3806	0.434142			71.1	0.00989983	4.77e-06			71.1	0.0124003	0.0651253
71.2	0.3818	0.434737			71.2	0.0165	4.77e-06			71.2	0.0104	0.0652148
71.3	0.382	0.435332			71.3	0.0248999	4.78e-06			71.3	0.00770001	0.0653042
71.4	0.3827	0.435927			71.4	0.0323	4.79e-06			71.4	0.00529998	0.0653937
71.5	0.3814	0.436521			71.5	0.0371	4.79e-06			71.5	-0.00110001	0.0654832
71.6	0.3841	0.437116			71.6	0.0457987	4.8e-06			71.6	-0.0044997	0.0655726
71.7	0.3848	0.43771			71.7	0.0505999	4.81e-06			71.7	-0.00680004	0.0656621
71.8	0.3886	0.438305			71.8	0.0547999	4.81e-06			71.8	-0.00560003	0.0657515
71.9	0.3932	0.438899			71.9	0.0598999	4.82e-06			71.9	-0.00260004	0.065841
72	0.394	0.439494			72	0.0644999	4.83e-06			72	0.000100098	0.0659304
72.1	0.3966	0.440088			72.1	0.0666996	4.83e-06			72.1	0.00120038	0.0660198
72.2	0.3976	0.440682			72.2	0.0695999	4.84e-06			72.2	0.00150011	0.0661093
72.3	0.3957	0.441276			72.3	0.0789	4.85e-06			72.3	0.0021001	0.0661987
72.4	0.3977	0.441871			72.4	0.0870001	4.85e-06			72.4	-0.000100053	0.0662881
72.5	0.3969	0.442465			72.5	0.0924	4.86e-06			72.5	0.00129989	0.0663775
72.6	0.394701	0.443059			72.6	0.0974992	4.87e-06			72.6	0.00310027	0.0664669
72.7	0.3982	0.443653			72.7	0.1029	4.87e-06			72.7	0.00420003	0.0665563
72.8	0.4018	0.444247			72.8	0.1092	4.88e-06			72.8	0.00199997	0.0666457
72.9	0.4065	0.444841			72.9	0.1151	4.88e-06			72.9	0.00340001	0.0667351
73	0.405	0.445435			73	0.1218	4.89e-06			73	-0.000100025	0.0668244
73.1	0.404501	0.446029			73.1	0.126999	4.9e-06			73.1	-0.00249992	0.0669138
73.2	0.4055	0.446623			73.2	0.1274	4.9e-06			73.2	-0.00340008	0.0670032
73.3	0.4103	0.447216			73.3	0.1363	4.91e-06			73.3	-0.0022001	0.0670925
73.4	0.408	0.44781			73.4	0.1421	4.92e-06			73.4	0.000599936	0.0671819
73.5	0.409	0.448404			73.5	0.143	4.92e-06			73.5	0.000899939	0.0672712
73.6	0.4076	0.448997			73.6	0.147899	4.93e-06			73.6	0.00260005	0.0673606
73.7	0.4099	0.449591			73.7	0.1521	4.94e-06			73.7	0.00300005	0.0674499
73.8	0.4095	0.450185			73.8	0.1591	4.94e-06			73.8	0.00309988	0.0675392
73.9	0.4093	0.450778			73.9	0.1586	4.95e-06			73.9	0.00350004	0.0676285
74	0.4148	0.451372			74	0.1612	4.96e-06			74	0.00379994	0.0677179
74.1	0.415	0.451965			74.1	0.162999	4.96e-06			74.1	0.00240036	0.0678072
74.2	0.4154	0.452558			74.2	0.1604	4.97e-06			74.2	0.00100006	0.0678965
74.3	0.4145	0.453152			74.3	0.1613	4.98e-06			74.3	-0.00149993	0.0679858
74.4	0.4173	0.453745			74.4	0.1668	4.98e-06			74.4	-0.00589994	0.068075
74.5	0.4188	0.454338			74.5	0.1713	4.99e-06			74.5	-0.00979997	0.0681643
74.6	0.4181	0.454931			74.6	0.179799	5e-06			74.6	-0.0138993	0.0682536
74.7	0.4188	0.455524			74.7	0.1885	5e-06			74.7	-0.0131	0.0683429
74.8	0.426	0.456118			74.8	0.1884	5.01e-06			74.8	-0.0177001	0.0684321
74.9	0.4271	0.456711			74.9	0.1983	5.02e-06			74.9	-0.0182999	0.0685214
75	0.4265	0.457304			75	0.1987	5.02e-06			75	-0.0206999	0.0686106
75.1	0.424701	0.457896			75.1	0.206199	5.03e-06			75.1	-0.0187	0.0686999
75.2	0.4232	0.458489			75.2	0.213	5.04e-06			75.2	-0.0180001	0.0687891
75.3	0.428	0.459082			75.3	0.2164	5.04e-06			75.3	-0.0160999	0.0688784
75.4	0.4304	0.459675			75.4	0.2198	5.05e-06			75.4	-0.0164001	0.0689676
75.5	0.4268	0.460268			75.5	0.2299	5.06e-06			75.5	-0.0181999	0.0690568
75.6	0.4279	0.460861			75.6	0.2341	5.06e-06			75.6	-0.0142999	0.069146
75.7	0.431	0.461453			75.7	0.2332	5.07e-06			75.7	-0.0154001	0.0692352
75.8	0.4379	0.462046			75.8	0.2337	5.08e-06			75.8	-0.0132	0.0693244
75.9	0.4364	0.462638			75.9	0.2381	5.08e-06			75.9	-0.0103999	0.0694136
76	0.4365	0.463231			76	0.2373	5.09e-06			76	-0.00860004	0.0695028
76.1	0.4394	0.463823			76.1	0.2407	5.1e-06			76.1	-0.00849993	0.069592
76.2	0.4377	0.464416			76.2	0.242	5.1e-06			76.2	-0.00959992	0.0696812
76.3	0.4458	0.465008			76.3	0.2462	5.11e-06			76.3	-0.00689998	0.0697703
76.4	0.4461	0.465601			76.4	0.2466	5.12e-06			76.4	-0.00840001	0.0698595
76.5	0.4455	0.466193			76.5	0.2505	5.12e-06			76.5	-0.0130001	0.0699487
76.6	0.4446	0.466785			76.6	0.2502	5.13e-06			76.6	-0.0137997	0.0700378
76.7	0.4457	0.467377			76.7	0.2512	5.14e-06			76.7	-0.0132001	0.070127
76.8	0.4422	0.46797			76.8	0.2521	5.14e-06			76.8	-0.0110999	0.0702161
76.9	0.4439	0.468562			76.9	0.2472	5.15e-06			76.9	-0.0142001	0.0703052
77	0.4442	0.469154			77	0.2476	5.15e-06			77	-0.0104001	0.0703944
77.1	0.4439	0.469746			77.1	0.2461	5.16e-06			77.1	-0.00890001	0.0704835
77.2	0.4448	0.470338			77.2	0.243	5.17e-06			77.2	-0.00839994	0.0705726
77.3	0.4495	0.47093			77.3	0.2401	5.17e-06			77.3	-0.0059	0.0706617
77.4	0.4517	0.471522			77.4	0.2351	5.18e-06			77.4	-0.00100007	0.0707508
77.5	0.4519	0.472114			77.5	0.2299	5.19e-06			77.5	-0.000199965	0.0708399
77.6	0.458199	0.472705			77.6	0.2295	5.19e-06			77.6	0.00360028	0.070929
77.7	0.4636	0.473297			77.7	0.2264	5.2e-06			77.7	0.00530007	0.0710181
77.8	0.467	0.473889			77.8	0.2218	5.21e-06			77.8	0.00670005	0.0711072
77.9	0.4643	0.47448			77.9	0.2248	5.21e-06			77.9	0.00709998	0.0711962
78	0.4631	0.475072			78	0.2256	5.22e-06			78	0.00310003	0.0712853
78.1	0.4621	0.475664			78.1	0.2252	5.23e-06			78.1	-0.000399657	0.0713743
78.2	0.464	0.476255			78.2	0.2283	5.23e-06			78.2	0.0010999	0.0714634
78.3	0.4643	0.476847			78.3	0.2266	5.24e-06			78.3	-0.00240004	0.0715525
78.4	0.4686	0.477438			78.4	0.221	5.25e-06			78.4	-0.00290011	0.0716415
78.5	0.466	0.478029			78.5	0.217	5.25e-06			78.5	-0.00230006	0.0717305
78.6	0.4698	0.478621			78.6	0.2155	5.26e-06			78.6	-0.00299964	0.0718196
78.7	0.4711	0.479212			78.7	0.2156	5.27e-06			78.7	-0.00360002	0.0719086
78.8	0.4715	0.479803			78.8	0.214	5.27e-06			78.8	-0.00310008	0.0719976
78.9	0.4701	0.480394			78.9	0.2158	5.28e-06			78.9	-0.00360008	0.0720866
79	0.4716	0.480986			79	0.2116	5.29e-06			79	0.000900096	0.0721756
79.1	0.4745	0.481577			79.1	0.206001	5.29e-06			79.1	0.00329992	0.0722646
79.2	0.4773	0.482168			79.2	0.2045	5.3e-06			79.2	0.00210004	0.0723536
79.3	0.4785	0.482759			79.3	0.2073	5.31e-06			79.3	0.00260003	0.0724426
79.4	0.4794	0.48335			79.4	0.2061	5.31e-06			79.4	0.00280007	0.0725316
79.5	0.485	0.483941			79.5	0.208	5.32e-06			79.5	0.00510003	0.0726205
79.6	0.489999	0.484532			79.6	0.21	5.33e-06			79.6	0.00540007	0.0727095
79.7	0.493	0.485122			79.7	0.2102	5.33e-06			79.7	0.0045999	0.0727985
79.8	0.4877	0.485713			79.8	0.209	5.34e-06			79.8	0.00450003	0.0728874
79.9	0.4871	0.486304			79.9	0.2062	5.35e-06			79.9	0.00459997	0.0729764
80	0.4875	0.486895			80	0.2098	5.35e-06			80	0.00209991	0.0730653
80.1	0.4849	0.487485			80.1	0.2087	5.36e-06			80.1	0.00479994	0.0731542
80.2	0.4857	0.488076			80.2	0.2079	5.37e-06			80.2	0.00630008	0.0732432
80.3	0.4849	0.488667			80.3	0.2105	5.37e-06			80.3	0.00660011	0.0733321
80.4	0.4861	0.489257			80.4	0.2097	5.38e-06			80.4	0.00779989	0.073421
80.5	0.4834	0.489847			80.5	0.2048	5.39e-06			80.5	0.00880006	0.0735099
80.6	0.4811	0.490438			80.6	0.2031	5.39e-06			80.6	0.00940013	0.0735988
80.7	0.482	0.491028			80.7	0.2003	5.4e-06			80.7	0.0108001	0.0736877
80.8	0.4798	0.491619			80.8	0.1953	5.4e-06			80.8	0.00829997	0.0737766
80.9	0.4783	0.492209			80.9	0.1964	5.41e-06			80.9	0.0109	0.0738655
81	0.483	0.492799			81	0.1936	5.42e-06			81	0.0121999	0.0739544
81.1	0.486999	0.493389			81.1	0.1966	5.42e-06			81.1	0.0157995	0.0740433
81.2	0.4897	0.493979			81.2	0.1988	5.43e-06			81.2	0.0169999	0.0741321
81.3	0.49	0.49457			81.3	0.1982	5.44e-06			81.3	0.014	0.074221
81.4	0.488	0.49516			81.4	0.1994	5.44e-06			81.4	0.0128	0.0743099
81.5	0.4862	0.49575			81.5	0.1991	5.45e-06			81.5	0.0153	0.0743987
81.6	0.4914	0.49634			81.6	0.1963	5.46e-06			81.6	0.023699	0.0744875
81.7	0.4932	0.496929			81.7	0.1927	5.46e-06			81.7	0.0214	0.0745764
81.8	0.4909	0.497519			81.8	0.1943	5.47e-06			81.8	0.0238999	0.0746652
81.9	0.4865	0.498109			81.9	0.1982	5.48e-06			81.9	0.0238	0.074754
82	0.4916	0.498699			82	0.198	5.48e-06			82	0.0215	0.0748429
82.1	0.4905	0.499289			82.1	0.2002	5.49e-06			82.1	0.0195001	0.0749317
82.2	0.4915	0.499878			82.2	0.2001	5.5e-06			82.2	0.0172	0.0750205
82.3	0.491	0.500468			82.3	0.2003	5.5e-06			82.3	0.0193001	0.0751093
82.4	0.4895	0.501058			82.4	0.2025	5.51e-06			82.4	0.0155	0.0751981
82.5	0.4906	0.501647			82.5	0.202	5.52e-06			82.5	0.0112999	0.0752869
82.6	0.494099	0.502237			82.6	0.1989	5.52e-06			82.6	0.0126004	0.0753756
82.7	0.4985	0.502826			82.7	0.1985	5.53e-06			82.7	0.0128	0.0754644
82.8	0.4981	0.503416			82.8	0.1968	5.54e-06			82.8	0.0139	0.0755532
82.9	0.4987	0.504005			82.9	0.1935	5.54e-06			82.9	0.0121	0.075642
83	0.4963	0.504594			83	0.1977	5.55e-06			83	0.0154	0.0757307
83.1	0.499	0.505183			83.1	0.1966	5.56e-06			83.1	0.0136998	0.0758195
83.2	0.4995	0.505773			83.2	0.196	5.56e-06			83.2	0.0152	0.0759082
83.3	0.4987	0.506362			83.3	0.1956	5.57e-06			83.3	0.0162001	0.075997
83.4	0.4962	0.506951			83.4	0.196	5.58e-06			83.4	0.0158999	0.0760857
83.5	0.4939	0.50754			83.5	0.1951	5.58e-06			83.5	0.0176999	0.0761744
83.6	0.4924	0.508129			83.6	0.1941	5.59e-06			83.6	0.0167001	0.0762631
83.7	0.4905	0.508718			83.7	0.1943	5.6e-06			83.7	0.0203999	0.0763518
83.8	0.4868	0.509307			83.8	0.1935	5.6e-06			83.8	0.0232001	0.0764406
83.9	0.4833	0.509896			83.9	0.1964	5.61e-06			83.9	0.0241	0.0765293
84	0.4845	0.510485			84	0.1944	5.61e-06			84	0.0227001	0.076618
84.1	0.482	0.511074			84.1	0.1944	5.62e-06			84.1	0.0253999	0.0767066
84.2	0.483	0.511662			84.2	0.1974	5.63e-06			84.2	0.0299001	0.0767953
84.3	0.4818	0.512251			84.3	0.1944	5.63e-06			84.3	0.0299	0.076884
84.4	0.4862	0.51284			84.4	0.1952	5.64e-06			84.4	0.0329	0.0769727
84.5	0.4822	0.513428			84.5	0.1949	5.65e-06			84.5	0.0357	0.0770613
84.6	0.4813	0.514017			84.6	0.1924	5.65e-06			84.6	0.0415993	0.07715
84.7	0.4791	0.514606			84.7	0.1896	5.66e-06			84.7	0.0434001	0.0772387
84.8	0.482	0.515194			84.8	0.1837	5.67e-06			84.8	0.0408001	0.0773273
84.9	0.4818	0.515783			84.9	0.1792	5.67e-06			84.9	0.0412001	0.0774159
85	0.4831	0.516371			85	0.1726	5.68e-06			85	0.0401001	0.0775046
85.1	0.4803	0.516959			85.1	0.1701	5.69e-06			85.1	0.0366	0.0775932
85.2	0.4807	0.517548			85.2	0.1709	5.69e-06			85.2	0.0378999	0.0776818
85.3	0.4812	0.518136			85.3	0.1697	5.7e-06			85.3	0.0409001	0.0777705
85.4	0.4831	0.518724			85.4	0.1643	5.71e-06			85.4	0.0414999	0.0778591
85.5	0.4795	0.519312			85.5	0.1584	5.71e-06			85.5	0.0404999	0.0779477
85.6	0.4789	0.5199			85.6	0.155701	5.72e-06			85.6	0.0410999	0.0780363
85.7	0.4814	0.520488			85.7	0.1515	5.73e-06			85.7	0.0405999	0.0781249
85.8	0.4791	0.521077			85.8	0.1496	5.73e-06			85.8	0.0417999	0.0782134
85.9	0.4825	0.521664			85.9	0.1465	5.74e-06			85.9	0.0428	0.078302
86	0.4843	0.522252			86	0.1451	5.75e-06			86	0.0418	0.0783906
86.1	0.489199	0.52284			86.1	0.1413	5.75e-06			86.1	0.0421998	0.0784792
86.2	0.4906	0.523428			86.2	0.139	5.76e-06			86.2	0.0424999	0.0785677
86.3	0.4927	0.524016			86.3	0.1416	5.77e-06			86.3	0.0406999	0.0786563
86.4	0.4971	0.524604			86.4	0.1386	5.77e-06			86.4	0.0413	0.0787448
86.5	0.495	0.525192			86.5	0.1393	5.78e-06			86.5	0.0404999	0.0788334
86.6	0.4985	0.525779			86.6	0.1421	5.79e-06			86.6	0.0395002	0.0789219
86.7	0.4998	0.526367			86.7	0.1428	5.79e-06			86.7	0.0383001	0.0790104
86.8	0.4997	0.526954			86.8	0.1429	5.8e-06			86.8	0.0364	0.079099
86.9	0.503	0.527542			86.9	0.1393	5.81e-06			86.9	0.04	0.0791875
87	0.5047	0.528129			87	0.1353	5.81e-06			87	0.0412999	0.079276
87.1	0.5007	0.528717			87.1	0.1316	5.82e-06			87.1	0.0382999	0.0793645
87.2	0.4975	0.529304			87.2	0.1266	5.82e-06			87.2	0.0358	0.079453
87.3	0.4975	0.529892			87.3	0.1217	5.83e-06			87.3	0.0327001	0.0795415
87.4	0.4989	0.530479			87.4	0.1164	5.84e-06			87.4	0.0338	0.07963
87.5	0.4981	0.531066			87.5	0.1116	5.84e-06			87.5	0.0349999	0.0797185
87.6	0.4997	0.531653			87.6	0.104901	5.85e-06			87.6	0.0339999	0.0798069
87.7	0.4972	0.532241			87.7	0.0987999	5.86e-06			87.7	0.0291999	0.0798954
87.8	0.4982	0.532828			87.8	0.0930999	5.86e-06			87.8	0.0307	0.0799839
87.9	0.5051	0.533415			87.9	0.0881	5.87e-06			87.9	0.0324	0.0800723
88	0.5081	0.534002			88	0.0804	5.88e-06			88	0.0341001	0.0801608
88.1	0.5086	0.534589			88.1	0.0736012	5.88e-06			88.1	0.0352998	0.0802492
88.2	0.5123	0.535176			88.2	0.0687999	5.89e-06			88.2	0.0353	0.0803377
88.3	0.512	0.535763			88.3	0.0605999	5.9e-06			88.3	0.0377	0.0804261
88.4	0.5143	0.536349			88.4	0.0534001	5.9e-06			88.4	0.0353999	0.0805145
88.5	0.5151	0.536936			88.5	0.0460001	5.91e-06			88.5	0.0353	0.0806029
88.6	0.5172	0.537523			88.6	0.0419012	5.92e-06			88.6	0.0404996	0.0806913
88.7	0.512	0.53811			88.7	0.0352999	5.92e-06			88.7	0.0431	0.0807798
88.8	0.5124	0.538696			88.8	0.0337001	5.93e-06			88.8	0.0405999	0.0808682
88.9	0.5065	0.539283			88.9	0.0269	5.94e-06			88.9	0.0366	0.0809565
89	0.5061	0.53987			89	0.0180001	5.94e-06			89	0.0339999	0.0810449
89.1	0.5071	0.540456			89.1	0.0138006	5.95e-06			89.1	0.0315003	0.0811333
89.2	0.5065	0.541043			89.2	0.0125001	5.96e-06			89.2	0.0301	0.0812217
89.3	0.5073	0.541629			89.3	0.00379996	5.96e-06			89.3	0.0293001	0.0813101
89.4	0.5126	0.542215			89.4	-0.00159992	5.97e-06			89.4	0.029	0.0813984
89.5	0.514	0.542802			89.5	-0.00129988	5.98e-06			89.5	0.0261	0.0814868
89.6	0.5171	0.543388			89.6	-0.00459907	5.98e-06			89.6	0.0196005	0.0815751
89.7	0.5188	0.543974			89.7	-0.0100999	5.99e-06			89.7	0.0203	0.0816635
89.8	0.5213	0.54456			89.8	-0.019	5.99e-06			89.8	0.0155	0.0817518
89.9	0.5239	0.545147			89.9	-0.0297	6e-06			89.9	0.0107	0.0818402
90	0.5271	0.545733			90	-0.0333999	6.01e-06			90	0.00669993	0.0819285
90.1	0.5285	0.546319			90.1	-0.0358994	6.01e-06			90.1	0.00600024	0.0820168
90.2	0.5304	0.546905			90.2	-0.0436001	6.02e-06			90.2	0.00660004	0.0821051
90.3	0.5322	0.547491			90.3	-0.0523001	6.03e-06			90.3	0.00340012	0.0821935
90.4	0.5332	0.548077			90.4	-0.0567	6.03e-06			90.4	0.00169991	0.0822817
90.5	0.5319	0.548663			90.5	-0.0603	6.04e-06			90.5	0.00269995	0.0823701
90.6	0.5337	0.549248			90.6	-0.0622993	6.05e-06			90.6	0.00200012	0.0824583
90.7	0.5325	0.549834			90.7	-0.0628999	6.05e-06			90.7	-0.00249993	0.0825466
90.8	0.5332	0.55042			90.8	-0.0602	6.06e-06			90.8	-0.00599993	0.0826349
90.9	0.5344	0.551006			90.9	-0.0576001	6.07e-06			90.9	-0.00519993	0.0827232
91	0.532	0.551591			91	-0.0551	6.07e-06			91	-0.00879989	0.0828114
91.1	0.5344	0.552177			91.1	-0.0570996	6.08e-06			91.1	-0.00819946	0.0828997
91.2	0.534	0.552763			91.2	-0.058	6.09e-06			91.2	-0.00960007	0.082988
91.3	0.5306	0.553348			91.3	-0.0625001	6.09e-06			91.3	-0.0104999	0.0830762
91.4	0.5336	0.553934			91.4	-0.0640001	6.1e-06			91.4	-0.0114	0.0831644
91.5	0.5356	0.554519			91.5	-0.0679	6.11e-06			91.5	-0.0102001	0.0832527
91.6	0.5372	0.555104			91.6	-0.0675996	6.11e-06			91.6	-0.00710037	0.0833409
91.7	0.5379	0.55569			91.7	-0.0693	6.12e-06			91.7	-0.0113001	0.0834291
91.8	0.542	0.556275			91.8	-0.0686001	6.13e-06			91.8	-0.0116999	0.0835174
91.9	0.5475	0.55686			91.9	-0.071	6.13e-06			91.9	-0.0147	0.0836056
92	0.5502	0.557446			92	-0.0739001	6.14e-06			92	-0.0162	0.0836938
92.1	0.5482	0.558031			92.1	-0.0788991	6.15e-06			92.1	-0.0151001	0.083782
92.2	0.5439	0.558616			92.2	-0.0775999	6.15e-06			92.2	-0.0128999	0.0838702
92.3	0.5424	0.559201			92.3	-0.0820999	6.16e-06			92.3	-0.0154	0.0839584
92.4	0.5386	0.559786			92.4	-0.0902999	6.16e-06			92.4	-0.0149999	0.0840465
92.5	0.5375	0.560371			92.5	-0.0919999	6.17e-06			92.5	-0.0149999	0.0841347
92.6	0.5393	0.560956			92.6	-0.0946995	6.18e-06			92.6	-0.0158996	0.0842229
92.7	0.542	0.561541			92.7	-0.0992999	6.18e-06			92.7	-0.0147	0.0843111
92.8	0.5411	0.562126			92.8	-0.1016	6.19e-06			92.8	-0.0105999	0.0843992
92.9	0.5423	0.56271			92.9	-0.105	6.2e-06			92.9	-0.00819991	0.0844874
93	0.5398	0.563295			93	-0.1066	6.2e-06			93	-0.0111001	0.0845755
93.1	0.5402	0.56388			93.1	-0.1069	6.21e-06			93.1	-0.00900014	0.0846636
93.2	0.5429	0.564464			93.2	-0.1109	6.22e-06			93.2	-0.00610008	0.0847518
93.3	0.5475	0.565049			93.3	-0.1163	6.22e-06			93.3	-0.00630001	0.0848399
93.4	0.5464	0.565634			93.4	-0.1174	6.23e-06			93.4	-0.00550004	0.084928
93.5	0.5512	0.566218			93.5	-0.1145	6.24e-06			93.5	-0.00319989	0.0850161
93.6	0.5531	0.566803			93.6	-0.1145	6.24e-06			93.6	-0.00489933	0.0851042
93.7	0.5509	0.567387			93.7	-0.1114	6.25e-06			93.7	-0.00830003	0.0851923
93.8	0.5503	0.567971			93.8	-0.1113	6.26e-06			93.8	-0.00660009	0.0852804
93.9	0.5572	0.568556			93.9	-0.1147	6.26e-06			93.9	-0.00309996	0.0853685
94	0.5547	0.56914			94	-0.1181	6.27e-06			94	-0.00470003	0.0854566
94.1	0.5568	0.569724			94.1	-0.118399	6.28e-06			94.1	-0.00519999	0.0855447
94.2	0.5529	0.570308			94.2	-0.1174	6.28e-06			94.2	-0.00709995	0.0856328
94.3	0.5502	0.570893			94.3	-0.1166	6.29e-06			94.3	-0.00429992	0.0857208
94.4	0.5522	0.571477			94.4	-0.1168	6.3e-06			94.4	-0.0038001	0.0858089
94.5	0.5552	0.572061			94.5	-0.1127	6.3e-06			94.5	-0.00439992	0.0858969
94.6	0.5541	0.572645			94.6	-0.1133	6.31e-06			94.6	-0.00169985	0.085985
94.7	0.5583	0.573229			94.7	-0.1153	6.32e-06			94.7	-0.00260008	0.086073
94.8	0.5601	0.573813			94.8	-0.1141	6.32e-06			94.8	-0.000100061	0.0861611
94.9	0.5606	0.574397			94.9	-0.1154	6.33e-06			94.9	0.00279989	0.0862491
95	0.5624	0.57498			95	-0.1146	6.33e-06			95	0.00329988	0.0863371
95.1	0.5608	0.575564			95.1	-0.1146	6.34e-06			95.1	0.0093996	0.0864251
95.2	0.5622	0.576148			95.2	-0.111	6.35e-06			95.2	0.00709999	0.0865131
95.3	0.5622	0.576732			95.3	-0.1097	6.35e-06			95.3	0.00820007	0.0866012
95.4	0.5626	0.577315			95.4	-0.1114	6.36e-06			95.4	0.00539994	0.0866891
95.5	0.5658	0.577899			95.5	-0.1113	6.37e-06			95.5	0.00499998	0.0867771
95.6	0.5669	0.578482			95.6	-0.108501	6.37e-06			95.6	0.00999942	0.0868651
95.7	0.5691	0.579066			95.7	-0.1085	6.38e-06			95.7	0.0124	0.0869531
95.8	0.5704	0.57965			95.8	-0.1065	6.39e-06			95.8	0.0124	0.0870411
95.9	0.5663	0.580233			95.9	-0.1045	6.39e-06			95.9	0.0114999	0.087129
96	0.564	0.580816			96	-0.1052	6.4e-06			96	0.0140001	0.087217
96.1	0.5639	0.5814			96.1	-0.1004	6.41e-06			96.1	0.0155002	0.087305
96.2	0.5654	0.581983			96.2	-0.102	6.41e-06			96.2	0.0179001	0.0873929
96.3	0.5673	0.582566			96.3	-0.1023	6.42e-06			96.3	0.0153001	0.0874809
96.4	0.5697	0.583149			96.4	-0.0981	6.43e-06			96.4	0.0147999	0.0875688
96.5	0.57	0.583733			96.5	-0.0964	6.43e-06			96.5	0.0152999	0.0876567
96.6	0.5692	0.584316			96.6	-0.0962002	6.44e-06			96.6	0.00990031	0.0877447
96.7	0.5669	0.584899			96.7	-0.0968999	6.45e-06			96.7	0.0105999	0.0878326
96.8	0.5703	0.585482			96.8	-0.1015	6.45e-06			96.8	0.0137	0.0879205
96.9	0.5733	0.586065			96.9	-0.1028	6.46e-06			96.9	0.0140001	0.0880084
97	0.5746	0.586648			97	-0.106	6.47e-06			97	0.0163	0.0880963
97.1	0.5714	0.587231			97.1	-0.1102	6.47e-06			97.1	0.0213001	0.0881842
97.2	0.5734	0.587813			97.2	-0.113	6.48e-06			97.2	0.0234001	0.0882721
97.3	0.5746	0.588396			97.3	-0.1129	6.48e-06			97.3	0.0277	0.08836
97.4	0.5747	0.588979			97.4	-0.1082	6.49e-06			97.4	0.0271	0.0884478
97.5	0.5737	0.589562			97.5	-0.1107	6.5e-06			97.5	0.0252	0.0885357
97.6	0.574	0.590144			97.6	-0.1115	6.5e-06			97.6	0.0224004	0.0886236
97.7	0.5688	0.590727			97.7	-0.1132	6.51e-06			97.7	0.0190002	0.0887114
97.8	0.5647	0.59131			97.8	-0.1148	6.52e-06			97.8	0.0206999	0.0887993
97.9	0.5645	0.591892			97.9	-0.1159	6.52e-06			97.9	0.0184999	0.0888871
98	0.5598	0.592475			98	-0.1162	6.53e-06			98	0.0183002	0.088975
98.1	0.5601	0.593057			98.1	-0.1169	6.54e-06			98.1	0.017	0.0890628
98.2	0.5662	0.593639			98.2	-0.1196	6.54e-06			98.2	0.0174002	0.0891506
98.3	0.5671	0.594222			98.3	-0.1204	6.55e-06			98.3	0.0161998	0.0892385
98.4	0.5718	0.594804			98.4	-0.118	6.56e-06			98.4	0.0179999	0.0893263
98.5	0.5722	0.595386			98.5	-0.1142	6.56e-06			98.5	0.0200001	0.0894141
98.6	0.5707	0.595968			98.6	-0.1184	6.57e-06			98.6	0.0204004	0.0895019
98.7	0.5683	0.596551			98.7	-0.1225	6.58e-06			98.7	0.0222002	0.0895897
98.8	0.5684	0.597133			98.8	-0.1212	6.58e-06			98.8	0.0223998	0.0896775
98.9	0.5663	0.597715			98.9	-0.1209	6.59e-06			98.9	0.0199	0.0897653
99	0.5638	0.598297			99	-0.1243	6.6e-06			99	0.0153001	0.089853
99.1	0.5689	0.598879			99.1	-0.1263	6.6e-06			99.1	0.0164001	0.0899408
99.2	0.5685	0.599461			99.2	-0.1296	6.61e-06			99.2	0.0119002	0.0900286
99.3	0.5688	0.600043			99.3	-0.1303	6.61e-06			99.3	0.0136002	0.0901163
99.4	0.5712	0.600624			99.4	-0.1267	6.62e-06			99.4	0.0138998	0.0902041
99.5	0.5708	0.601206			99.5	-0.1285	6.63e-06			99.5	0.00910001	0.0902918
99.6	0.5673	0.601788			99.6	-0.1322	6.63e-06			99.6	0.00949994	0.0903796
99.7	0.5676	0.60237			99.7	-0.1312	6.64e-06			99.7	0.0086998	0.0904673
99.8	0.5715	0.602951			99.8	-0.1306	6.65e-06			99.8	0.0108998	0.0905551
99.9	0.573	0.603533			99.9	-0.1285	6.65e-06			99.9	0.0112999	0.0906428
100	0.5701	0.604115			100	-0.1275	6.66e-06			100	0.00830008	0.0907305
100.1	0.5732	0.604696			100.1	-0.125	6.67e-06			100.1	0.00740015	0.0908182
100.2	0.5716	0.605278			100.2	-0.126	6.67e-06			100.2	0.00869995	0.0909059
100.3	0.5683	0.605859			100.3	-0.1277	6.68e-06			100.3	0.00990015	0.0909936
100.4	0.5676	0.60644			100.4	-0.1313	6.69e-06			100.4	0.0106001	0.0910813
100.5	0.5658	0.607022			100.5	-0.1306	6.69e-06			100.5	0.0140002	0.091169
100.6	0.564101	0.607603			100.6	-0.1313	6.7e-06			100.6	0.0155998	0.0912567
100.7	0.5658	0.608184			100.7	-0.1311	6.71e-06			100.7	0.0198002	0.0913444
100.8	0.561	0.608765			100.8	-0.1349	6.71e-06			100.8	0.0181999	0.091432
100.9	0.5607	0.609347			100.9	-0.1325	6.72e-06			100.9	0.0170999	0.0915197
101	0.5594	0.609928			101	-0.1319	6.73e-06			101	0.0186999	0.0916074
101.1	0.5584	0.610509			101.1	-0.1352	6.73e-06			101.1	0.023	0.091695
101.2	0.5584	0.61109			101.2	-0.1327	6.74e-06			101.2	0.0193	0.0917826
101.3	0.5616	0.611671			101.3	-0.135	6.75e-06			101.3	0.0237002	0.0918703
101.4	0.5644	0.612252			101.4	-0.1364	6.75e-06			101.4	0.0248001	0.0919579
101.5	0.5625	0.612833			101.5	-0.1369	6.76e-06			101.5	0.0279999	0.0920455
101.6	0.5592	0.613413			101.6	-0.1335	6.76e-06			101.6	0.0270004	0.0921332
101.7	0.5567	0.613994			101.7	-0.135	6.77e-06			101.7	0.0241999	0.0922208
101.8	0.5557	0.614575			101.8	-0.1349	6.78e-06			101.8	0.0246001	0.0923084
101.9	0.5573	0.615156			101.9	-0.1353	6.78e-06			101.9	0.0262998	0.092396
102	0.5631	0.615736			102	-0.1367	6.79e-06			102	0.0306002	0.0924836
102.1	0.564	0.616317			102.1	-0.1354	6.8e-06			102.1	0.0272006	0.0925712
102.2	0.564	0.616898			102.2	-0.1333	6.8e-06			102.2	0.0297002	0.0926588
102.3	0.5604	0.617478			102.3	-0.1293	6.81e-06			102.3	0.0256	0.0927464
102.4	0.5594	0.618059			102.4	-0.1267	6.82e-06			102.4	0.0263002	0.0928339
102.5	0.5583	0.618639			102.5	-0.1275	6.82e-06			102.5	0.0302999	0.0929215
102.6	0.5629	0.619219			102.6	-0.1257	6.83e-06			102.6	0.0314	0.093009
102.7	0.5644	0.6198			102.7	-0.1254	6.84e-06			102.7	0.0382001	0.0930966
102.8	0.565	0.62038			102.8	-0.1241	6.84e-06			102.8	0.035	0.0931842
102.9	0.5636	0.62096			102.9	-0.1236	6.85e-06			102.9	0.0313998	0.0932717
103	0.5598	0.621541			103	-0.1227	6.86e-06			103	0.0273001	0.0933592
103.1	0.5592	0.622121			103.1	-0.123	6.86e-06			103.1	0.0289001	0.0934468
103.2	0.5618	0.622701			103.2	-0.1261	6.87e-06			103.2	0.0262001	0.0935343
103.3	0.566	0.623281			103.3	-0.1242	6.88e-06			103.3	0.0243998	0.0936218
103.4	0.5657	0.623861			103.4	-0.1263	6.88e-06			103.4	0.0199002	0.0937093
103.5	0.5663	0.624441			103.5	-0.1245	6.89e-06			103.5	0.0194002	0.0937968
103.6	0.5658	0.625021			103.6	-0.121301	6.89e-06			103.6	0.0209997	0.0938843
103.7	0.5682	0.625601			103.7	-0.1191	6.9e-06			103.7	0.0267001	0.0939718
103.8	0.5676	0.626181			103.8	-0.1184	6.91e-06			103.8	0.0290999	0.0940593
103.9	0.5698	0.62676			103.9	-0.1162	6.91e-06			103.9	0.0290001	0.0941468
104	0.5694	0.62734			104	-0.1136	6.92e-06			104	0.0287001	0.0942343
104.1	0.5715	0.62792			104.1	-0.1157	6.93e-06			104.1	0.0319997	0.0943217
104.2	0.5741	0.6285			104.2	-0.1147	6.93e-06			104.2	0.0310001	0.0944092
104.3	0.5689	0.629079			104.3	-0.114	6.94e-06			104.3	0.0281998	0.0944967
104.4	0.5708	0.629659			104.4	-0.1169	6.95e-06			104.4	0.0313001	0.0945841
104.5	0.5707	0.630238			104.5	-0.1199	6.95e-06			104.5	0.0298999	0.0946715
104.6	0.574	0.630818			104.6	-0.123399	6.96e-06			104.6	0.0271004	0.094759
104.7	0.5747	0.631397			104.7	-0.1171	6.97e-06			104.7	0.0274998	0.0948464
104.8	0.5754	0.631977			104.8	-0.1173	6.97e-06			104.8	0.0263001	0.0949339
104.9	0.5772	0.632556			104.9	-0.12	6.98e-06			104.9	0.0242001	0.0950213
105	0.5797	0.633135			105	-0.1212	6.99e-06			105	0.024	0.0951087
105.1	0.5823	0.633715			105.1	-0.1196	6.99e-06			105.1	0.0298002	0.0951961
105.2	0.5769	0.634294			105.2	-0.1195	7e-06			105.2	0.0317001	0.0952835
105.3	0.5727	0.634873			105.3	-0.1166	7.01e-06			105.3	0.0336999	0.0953709
105.4	0.5734	0.635452			105.4	-0.1158	7.01e-06			105.4	0.0299	0.0954583
105.5	0.5745	0.636031			105.5	-0.1159	7.02e-06			105.5	0.0303999	0.0955457
105.6	0.5766	0.63661			105.6	-0.1177	7.02e-06			105.6	0.0381001	0.095633
105.7	0.582	0.637189			105.7	-0.1158	7.03e-06			105.7	0.034	0.0957204
105.8	0.5845	0.637768			105.8	-0.1184	7.04e-06			105.8	0.0343999	0.0958078
105.9	0.5836	0.638347			105.9	-0.1205	7.04e-06			105.9	0.0355	0.0958951
106	0.5836	0.638926			106	-0.1228	7.05e-06			106	0.0375	0.0959825
106.1	0.5851	0.639505			106.1	-0.1224	7.06e-06			106.1	0.0364006	0.0960698
106.2	0.5808	0.640083			106.2	-0.1265	7.06e-06			106.2	0.0363998	0.0961572
106.3	0.5809	0.640662			106.3	-0.123	7.07e-06			106.3	0.0355002	0.0962445
106.4	0.5815	0.641241			106.4	-0.118	7.08e-06			106.4	0.0367002	0.0963319
106.5	0.5815	0.64182			106.5	-0.1156	7.08e-06			106.5	0.0327001	0.0964192
106.6	0.5815	0.642398			106.6	-0.1124	7.09e-06			106.6	0.0276006	0.0965065
106.7	0.5827	0.642977			106.7	-0.1132	7.1e-06			106.7	0.0277998	0.0965938
106.8	0.5847	0.643555			106.8	-0.115	7.1e-06			106.8	0.0229999	0.0966811
106.9	0.5899	0.644134			106.9	-0.1129	7.11e-06			106.9	0.0217	0.0967684
107	0.5889	0.644712			107	-0.1144	7.12e-06			107	0.0188001	0.0968557
107.1	0.5883	0.64529			107.1	-0.113	7.12e-06			107.1	0.0141004	0.096943
107.2	0.5898	0.645869			107.2	-0.1085	7.13e-06			107.2	0.00909991	0.0970303
107.3	0.59	0.646447			107.3	-0.1124	7.13e-06			107.3	0.00919984	0.0971176
107.4	0.5895	0.647025			107.4	-0.1132	7.14e-06			107.4	0.00550019	0.0972048
107.5	0.5886	0.647603			107.5	-0.116	7.15e-06			107.5	0.00229993	0.0972921
107.6	0.5889	0.648181			107.6	-0.1148	7.15e-06			107.6	0.0032	0.0973793
107.7	0.5906	0.64876			107.7	-0.1185	7.16e-06			107.7	0.0015	0.0974666
107.8	0.5927	0.649338			107.8	-0.1192	7.17e-06			107.8	-0.00229978	0.0975539
107.9	0.5952	0.649916			107.9	-0.1193	7.17e-06			107.9	-0.00130012	0.0976411
108	0.5929	0.650494			108	-0.1179	7.18e-06			108	0.000300162	0.0977283
108.1	0.5911	0.651071			108.1	-0.1173	7.19e-06			108.1	3.76e-07	0.0978155
108.2	0.5923	0.651649			108.2	-0.1162	7.19e-06			108.2	0.00409996	0.0979028
108.3	0.5916	0.652227			108.3	-0.1186	7.2e-06			108.3	0.00110024	0.09799
108.4	0.5967	0.652805			108.4	-0.1193	7.21e-06			108.4	0.00150024	0.0980772
108.5	0.5993	0.653383			108.5	-0.1201	7.21e-06			108.5	-0.00519981	0.0981644
108.6	0.5967	0.65396			108.6	-0.1236	7.22e-06			108.6	-0.011999	0.0982516
108.7	0.5931	0.654538			108.7	-0.1283	7.23e-06			108.7	-0.0148999	0.0983388
108.8	0.5916	0.655116			108.8	-0.1276	7.23e-06			108.8	-0.0165	0.098426
108.9	0.5955	0.655693			108.9	-0.1269	7.24e-06			108.9	-0.0142002	0.0985131
109	0.5941	0.656271			109	-0.1242	7.25e-06			109	-0.0111	0.0986003
109.1	0.5962	0.656848			109.1	-0.1271	7.25e-06			109.1	-0.00670021	0.0986875
109.2	0.5992	0.657426			109.2	-0.1259	7.26e-06			109.2	-0.0126998	0.0987747
109.3	0.6016	0.658003			109.3	-0.121	7.26e-06			109.3	-0.0133998	0.0988618
109.4	0.5974	0.65858			109.4	-0.1182	7.27e-06			109.4	-0.0116001	0.098949
109.5	0.5998	0.659158			109.5	-0.1183	7.28e-06			109.5	-0.00960006	0.0990361
109.6	0.6022	0.659735			109.6	-0.1198	7.28e-06			109.6	-0.00600028	0.0991232
109.7	0.6051	0.660312			109.7	-0.1212	7.29e-06			109.7	-0.00419986	0.0992104
109.8	0.6056	0.660889			109.8	-0.1295	7.3e-06			109.8	-0.00469992	0.0992975
109.9	0.6115	0.661466			109.9	-0.1309	7.3e-06			109.9	-0.00330019	0.0993846
110	0.6113	0.662043			110	-0.1326	7.31e-06			110	-0.00389999	0.0994717
110.1	0.6095	0.66262			110.1	-0.133	7.32e-06			110.1	-0.00190041	0.0995588
110.2	0.6099	0.663197			110.2	-0.126	7.32e-06			110.2	-0.00609977	0.0996459
110.3	0.6081	0.663774			110.3	-0.1277	7.33e-06			110.3	-0.00559984	0.099733
110.4	0.61	0.664351			110.4	-0.1255	7.34e-06			110.4	-0.00570005	0.0998201
110.5	0.6055	0.664928			110.5	-0.1224	7.34e-06			110.5	-0.0104	0.0999072
110.6	0.605	0.665505			110.6	-0.1189	7.35e-06			110.6	-0.0100004	0.0999943
110.7	0.6045	0.666081			110.7	-0.119	7.36e-06			110.7	-0.0107998	0.100081
110.8	0.6069	0.666658			110.8	-0.1158	7.36e-06			110.8	-0.00909977	0.100168
110.9	0.6131	0.667235			110.9	-0.1129	7.37e-06			110.9	-0.0109998	0.100255
111	0.6164	0.667811			111	-0.1122	7.37e-06			111	-0.0103	0.100343
111.1	0.6172	0.668388			111.1	-0.1108	7.38e-06			111.1	-0.00660023	0.10043
111.2	0.6143	0.668964			111.2	-0.1088	7.39e-06			111.2	-0.0102002	0.100517
111.3	0.6198	0.669541			111.3	-0.1094	7.39e-06			111.3	-0.0135001	0.100604
111.4	0.627	0.670117			111.4	-0.1087	7.4e-06			111.4	-0.0149999	0.100691
111.5	0.6247	0.670694			111.5	-0.1064	7.41e-06			111.5	-0.0119001	0.100778
111.6	0.6242	0.67127			111.6	-0.1108	7.41e-06			111.6	-0.0129999	0.100865
111.7	0.6232	0.671846			111.7	-0.1082	7.42e-06			111.7	-0.0156001	0.100952
111.8	0.6249	0.672423			111.8	-0.1085	7.43e-06			111.8	-0.00979988	0.101039
111.9	0.6261	0.672999			111.9	-0.108	7.43e-06			111.9	-0.00889981	0.101126
112	0.6238	0.673575			112	-0.1051	7.44e-06			112	-0.00839987	0.101213
112.1	0.6265	0.674151			112.1	-0.1013	7.45e-06			112.1	-0.00950001	0.1013
112.2	0.6293	0.674727			112.2	-0.0990999	7.45e-06			112.2	-0.00480023	0.101387
112.3	0.6352	0.675303			112.3	-0.0946001	7.46e-06			112.3	-0.00379982	0.101474
112.4	0.6377	0.675879			112.4	-0.0978999	7.47e-06			112.4	-0.00460002	0.101561
112.5	0.639	0.676455			112.5	-0.1028	7.47e-06			112.5	-0.00599981	0.101648
112.6	0.6404	0.677031			112.6	-0.1022	7.48e-06			112.6	-0.00700001	0.101735
112.7	0.6431	0.677607			112.7	-0.1016	7.48e-06			112.7	-0.00570008	0.101821
112.8	0.641	0.678183			112.8	-0.0971	7.49e-06			112.8	-0.00659996	0.101908
112.9	0.6379	0.678758			112.9	-0.0963001	7.5e-06			112.9	-0.00459982	0.101995
113	0.6378	0.679334			113	-0.0947	7.5e-06			113	-0.00580009	0.102082
113.1	0.6404	0.67991			113.1	-0.0970996	7.51e-06			113.1	-0.00540009	0.102169
113.2	0.6472	0.680485			113.2	-0.0933999	7.52e-06			113.2	-0.00589995	0.102256
113.3	0.6509	0.681061			113.3	-0.0951999	7.52e-06			113.3	-0.00340003	0.102343
113.4	0.6563	0.681636			113.4	-0.0916	7.53e-06			113.4	-0.00309996	0.10243
113.5	0.6571	0.682212			113.5	-0.0905999	7.54e-06			113.5	-0.00169982	0.102517
113.6	0.6592	0.682787			113.6	-0.0856001	7.54e-06			113.6	-0.00219975	0.102604
113.7	0.6603	0.683363			113.7	-0.0861001	7.55e-06			113.7	-0.00680008	0.102691
113.8	0.6599	0.683938			113.8	-0.0812001	7.56e-06			113.8	-0.00400022	0.102778
113.9	0.6593	0.684513			113.9	-0.0807	7.56e-06			113.9	0.000100039	0.102864
114	0.6625	0.685089			114	-0.0786001	7.57e-06			114	0.000300036	0.102951
114.1	0.664	0.685664			114.1	-0.0801999	7.58e-06			114.1	-0.00319968	0.103038
114.2	0.665	0.686239			114.2	-0.0783	7.58e-06			114.2	-0.00769994	0.103125
114.3	0.6673	0.686814			114.3	-0.0786001	7.59e-06			114.3	-0.00979986	0.103212
114.4	0.6675	0.687389			114.4	-0.0789001	7.59e-06			114.4	-0.00710007	0.103299
114.5	0.6693	0.687964			114.5	-0.0811001	7.6e-06			114.5	-0.00170021	0.103386
114.6	0.6695	0.688539			114.6	-0.0789998	7.61e-06			114.6	0.00469964	0.103472
114.7	0.6773	0.689114			114.7	-0.0786	7.61e-06			114.7	0.00629984	0.103559
114.8	0.6813	0.689689			114.8	-0.0726001	7.62e-06			114.8	0.00590019	0.103646
114.9	0.6854	0.690264			114.9	-0.0773999	7.63e-06			114.9	0.00499986	0.103733
115	0.6859	0.690839			115	-0.0819999	7.63e-06			115	0.00739993	0.10382
115.1	0.6903	0.691413			115.1	-0.0890997	7.64e-06			115.1	0.00700049	0.103906
115.2	0.6934	0.691988			115.2	-0.0863	7.65e-06			115.2	0.00550015	0.103993
115.3	0.6935	0.692563			115.3	-0.0879	7.65e-06			115.3	0.00619982	0.10408
115.4	0.6938	0.693137			115.4	-0.0932999	7.66e-06			115.4	0.00689988	0.104167
115.5	0.6971	0.693712			115.5	-0.0939999	7.67e-06			115.5	0.00460023	0.104254
115.6	0.6977	0.694287			115.6	-0.0915001	7.67e-06			115.6	0.00430017	0.10434
115.7	0.6945	0.694861			115.7	-0.0884999	7.68e-06			115.7	0.00250018	0.104427
115.8	0.6933	0.695436			115.8	-0.0868	7.69e-06			115.8	-0.000699815	0.104514
115.9	0.6876	0.69601			115.9	-0.0757	7.69e-06			115.9	-0.00360001	0.104601
116	0.6876	0.696584			116	-0.0745	7.7e-06			116	-0.00460001	0.104687
116.1	0.688201	0.697159			116.1	-0.0754002	7.7e-06			116.1	-0.00619938	0.104774
116.2	0.6933	0.697733			116.2	-0.0782	7.71e-06			116.2	-0.00750006	0.104861
116.3	0.6972	0.698307			116.3	-0.0822999	7.72e-06			116.3	-0.00509993	0.104948
116.4	0.7021	0.698881			116.4	-0.0821001	7.72e-06			116.4	-0.00429993	0.105034
116.5	0.7082	0.699456			116.5	-0.0851001	7.73e-06			116.5	-0.00450012	0.105121
116.6	0.716899	0.70003			116.6	-0.0854997	7.74e-06			116.6	-0.00139977	0.105208
116.7	0.7229	0.700604			116.7	-0.0867999	7.74e-06			116.7	0.00130023	0.105295
116.8	0.7244	0.701178			116.8	-0.0860999	7.75e-06			116.8	0.00180009	0.105381
116.9	0.7227	0.701752			116.9	-0.0921	7.76e-06			116.9	0.000400233	0.105468
117	0.7203	0.702326			117	-0.0897999	7.76e-06			117	0.000999883	0.105555
117.1	0.7184	0.702899			117.1	-0.0875005	7.77e-06			117.1	-1.17e-07	0.105641
117.2	0.7261	0.703473			117.2	-0.1025	7.78e-06			117.2	0.00359993	0.105728
117.3	0.7259	0.704047			117.3	-0.1013	7.78e-06			117.3	0.00539987	0.105815
117.4	0.7304	0.704621			117.4	-0.1022	7.79e-06			117.4	0.00150008	0.105901
117.5	0.728	0.705194			117.5	-0.0981	7.79e-06			117.5	0.00240002	0.105988
117.6	0.7321	0.705768			117.6	-0.0966001	7.8e-06			117.6	-0.00119971	0.106075
117.7	0.7308	0.706342			117.7	-0.1035	7.81e-06			117.7	-0.0115001	0.106161
117.8	0.7288	0.706915			117.8	-0.1023	7.81e-06			117.8	-0.0123999	0.106248
117.9	0.7315	0.707489			117.9	-0.098	7.82e-06			117.9	-0.00909994	0.106335
118	0.7347	0.708062			118	-0.1068	7.83e-06			118	-0.0109	0.106421
118.1	0.7433	0.708636			118.1	-0.110399	7.83e-06			118.1	-0.0111999	0.106508
118.2	0.7378	0.709209			118.2	-0.1108	7.84e-06			118.2	-0.0124	0.106594
118.3	0.7329	0.709782			118.3	-0.1184	7.85e-06			118.3	-0.0104998	0.106681
118.4	0.7308	0.710356			118.4	-0.1233	7.85e-06			118.4	-0.00670012	0.106768
118.5	0.7346	0.710929			118.5	-0.1271	7.86e-06			118.5	-0.00910024	0.106854
118.6	0.7403	0.711502			118.6	-0.130199	7.87e-06			118.6	-0.00800008	0.106941
118.7	0.745	0.712075			118.7	-0.134	7.87e-06			118.7	-0.00900014	0.107027
118.8	0.7486	0.712648			118.8	-0.1366	7.88e-06			118.8	-0.00800008	0.107114
118.9	0.7487	0.713221			118.9	-0.1446	7.89e-06			118.9	-0.00799987	0.107201
119	0.7503	0.713794			119	-0.1476	7.89e-06			119	-0.00799987	0.107287
119.1	0.7512	0.714367			119.1	-0.1479	7.9e-06			119.1	-0.00740014	0.107374
119.2	0.7515	0.71494			119.2	-0.1479	7.9e-06			119.2	-0.00650022	0.10746
119.3	0.7525	0.715513			119.3	-0.1476	7.91e-06			119.3	-0.00640021	0.107547
119.4	0.7587	0.716086			119.4	-0.1446	7.92e-06			119.4	-0.00570008	0.107633
119.5	0.766	0.716659			119.5	-0.1416	7.92e-06			119.5	-0.00390024	0.10772
119.6	0.7664	0.717232			119.6	-0.14	7.93e-06			119.6	-0.00310071	0.107807
119.7	0.7678	0.717804			119.7	-0.1389	7.94e-06			119.7	-0.00309991	0.107893
119.8	0.7715	0.718377			119.8	-0.1366	7.94e-06			119.8	-0.00299997	0.10798
119.9	0.7757	0.71895			119.9	-0.1365	7.95e-06			119.9	0.0142	0.108066
120	0.7773	0.719522			120	-0.1365	7.96e-06			120	0.0291998	0.108153
120.1	0.778	0.719522			120.1	-0.1365	7.96e-06			120.1	0.0823917	0.108153
120.2	0.7801	0.71947			120.2	-0.1365	7.96e-06			120.2	0.126997	0.108153
120.3	0.7813	0.719418			120.3	-0.1365	7.96e-06			120.3	0.1381	0.108153
120.4	0.7953	0.719366			120.4	-0.1365	7.96e-06			120.4	0.1381	0.108152
120.5	0.8781	0.719315			120.5	-0.1365	7.95e-06			120.5	0.1381	0.108152
120.6	0.8856	0.719263			120.6	-0.1365	7.95e-06			120.6	0.1381	0.108152
120.7	0.9114	0.719211			120.7	-0.1223	7.95e-06			120.7	0.14	0.108152
120.8	0.9114	0.719159			120.8	-0.1193	7.95e-06			120.8	0.14	0.108152
120.9	0.9173	0.719107			120.9	-0.0412	7.95e-06			120.9	0.14	0.108152
121	0.9173	0.719055			121	-0.023	7.95e-06			121	0.14	0.108152
121.1	0.9665	0.719003			121.1	-0.0125	7.95e-06			121.1	0.1429	0.108152
121.2	0.9724	0.718952			121.2	0.0165	7.95e-06			121.2	0.1791	0.108152
121.3	0.977599	0.7189			121.3	0.0186998	7.95e-06			121.3	0.1906	0.108152
121.4	0.9803	0.718848			121.4	0.0193001	7.95e-06			121.4	0.2078	0.108152
121.5	0.9934	0.718796			121.5	0.0346001	7.95e-06			121.5	0.2078	0.108152
121.6	0.9803	0.718744			121.6	0.0193001	7.95e-06			121.6	0.1906	0.108152
121.7	0.977599	0.718692			121.7	0.0186998	7.95e-06			121.7	0.1791	0.108152
121.8	0.9724	0.718641			121.8	0.0165	7.95e-06			121.8	0.14	0.108152
121.9	0.9665	0.718589			121.9	-0.0125	7.95e-06			121.9	0.1358	0.108152
122	0.9173	0.718537			122	-0.023	7.95e-06			122	0.126997	0.108152
122.1	0.9144	0.718485			122.1	-0.1193	7.95e-06			122.1	0.1261	0.108152
122.2	0.9144	0.718433			122.2	-0.1223	7.95e-06			122.2	0.120497	0.108152
122.3	0.9144	0.718381			122.3	-0.023	7.95e-06			122.3	0.0774	0.108152
122.4	0.9724	0.71833			122.4	-0.0125	7.95e-06			122.4	0.0215	0.108152
122.5	0.9144	0.718278			122.5	-0.0125	7.95e-06			122.5	-0.00239989	0.108152
122.6	0.924495	0.718226			122.6	-0.0528951	7.95e-06			122.6	-0.0208021	0.108152
122.7	0.8862	0.718174			122.7	-0.0615001	7.95e-06			122.7	0.0374	0.108152
122.8	0.8802	0.718122			122.8	-0.0984	7.95e-06			122.8	0.0572	0.108152
122.9	0.8786	0.718071			122.9	-0.0997	7.95e-06			122.9	0.0698	0.108152
123	0.9174	0.718019			123	-0.045	7.95e-06			123	0.0559001	0.108152
123.1	0.950494	0.717967			123.1	0.000595923	7.95e-06			123.1	0.0684974	0.108152
123.2	0.9496	0.717915			123.2	-0.0317	7.95e-06			123.2	0.0796	0.108152
123.3	0.9516	0.717864			123.3	0.00809996	7.95e-06			123.3	0.0846	0.108152
123.4	0.9687	0.717812			123.4	-0.0107	7.95e-06			123.4	0.0624001	0.108151
123.5	0.9689	0.71776			123.5	0.00150003	7.94e-06			123.5	0.0628999	0.108151
123.6	0.985293	0.717708			123.6	-0.0153966	7.94e-06			123.6	0.0951943	0.108151
123.7	0.9665	0.717656			123.7	-0.0268999	7.94e-06			123.7	0.0823001	0.108151
123.8	0.9749	0.717605			123.8	-0.0414	7.94e-06			123.8	0.0944999	0.108151
123.9	0.9836	0.717553			123.9	-0.0494	7.94e-06			123.9	0.0826	0.108151
124	0.9749	0.717501			124	-0.0541	7.94e-06			124	0.077	0.108151
124.1	0.971798	0.71745			124.1	-0.0452001	7.94e-06			124.1	0.0731997	0.108151
124.2	0.9779	0.717398			124.2	-0.0793	7.94e-06			124.2	0.0911999	0.108151
124.3	0.9676	0.717346			124.3	-0.0634	7.94e-06			124.3	0.0730001	0.108151
124.4	0.951	0.717294			124.4	-0.1031	7.94e-06			124.4	0.0916001	0.108151
124.5	0.9237	0.717243			124.5	-0.1096	7.94e-06			124.5	0.0804001	0.108151
124.6	0.946597	0.717191			124.6	-0.113103	7.94e-06			124.6	0.0968966	0.108151
124.7	0.9059	0.717139			124.7	-0.0850999	7.94e-06			124.7	0.0906001	0.108151
124.8	0.926	0.717087			124.8	-0.0873	7.94e-06			124.8	0.1005	0.108151
124.9	0.9106	0.717036			124.9	-0.0959	7.94e-06			124.9	0.0977999	0.108151
125	0.9218	0.716984			125	-0.0839	7.94e-06			125	0.0806	0.108151
125.1	0.8958	0.716932			125.1	-0.0821013	7.94e-06			125.1	0.101897	0.108151
125.2	0.9206	0.716881			125.2	-0.088	7.94e-06			125.2	0.1067	0.108151
125.3	0.9201	0.716829			125.3	-0.0928	7.94e-06			125.3	0.1268	0.108151
125.4	0.9227	0.716777			125.4	-0.0967	7.94e-06			125.4	0.1081	0.108151
125.5	0.9171	0.716725			125.5	-0.1007	7.94e-06			125.5	0.1056	0.108151
125.6	0.902998	0.716674			125.6	-0.104101	7.94e-06			125.6	0.113996	0.108151
125.7	0.8945	0.716622			125.7	-0.0984	7.94e-06			125.7	0.1184	0.108151
125.8	0.8789	0.71657			125.8	-0.0866	7.94e-06			125.8	0.1024	0.108151
125.9	0.8812	0.716519			125.9	-0.0845	7.94e-06			125.9	0.114	0.108151
126	0.8865	0.716467			126	-0.0856	7.94e-06			126	0.101	0.108151
126.1	0.892099	0.716415			126.1	-0.0837014	7.94e-06			126.1	0.101199	0.108151
126.2	0.8826	0.716364			126.2	-0.0939	7.94e-06			126.2	0.102	0.108151
126.3	0.8839	0.716312			126.3	-0.0836	7.94e-06			126.3	0.1082	0.10815
126.4	0.9005	0.71626			126.4	-0.0861	7.94e-06			126.4	0.1094	0.10815
126.5	0.8977	0.716209			126.5	-0.0899	7.93e-06			126.5	0.111	0.10815
126.6	0.903499	0.716157			126.6	-0.0907016	7.93e-06			126.6	0.105499	0.10815
126.7	0.9051	0.716105			126.7	-0.0886	7.93e-06			126.7	0.1126	0.10815
126.8	0.8917	0.716054			126.8	-0.0852	7.93e-06			126.8	0.1138	0.10815
126.9	0.899	0.716002			126.9	-0.0854	7.93e-06			126.9	0.1171	0.10815
127	0.8974	0.715951			127	-0.0872	7.93e-06			127	0.1136	0.10815
127.1	0.895098	0.715899			127.1	-0.081202	7.93e-06			127.1	0.111399	0.10815
127.2	0.897	0.715847			127.2	-0.0937	7.93e-06			127.2	0.0952	0.10815
127.3	0.8978	0.715796			127.3	-0.0927001	7.93e-06			127.3	0.0836	0.10815
127.4	0.9034	0.715744			127.4	-0.0860001	7.93e-06			127.4	0.082	0.10815
127.5	0.8987	0.715692			127.5	-0.0765	7.93e-06			127.5	0.0787	0.10815
127.6	0.901798	0.715641			127.6	-0.0815008	7.93e-06			127.6	0.0666988	0.10815
127.7	0.9021	0.715589			127.7	-0.0814999	7.93e-06			127.7	0.0586	0.10815
127.8	0.8996	0.715538			127.8	-0.0775	7.93e-06			127.8	0.0543	0.10815
127.9	0.9004	0.715486			127.9	-0.0734	7.93e-06			127.9	0.0598	0.10815
128	0.9052	0.715434			128	-0.0675	7.93e-06			128	0.0759	0.10815
128.1	0.907498	0.715383			128.1	-0.0645013	7.93e-06			128.1	0.0808985	0.10815
128.2	0.9075	0.715331			128.2	-0.0701	7.93e-06			128.2	0.0888	0.10815
128.3	0.9188	0.71528			128.3	-0.0652	7.93e-06			128.3	0.0808001	0.10815
128.4	0.9198	0.715228			128.4	-0.0557	7.93e-06			128.4	0.0649	0.10815
128.5	0.9211	0.715177			128.5	-0.0533	7.93e-06			128.5	0.0656	0.10815
128.6	0.924298	0.715125			128.6	-0.0467014	7.93e-06			128.6	0.0610993	0.10815
128.7	0.9346	0.715073			128.7	-0.0384	7.93e-06			128.7	0.0632	0.10815
128.8	0.9354	0.715022			128.8	-0.0385999	7.93e-06			128.8	0.0551	0.10815
128.9	0.9439	0.71497			128.9	-0.0353	7.93e-06			128.9	0.0469	0.10815
129	0.9392	0.714919			129	-0.0379999	7.93e-06			129	0.0491	0.10815
129.1	0.946098	0.714867			129.1	-0.0379008	7.93e-06			129.1	0.0446996	0.10815
129.2	0.9535	0.714816			129.2	-0.0417	7.93e-06			129.2	0.0443	0.108149
129.3	0.9578	0.714764			129.3	-0.0284	7.93e-06			129.3	0.0497	0.108149
129.4	0.9596	0.714712			129.4	-0.0718001	7.93e-06			129.4	0.0832	0.108149
129.5	0.9484	0.714661			129.5	-0.0715	7.92e-06			129.5	0.0916	0.108149
129.6	0.943398	0.714609			129.6	-0.0775004	7.92e-06			129.6	0.085299	0.108149
129.7	0.9371	0.714558			129.7	-0.0705	7.92e-06			129.7	0.0941	0.108149
129.8	0.9057	0.714506			129.8	-0.0197	7.92e-06			129.8	0.0389	0.108149
129.9	0.8744	0.714455			129.9	-0.0213001	7.92e-06			129.9	0.056	0.108149
130	0.9244	0.714403			130	0.076	7.92e-06			130	0.0515	0.108149
130.1	1.08249	0.714352			130.1	0.0980967	7.92e-06			130.1	0.0439993	0.108149
130.2	1.1443	0.7143			130.2	0.1184	7.92e-06			130.2	0.0271	0.108149
130.3	1.1505	0.714249			130.3	0.0419	7.92e-06			130.3	-0.0236	0.108149
130.4	1.1287	0.714197			130.4	-0.00780003	7.92e-06			130.4	-0.0286	0.108149
130.5	1.0292	0.714146			130.5	0.0409	7.92e-06			130.5	-0.0514001	0.108149
130.6	0.916016	0.714094			130.6	0.0375048	7.92e-06			130.6	-0.0523961	0.108149
130.7	0.8916	0.714043			130.7	-0.0229	7.92e-06			130.7	-0.1198	0.108149
130.8	0.886	0.713991			130.8	-0.0363	7.92e-06			130.8	-0.0906	0.108149
130.9	0.8745	0.71394			130.9	-0.0523	7.92e-06			130.9	-0.0526	0.108149
131	0.8807	0.713888			131	-0.0464	7.92e-06			131	-0.0193	0.108149
131.1	0.879199	0.713837			131.1	-0.0397008	7.92e-06			131.1	0.0218999	0.108149
131.2	0.8708	0.713785			131.2	-0.0397001	7.92e-06			131.2	0.056	0.108149
131.3	0.8512	0.713734			131.3	-0.0183	7.92e-06			131.3	0.0657	0.108149
131.4	0.847	0.713682			131.4	-0.0168999	7.92e-06			131.4	0.1001	0.108149
131.5	0.8563	0.713631			131.5	-0.0131	7.92e-06			131.5	0.1364	0.108149
131.6	0.859599	0.713579			131.6	-0.0607022	7.92e-06			131.6	0.287398	0.108149
131.7	0.8553	0.713528			131.7	-0.1593	7.92e-06			131.7	0.3737	0.108149
131.8	0.8555	0.713477			131.8	-0.2228	7.92e-06			131.8	0.3245	0.108149
131.9	0.8483	0.713425			131.9	-0.1331	7.92e-06			131.9	0.2333	0.108149
132	0.8283	0.713374			132	0.0311	7.92e-06			132	0.2342	0.108149
132.1	0.762296	0.713322			132.1	0.126284	7.92e-06			132.1	0.292187	0.108149
132.2	0.8881	0.713271			132.2	0.0982999	7.92e-06			132.2	0.2578	0.108148
132.3	0.9619	0.713219			132.3	-0.00800006	7.92e-06			132.3	0.1708	0.108148
132.4	0.9565	0.713168			132.4	-0.0312001	7.92e-06			132.4	0.1719	0.108148
132.5	0.9426	0.713116			132.5	-0.0167	7.91e-06			132.5	0.1804	0.108148
132.6	0.930106	0.713065			132.6	0.0617936	7.91e-06			132.6	0.257795	0.108148
132.7	0.8834	0.713014			132.7	-0.000599987	7.91e-06			132.7	0.2682	0.108148
132.8	0.7938	0.712962			132.8	0.00169995	7.91e-06			132.8	0.1884	0.108148
132.9	0.8198	0.712911			132.9	-0.0244	7.91e-06			132.9	0.1481	0.108148
133	0.8671	0.712859			133	-0.023	7.91e-06			133	0.1595	0.108148
133.1	0.872294	0.712808			133.1	-0.0218038	7.91e-06			133.1	0.161297	0.108148
133.2	0.8674	0.712757			133.2	-0.0258	7.91e-06			133.2	0.1599	0.108148
133.3	0.8633	0.712705			133.3	-0.0303	7.91e-06			133.3	0.1606	0.108148
133.4	0.8575	0.712654			133.4	-0.0535	7.91e-06			133.4	0.1608	0.108148
133.5	0.85	0.712602			133.5	-0.0621	7.91e-06			133.5	0.148	0.108148
133.6	0.830596	0.712551			133.6	-0.0511063	7.91e-06			133.6	0.121698	0.108148
133.7	0.8276	0.7125			133.7	-0.0224	7.91e-06			133.7	0.0956	0.108148
133.8	0.8608	0.712448			133.8	-0.00729997	7.91e-06			133.8	0.0693999	0.108148
133.9	0.8793	0.712397			133.9	-0.0081	7.91e-06			133.9	0.057	0.108148
134	0.923	0.712345			134	-0.0161	7.91e-06			134	0.0629	0.108148
134.1	0.920899	0.712294			134.1	-0.0343983	7.91e-06			134.1	0.0580948	0.108148
134.2	0.9822	0.712243			134.2	-0.0408	7.91e-06			134.2	0.039	0.108148
134.3	1.0765	0.712191			134.3	-0.04	7.91e-06			134.3	0.075	0.108148
134.4	1.0869	0.71214			134.4	-0.0372	7.91e-06			134.4	0.082	0.108148
134.5	1.0743	0.712089			134.5	-0.0533	7.91e-06			134.5	0.0644	0.108148
134.6	1.061	0.712037			134.6	-0.0722001	7.91e-06			134.6	0.0690969	0.108148
134.7	1.0289	0.711986			134.7	-0.0785	7.91e-06			134.7	0.0571	0.108148
134.8	1.1277	0.711935			134.8	-0.072	7.91e-06			134.8	0.0181	0.108148
134.9	0.9866	0.711883			134.9	-0.0587	7.91e-06			134.9	0.0058	0.108148
135	0.9198	0.711832			135	-0.062	7.91e-06			135	-0.0692	0.108148
135.1	0.903501	0.711781			135.1	-0.106101	7.91e-06			135.1	-0.073104	0.108147
135.2	0.8881	0.711729			135.2	-0.1289	7.91e-06			135.2	-0.0634	0.108147
135.3	0.8134	0.711678			135.3	-0.0856	7.91e-06			135.3	-0.0716	0.108147
135.4	0.7682	0.711627			135.4	-0.0827	7.91e-06			135.4	-0.0787	0.108147
135.5	0.7085	0.711575			135.5	-0.0898	7.91e-06			135.5	-0.0861	0.108147
135.6	0.621397	0.711524			135.6	-0.0829005	7.9e-06			135.6	-0.0751055	0.108147
135.7	0.648	0.711473			135.7	-0.0947	7.9e-06			135.7	-0.0398	0.108147
135.8	0.5164	0.711421			135.8	-0.1317	7.9e-06			135.8	-0.00589997	0.108147
135.9	0.6218	0.71137			135.9	-0.154	7.9e-06			135.9	0.0537	0.108147
136	0.6671	0.711319			136	-0.1426	7.9e-06			136	0.1172	0.108147
136.1	0.839394	0.711267			136.1	-0.121903	7.9e-06			136.1	0.204287	0.108147
136.2	1.0708	0.711216			136.2	-0.1205	7.9e-06			136.2	0.2518	0.108147
136.3	1.1618	0.711165			136.3	-0.131	7.9e-06			136.3	0.2941	0.108147
136.4	1.1741	0.711114			136.4	-0.1291	7.9e-06			136.4	0.3217	0.108147
136.5	1.1243	0.711062			136.5	-0.1215	7.9e-06			136.5	0.3492	0.108147
136.6	1.1855	0.711011			136.6	-0.1143	7.9e-06			136.6	0.375698	0.108147
136.7	1.1444	0.71096			136.7	-0.117	7.9e-06			136.7	0.3756	0.108147
136.8	1.0577	0.710908			136.8	-0.1234	7.9e-06			136.8	0.3646	0.108147
136.9	0.9844	0.710857			136.9	-0.1287	7.9e-06			136.9	0.3395	0.108147
137	0.9649	0.710806			137	-0.1276	7.9e-06			137	0.2913	0.108147
137.1	0.956504	0.710755			137.1	-0.1292	7.9e-06			137.1	0.271109	0.108147
137.2	1.0629	0.710703			137.2	-0.1245	7.9e-06			137.2	0.2284	0.108147
137.3	0.9958	0.710652			137.3	-0.1122	7.9e-06			137.3	0.207	0.108147
137.4	0.9825	0.710601			137.4	-0.1016	7.9e-06			137.4	0.1836	0.108147
137.5	1.0184	0.71055			137.5	-0.0947	7.9e-06			137.5	0.1768	0.108147
137.6	0.9952	0.710498			137.6	-0.112297	7.9e-06			137.6	0.149607	0.108147
137.7	0.9997	0.710447			137.7	-0.1036	7.9e-06			137.7	0.1333	0.108147
137.8	0.9728	0.710396			137.8	-0.0991	7.9e-06			137.8	0.115	0.108147
137.9	0.9714	0.710345			137.9	-0.0999	7.9e-06			137.9	0.1162	0.108147
138	0.9707	0.710294			138	-0.1006	7.9e-06			138	0.1458	0.108147
138.1	0.983299	0.710242			138.1	-0.103699	7.9e-06			138.1	0.148701	0.108146
138.2	0.9671	0.710191			138.2	-0.1007	7.9e-06			138.2	0.1628	0.108146
138.3	0.9728	0.71014			138.3	-0.1006	7.9e-06			138.3	0.2285	0.108146
138.4	0.9987	0.710089			138.4	-0.1013	7.9e-06			138.4	0.2077	0.108146
138.5	1.0058	0.710037			138.5	-0.1045	7.9e-06			138.5	0.2042	0.108146
138.6	0.985901	0.709986			138.6	-0.104999	7.89e-06			138.6	0.1774	0.108146
138.7	0.9765	0.709935			138.7	-0.103	7.89e-06			138.7	0.1845	0.108146
138.8	0.9707	0.709884			138.8	-0.1039	7.89e-06			138.8	0.1749	0.108146
138.9	0.9751	0.709833			138.9	-0.1034	7.89e-06			138.9	0.1805	0.108146
139	0.9993	0.709781			139	-0.1031	7.89e-06			139	0.1699	0.108146
139.1	1.0266	0.70973			139.1	-0.104299	7.89e-06			139.1	0.149201	0.108146
139.2	1.047	0.709679			139.2	-0.1025	7.89e-06			139.2	0.1449	0.108146
139.3	1.0658	0.709628			139.3	-0.1026	7.89e-06			139.3	0.1417	0.108146
139.4	1.0646	0.709577			139.4	-0.1032	7.89e-06			139.4	0.1487	0.108146
139.5	1.0521	0.709526			139.5	-0.1058	7.89e-06			139.5	0.1433	0.108146
139.6	1.0334	0.709474			139.6	-0.111499	7.89e-06			139.6	0.1368	0.108146
139.7	1.0195	0.709423			139.7	-0.1102	7.89e-06			139.7	0.1333	0.108146
139.8	1.0065	0.709372			139.8	-0.1142	7.89e-06			139.8	0.1275	0.108146
[truncated: 10,081 more rows]

## Sheet: Fig.5B
HexaPro-specific IgG (BAU/μg of total IgG)
Donor ID	Cell only			BAFF			BAFF+HexaPro			BAFF+AnSA-5
T147	0.0643158	0.0529049		0.00803084	0.00627186		2.99935	3.11853		1.6648	2.0882
T182	0.001	0.001		0.001	0.001		0.001	0.0841841		0.0189441	0.0190609
T183	0.001	0.001		0.001	0.001		0.0493101	0.0412704		0.0164223	0.0144132
AnSA-5-specific IgG (BAU/μg of total IgG)
Donor ID	Cell only			BAFF			BAFF+HexaPro			BAFF+AnSA-5
T147	0.0200637	0.0226553		0.00852206	0.00939392		1.52074	1.40282		1.17929	1.11997
T182	0.001	0.001		0.001	0.001		0.0572582	0.065663		0.0138397	0.0139886
T183	0.001	0.001		0.001	0.001		0.001	0.001		0.0069986	0.00766024

## Sheet: Fig.5C
wt RBD-specific IgG (BAU/μg of total IgG)
Donor ID	Cell only			BAFF			BAFF+HexaPro			BAFF+AnSA-5
T147	0.302332	0.366449		0.0390347	0.0488186		4.31174	4.3		3.62978	2.84937
T182	0.001	0.0289605		0.001	0.00874285		0.225904	0.253921		0.131128	0.142809
T183	0.001	0.001		0.001	0.001		0.001	0.001		0.001	0.00326609
BQ.1.1 RBD-specific IgG (BAU/μg of total IgG)
Donor ID	Cell only			BAFF			BAFF+HexaPro			BAFF+AnSA-5
T147	6.71407e-05	1.72163e-05		0.000245063	0.000220548		0.0601483	0.0626807		0.0559438	0.0530337
T182	1e-05	1e-05		1e-05	1e-05		0.00271978	0.00288216		0.00113842	0.00123098
T183	1e-05	1e-05		1e-05	1e-05		0.00096844	0.00073822		0.00035143	0.00036779
XBB.1.5 RBD-specific IgG (BAU/μg of total IgG)
Donor ID	Cell only			BAFF			BAFF+HexaPro			BAFF+AnSA-5
T147	0.000848764	0.000828184		0.000959537	0.000906924		0.185353	0.152238		0.112621	0.105319
T182	0.00020815	0.0001		0.00049477	0.00052154		0.00843552	0.00838487		0.00359065	0.00393992
T183	0.0001	0.0001		0.0001	0.0001		0.0001	0.0001		0.0001	0.0001

## Sheet: Fig.5D
HexaPro panel		HexaPro+ B cells
	Sample:	HexaPro+ B cells of B cells
	Day0_T182	0.054
	Day0_T183	0.040
	Day14_T182_BAFF+A5	0.19
	Day14_T182_BAFF+HexaPro	0.27
	Day14_T182_BAFF	0.14
	Day14_T183_BAFF+A5	0.14
	Day14_T183_BAFF+HexaPro	0.24
	Day14_T183_BAFF	0.13
	Day14_T147_BAFF	0.013
	Day14_T147_BAFF+HexaPro	0.035
	Day14_T147_BAFF+A5	0.076

[truncated: 26 more sheets: Fig.6A, Fig.6B, Fig.6C, SupFig.3_Gels, SupFig.3D, SupFig.3E, SupFig.3F, SupFig.3G, SupFig.7A, SupFig.7B, SupFig.7C, SupFig.7D, SupFig.7E, SupFig.7F, SupFig.7G, SupFig.7H, SupFig.8B, SupFig.10, SupFig.11, SupFig.12 …]
